# Supplementary material for: Endogenous small interfering RNAs associated with maize embryonic callus formation
Source: PLoS One. 2017 Jul 3;12(7):e0180567. doi: 10.1371/journal.pone.0180567 (PMC5495461; doi:10.1371/journal.pone.0180567)
Supplement: S1 Table — (XLSX) [file pone.0180567.s002.xlsx]

## Sheet: Table s1
S1 Table. Basic information about the siRNAs and their target genes.
siRNA	siRNA_sequence	length	log2(Stage_I/CK)_siRNA	p_value_2_1_log2_FC	sig_lable_2_1_log2_FC	log2(Stage_II/CK)_siRNA	p_value_3_1_log2_FC	sig_lable_3_1_log2_FC	log2(Stage_III/CK)_siRNA	p_value_4_1_log2_FC	sig_lable_4_1_log2_FC	Target_gene	score	range	strand	log2(Stage_I/CK)	P_Value_Stage_I/CK	FDR_Stage_I/CK	log2(Stage_II/CK)	P_Value_Stage_II/CK	FDR_Stage_II/CK	log2(Stage_III/CK)	P_Value_Stage_III/CK	FDR_Stage_III/CK
zma-siR002473-1	CCCTCTCCTGGCCGCGGATCTC	22	1.42577	0.236388	--	-10.8996	0.142425	--	2.04473	0.0475168	*	GRMZM2G123440	4	457_479	+1	-0.92768	9.21e-05	0.000316413	-0.939708	8.89e-05	0.000268642	-1.05273	1.34e-05	4.79e-05
zma-siR001824-2	CTGCTGGCAGCCTGACGTGCA	21	-1.96655	0.030574	*	-13.0695	0.000299374	**	-2.12519	0.0181669	*	GRMZM2G083763	4	1327_1348	+1	1.2822	4.73e-09	2.84e-08	0.323454	0.213886	0.293009	0.563602	0.0228692	0.044533
zma-siR002232-2	GAGAGGAGGATGGATGATGGGG	22	-15.3914	4.34e-17	**	-15.3914	5.09e-18	**	-15.3914	2.32e-18	**	GRMZM2G467338	3.5	18_38	+1	-0.616968	0.0297244	0.0587956	1.54556	3.56e-15	3.44e-14	0.895816	4.05e-05	0.000135172
zma-siR001497-1	ATCTGCTGACGGGAGGGAAGGGAG	24	-13.4846	3.91e-05	**	-0.498332	0.384253	--	-13.4846	1.71e-05	**	GRMZM2G057281	4	166_189	+1	8.82337	2.05e-07	1.03e-06	9.55075	9.99e-12	6.44e-11	8.92778	6.14e-08	2.95e-07
zma-siR004093-2	TACTGCTGACGGGAGGGAAGAGAG	24	-12.7069	0.00252941	**	-0.498332	0.497468	--	-12.7069	0.00151965	**	GRMZM2G057281	2	166_189	+1	8.82337	2.05e-07	1.03e-06	9.55075	9.99e-12	6.44e-11	8.92778	6.14e-08	2.95e-07
zma-siR002984-2-3	GTTTAGAGGACGCTGCTGGAGGGA	24	1.01696	0.0432616	*	0.742676	0.157827	--	0.700777	0.185073	--	GRMZM2G116079	3	1214_1236	+1	-0.211031	0.00375466	0.00949234	-1.13876	3.04e-13	2.31e-12	-0.815263	1.03e-12	7.67e-12
zma-siR000872-1	AGAAGGGGGCACCGGACTGTCCGG	24	0	--	--	12.5712	0.00946984	**	0	--	--	GRMZM2G150674	2.5	1200_1223	+1	-4.29014	0.000120295	0.000405376	-9.57554	5.29e-12	3.47e-11	-3.29014	5.13e-05	0.000168088
zma-siR000034-1	AAATAAAAAGAAACGGAGGGAGTA	24	0	--	--	14.1561	6.19e-07	**	0	--	--	GRMZM2G150674	0.5	1463_1486;1523_1546	+1/-1	-4.29014	0.000120295	0.000405376	-9.57554	5.29e-12	3.47e-11	-3.29014	5.13e-05	0.000168088
zma-siR000242-1	ACAAATAAAAAGAAACGGAGGGAG	24	0	--	--	13.5712	7.66e-05	**	0	--	--	GRMZM2G150674	0.5	1465_1488;1521_1544	+1/-1	-4.29014	0.000120295	0.000405376	-9.57554	5.29e-12	3.47e-11	-3.29014	5.13e-05	0.000168088
zma-siR000754-2	GTTTTAGTTGTCGCTGGATAGTGC	24	0	--	--	12.4013	0.0161738	*	0	--	--	GRMZM2G150674	3	1508_1531	+1	-4.29014	0.000120295	0.000405376	-9.57554	5.29e-12	3.47e-11	-3.29014	5.13e-05	0.000168088
zma-siR001282-1	AGGGGGCACCGGACTGTCCGGT	22	0	--	--	11.9862	0.047179	*	0	--	--	GRMZM2G150674	3	1199_1220	+1	-4.29014	0.000120295	0.000405376	-9.57554	5.29e-12	3.47e-11	-3.29014	5.13e-05	0.000168088
zma-siR001418-2-1	TTCTTTTTAGTTGTCGCTGGATAT	24	0	--	--	12.8607	0.00324642	**	0	--	--	GRMZM2G150674	3	1511_1534;1475_1498	+1/-1	-4.29014	0.000120295	0.000405376	-9.57554	5.29e-12	3.47e-11	-3.29014	5.13e-05	0.000168088
zma-siR005044-1	GTTTCTTTTTAGTTGTCGCGGATA	24	0	--	--	11.9862	0.047179	*	0	--	--	GRMZM2G150674	3	1512_1536;1473_1497	+1/-1	-4.29014	0.000120295	0.000405376	-9.57554	5.29e-12	3.47e-11	-3.29014	5.13e-05	0.000168088
zma-siR005060-2	TCGTTTTAGTTGTCGCTGGATAGT	24	0	--	--	14.7588	3.45e-10	**	0	--	--	GRMZM2G150674	4	1510_1533	+1	-4.29014	0.000120295	0.000405376	-9.57554	5.29e-12	3.47e-11	-3.29014	5.13e-05	0.000168088
zma-siR001418-2-2	TTCTTTTTAGTTGTCGCTGGATAG	24	0	--	--	14.6867	1.01e-09	**	0	--	--	GRMZM2G150674	2	1511_1534;1475_1498	+1/-1	-4.29014	0.000120295	0.000405376	-9.57554	5.29e-12	3.47e-11	-3.29014	5.13e-05	0.000168088
zma-siR000254-1	ACACATGGATTGGATGGGATTGGA	24	15.9443	6.01e-22	**	15.9248	4.8e-22	**	0	--	--	GRMZM2G444808	0	3876_3899	+1	-3.18345	8.34e-05	0.000289774	-1.26519	0.0119948	0.0243178	-3.20811	8.4e-05	0.000265632
zma-siR005042-1-1	GTTTAGAGGACGTTGCTGGAGAGA	24	0	--	--	0	--	--	14.3136	1.07e-07	**	GRMZM2G116079	3.5	1214_1236	+1	-0.211031	0.00375466	0.00949234	-1.13876	3.04e-13	2.31e-12	-0.815263	1.03e-12	7.67e-12
zma-siR000211-2-2	TACACATGGATTGGATGGGATTGG	24	1.80604	0.000184159	**	2.41921	1.46e-08	**	1.6474	0.000754023	**	GRMZM2G150295	0	1274_1297	+1	0.0232584	0.753486	0.804634	-1.20531	1.75e-14	1.62e-13	0.909811	1.1e-46	2.16e-45
zma-siR004720-2	TCCGACGACGAGGACGCCGCCA	22	15.3509	8.97e-15	**	15.016	4.76e-12	**	0	--	--	GRMZM2G140328	4	14_35	+1	-1.59838	3.09e-10	2.08e-09	-3.99746	9.83e-06	3.44e-05	-3.69599	3.74e-06	1.44e-05
zma-siR000619-1-1	ACGAAATGCTCGTGGCTCGCTGGC	24	0	--	--	12.2086	0.0276236	*	0	--	--	GRMZM2G036861	4	161_184	+1	2.74089	9.59e-10	6.16e-09	-1.43558	0.138145	0.198449	-0.495957	0.532092	0.606035
zma-siR004860-1	GGCGTGTTCGGCTGGCTACAAGC	23	12.8399	0.00380038	**	12.9862	0.0019008	**	0	--	--	GRMZM2G027439	3	2091_2113	+1	-0.88922	0.00299736	0.00778633	-2.51877	9.69e-07	3.86e-06	-2.22691	2.1e-07	9.48e-07
zma-siR001924-1	CAGCCGCAGCCGGATTGCAGCCGC	24	-12.7069	0.00252941	**	1.01624	0.109565	--	-0.540232	0.46221	--	GRMZM2G076435	0	1447_1470	+1	1.84886	0.000192503	0.000621043	1.19555	0.033086	0.0587846	2.60295	1.57e-09	8.77e-09
zma-siR002837-1	CCGGGCGCCGACGACGAAGGGC	22	-0.175137	0.729283	--	-0.613809	0.278886	--	-1.43332	0.0295168	*	GRMZM2G061626	3.5	287_308	+1	2.37063	9.08e-45	1.8e-43	1.54556	3.56e-15	3.44e-14	2.05529	8.93e-31	1.41e-29
zma-siR000630-1-1	ACGACTGGGTGTTTCTTGGACA	22	-3.02544	2.41e-06	**	-3.14219	8.15e-07	**	-14.5434	1.46e-10	**	GRMZM2G058491	4	965_986	+1	1.30489	1.08e-20	1.44e-19	0.304253	0.0693602	0.111242	0.2553	0.126911	0.192195
zma-siR003922-1-1	CGTTTAGAGGACGCTGCTGGAGGG	24	-0.703515	0.29812	--	-1.0129	0.148057	--	-13.2215	0.000102804	**	GRMZM2G701513	2.5	811_834	+1	-0.483679	0.386728	0.467371	3.99781	2.5e-57	5.08e-56	2.77642	6.26e-19	7.4e-18
zma-siR002196-1-5	CCAGCGACAAATAAAAAGAAACGA	24	-1.38159	0.441766	--	2.08663	0.0418608	*	1.04473	0.436017	--	GRMZM2G150674	1	1471_1494;1515_1538	+1/-1	-4.29014	0.000120295	0.000405376	-9.57554	5.29e-12	3.47e-11	-3.29014	5.13e-05	0.000168088
zma-siR002880-1	CCGGTGCTCCAACGAAGACGCT	22	12.518	0.0118738	*	13.2086	0.000651627	**	0	--	--	GRMZM2G021069	2.5	381_401	+1	-1.2835	0	0	-1.36923	0	0	-1.86962	0	0
zma-siR000090-1-2	AACGCACGGGCACATATCTAGTAT	24	0	--	--	12.2086	0.0276236	*	0	--	--	GRMZM2G156565	3	1884_1907	+1	-2.71317	1.13e-06	5.21e-06	-5.11717	0.000117203	0.000346521	-3.87481	3.17e-05	0.000107799
zma-siR000090-1-1	AACGCACGGGCACATATCTAGTTA	24	0	--	--	11.9862	0.047179	*	0	--	--	GRMZM2G156565	4	1883_1907	+1	-2.71317	1.13e-06	5.21e-06	-5.11717	0.000117203	0.000346521	-3.87481	3.17e-05	0.000107799
zma-siR001313-2	GGCAACGCACGGGCATAGACCTAG	24	0	--	--	11.9862	0.047179	*	0	--	--	GRMZM2G156565	1	1887_1910	+1	-2.71317	1.13e-06	5.21e-06	-5.11717	0.000117203	0.000346521	-3.87481	3.17e-05	0.000107799
zma-siR004660-1-1	GCGACAAATAAAAAGAAACGGAGG	24	0.67286	0.172332	--	-13.6	8.84e-06	**	0.75933	0.111292	--	GRMZM2G477063	2.5	784_807;834_857	+1/-1	9.3443	2.51e-10	1.71e-09	10.8017	6.79e-27	9.46e-26	10.3718	2.3e-20	2.83e-19
zma-siR001417-2	TTCTTTTTATTTGTCGCTGGATAG	24	0.485146	0.275437	--	1.19557	0.00178304	**	0.86416	0.0328538	--	GRMZM2G100652	4	1936_1960	+1	-1.51794	3.84e-09	2.32e-08	-0.702627	0.00185892	0.00444109	-0.738087	0.00102242	0.00269439
zma-siR003437-2	GGGACGAACACGAAGGCCGCGGG	23	1.12091	0.100873	--	-12.4846	0.00420396	**	-12.4846	0.00372953	**	GRMZM2G320506	3	473_494	+1	1.36666	2.8e-13	2.53e-12	1.926	1.51e-29	2.21e-28	1.49736	2.32e-16	2.48e-15
zma-siR004721-1-2	GCGGCTGCGGCTTCTACAGTATT	23	0.203375	0.792963	--	1.35965	0.0136885	*	0.267124	0.72107	--	GRMZM2G107377	0	1780_1802	+1	-1.60662	0	0	-1.96508	3.44e-14	3.08e-13	-2.80881	2.24e-11	1.45e-10
zma-siR000241-2	TGTCGTTGGATAGTGCAAAATTAA	24	0	--	--	12.2086	0.0276236	*	11.9443	0.0512901	--	GRMZM2G061728	2	1882_1905	+1	-1.85207	0.000252008	0.000799615	-0.979822	0.0252734	0.0472425	-2.44931	3.05e-05	0.000103873
zma-siR001520-1	ATGAGTGCCCGTGCGTTGCAACGG	24	0	--	--	12.2086	0.0276236	*	0	--	--	GRMZM2G163914	2.5	225_248	+1	-1.44257	7.58e-06	3.12e-05	-1.14009	0.000222642	0.000624955	-0.517653	0.0580916	0.0987914
zma-siR000338-2-1	GGTCCGGACTGTCCGCGGTGGTGA	24	-13.6	1.7e-05	**	-0.391416	0.464866	--	-13.6	6.95e-06	**	GRMZM2G310947	1	22_45	+1	2.83617	7.7e-55	1.67e-53	3.496	2.5e-103	6.65e-102	3.13262	4.19e-74	1.01e-72
zma-siR001398-1	ATATGTTCCCGTTGCAACGCACGG	24	-1.67704	0.00063511	**	-2.93129	7.23e-07	**	-2.48776	4.97e-06	**	GRMZM2G131099	2	628_651	+1	11.3772	4.94e-40	9.28e-39	9.14975	4.74e-09	2.43e-08	9.60733	2.84e-12	2e-11
zma-siR002983-2-4	GTTTAGAGGACGTTGCTGGAGGAA	24	-14.8065	1.18e-11	**	-14.8065	2.78e-12	**	-0.402727	0.261254	--	GRMZM2G701513	2.5	810_833	+1	-0.483679	0.386728	0.467371	3.99781	2.5e-57	5.08e-56	2.77642	6.26e-19	7.4e-18
zma-siR001891-2-2	GGGAGGGAAGGGAGCGGATCTGGT	24	1.26227	1.49e-09	**	-15.7069	3.16e-22	**	1.02745	1.44e-06	**	GRMZM2G004468	4	433_457	+1	0.0530029	0.827868	0.868375	0.0568527	0.817292	0.85448	-1.16618	7.8e-05	0.000249305
zma-siR001421-1	ATCCATATGGATTGGAGGGGATTG	24	0	--	--	0	--	--	13.6813	3.37e-05	**	GRMZM2G434425	4	1653_1676;1584_1607	+1/-1	2.84503	2.14e-21	2.92e-20	-0.0248747	0.960214	0.980154	-1.36786	0.0306734	0.0572947
zma-siR003915-1	CGTTGCAACGCACGGGCACTCACC	24	0	--	--	12.5712	0.00946984	**	0	--	--	GRMZM2G002178	4	1908_1931	+1	-2.59134	2.69e-09	1.65e-08	-2.08515	1.31e-11	8.33e-11	-1.04642	1.88e-06	7.55e-06
zma-siR002288-1	CCCACCAAACCAGAGACTGCCC	22	13.4249	0.00022025	**	0	--	--	11.9443	0.0512901	--	GRMZM2G015908	4	1014_1035	+1	-1.86549	0	0	-2.36054	1.07e-13	8.88e-13	-1.5698	0	0
zma-siR003867-2-1	GCCGCGCGGGGACGAGGACGGG	22	0	--	--	12.8607	0.00324642	**	0	--	--	GRMZM2G089819	4	539_559	+1	-2.76841	6.3e-07	3e-06	-3.3112	5.6e-06	2.04e-05	-2.19572	1.87e-08	9.43e-08
zma-siR002844-1	CCGGTCAGTGGAGCGGCGAAGT	22	13.6055	7.05e-05	**	0	--	--	0	--	--	GRMZM2G022499	3	1269_1290	+1	-0.881021	1.68e-05	6.57e-05	-1.18645	5.1e-08	2.35e-07	-0.255633	0.163169	0.234356
zma-siR005067-2	TCAGTGGAGCGGCGAAGTGACT	22	12.6879	0.00671752	**	0	--	--	0	--	--	GRMZM2G022499	3.5	1265_1286	+1	-0.881021	1.68e-05	6.57e-05	-1.18645	5.1e-08	2.35e-07	-0.255633	0.163169	0.234356
zma-siR004649-2	GCGGGACGAACACGAAGGCCG	21	12.8399	0.00380038	**	0	--	--	0	--	--	GRMZM2G093325	4	900_920	+1	-1.35906	2.75e-09	1.68e-08	-1.74145	1.69e-12	1.17e-11	-0.604116	0.00252432	0.00621717
zma-siR000194-1	AAGTAGAAAATCAGCGTGGCAAG	23	0	--	--	13.7232	2.63e-05	**	0	--	--	GRMZM2G135199	4	1795_1818	+1	-1.61471	0.000219312	0.00070102	-1.6899	0.000157221	0.000451636	-1.24402	0.00232004	0.00575806
zma-siR004720-2	TCCGACGACGAGGACGCCGCCA	22	15.3509	8.97e-15	**	15.016	4.76e-12	**	0	--	--	GRMZM2G096458	4	1694_1714	+1	-1.1326	1.22e-06	5.58e-06	-1.4618	4.5e-09	2.31e-08	-1.70517	3.12e-11	2e-10
zma-siR000725-2	CACCTGGTGCCGAAGACGTCG	21	-13.2215	0.00020714	**	-13.2215	0.000124089	**	-13.2215	0.000102804	**	GRMZM2G071977	4	1055_1075	+1	-0.535275	0.310956	0.387107	0.976477	0.017126	0.0330766	1.74897	7.82e-07	3.29e-06
zma-siR004660-1-1	GCGACAAATAAAAAGAAACGGAGG	24	0.67286	0.172332	--	-13.6	8.84e-06	**	0.75933	0.111292	--	GRMZM2G133653	2.5	1335_1358	+1	2.49263	1.01e-15	1.15e-14	3.20746	1.17e-31	1.78e-30	2.58237	2.54e-17	2.86e-16
zma-siR004660-1-1	GCGACAAATAAAAAGAAACGGAGG	24	0.67286	0.172332	--	-13.6	8.84e-06	**	0.75933	0.111292	--	GRMZM2G061728	4	1850_1873;1900_1923	+1/-1	-1.85207	0.000252008	0.000799615	-0.979822	0.0252734	0.0472425	-2.44931	3.05e-05	0.000103873
zma-siR001695-1	CACATGGATTGGATGAGATTGGAA	24	0	--	--	11.9862	0.047179	*	0	--	--	GRMZM2G418689	0	2739_2762	+1	-1.74427	3.59e-07	1.76e-06	-2.32193	2.91e-07	1.23e-06	-1.99563	5.62e-08	2.72e-07
zma-siR001832-2	CGGCGGCCGGCGGCGTAGTGTC	22	0	--	--	13.3081	0.000381531	**	0	--	--	GRMZM2G418689	3.5	112_134	+1	-1.74427	3.59e-07	1.76e-06	-2.32193	2.91e-07	1.23e-06	-1.99563	5.62e-08	2.72e-07
zma-siR001095-1	AGCGACTGCAGCGAAGGCCTCGAG	24	0	--	--	0	--	--	14.8512	7.01e-11	**	GRMZM2G104704	4	462_484	+1	-1.04908	5.45e-05	0.00019526	-2.37851	2.46e-08	1.17e-07	-2.00161	9.35e-10	5.3e-09
zma-siR002609-2	TGGCCACCAAAAGCTGCTGCGGAC	24	-13.7069	7.37e-06	**	-0.218224	0.652021	--	-13.7069	2.83e-06	**	GRMZM2G025646	4	168_191	+1	0.310157	0.329752	0.407092	0.916314	0.00140057	0.00343568	1.32382	5.76e-07	2.46e-06
zma-siR000209-2-1	TCCATGTGGATTGAGTGGGATTGG	24	0	--	--	0	--	--	13.8829	7.02e-06	**	GRMZM2G049525	4	2748_2771	+1	-1.3976	0	0	-1.14692	0	0	-1.49829	0	0
zma-siR000209-2-3	TCCATGTGGATTGAGTGGGATTAG	24	0	--	--	0	--	--	12.1667	0.0303912	*	GRMZM2G049525	3.5	2748_2771	+1	-1.3976	0	0	-1.14692	0	0	-1.49829	0	0
zma-siR004561-2	GGCGTCTCCCGCGAGTCGGCTG	22	0	--	--	12.2086	0.0276236	*	0	--	--	GRMZM2G162690	4	83_105	+1	1.13231	0.00043032	0.00131044	0.264329	0.482576	0.55022	2.23986	2.19e-17	2.47e-16
zma-siR003680-1	CGGCGACGAAGCATAGACCCAACA	24	13.6879	3.99e-05	**	0	--	--	0	--	--	GRMZM2G136296	1	3678_3701	+1	-1.45902	0.000303848	0.000954446	-1.32777	0.000847742	0.00216833	-1.15089	0.0025302	0.00622931
zma-siR004732-2	TCTATTTATAGGCACGGGACGCAG	24	14.2729	2.37e-07	**	0	--	--	0	--	--	GRMZM2G136296	2.5	3883_3906	+1	-1.45902	0.000303848	0.000954446	-1.32777	0.000847742	0.00216833	-1.15089	0.0025302	0.00622931
zma-siR004262-1	GACCAACGACTGCAGCGAAGGCCT	24	12.103	0.0370984	*	0	--	--	0	--	--	GRMZM2G367438	3.5	1595_1618	+1	-1.70222	1.59e-06	7.16e-06	-1.58378	6.08e-06	2.2e-05	-1.26327	0.000113415	0.000351587
zma-siR000200-1-3	AATAAAAAGAAACGGAGGGAGTAA	24	-13.359	9e-05	**	-13.359	5.14e-05	**	-13.359	4.19e-05	**	GRMZM2G095552	4	1031_1054	+1	0.366002	0.0744934	0.12728	-0.0751574	0.734382	0.782932	1.03179	1.5e-08	7.67e-08
zma-siR000200-1-2	AATAAAAAGAAACGGAGGGAGTAT	24	-15.8769	1.31e-23	**	-15.8769	6.64e-25	**	-15.8769	2.22e-25	**	GRMZM2G095552	4	1031_1054	+1	0.366002	0.0744934	0.12728	-0.0751574	0.734382	0.782932	1.03179	1.5e-08	7.67e-08
zma-siR000200-1-1	AATAAAAAGAAACGGAGGGAGTAG	24	-13.2215	0.00020714	**	-13.2215	0.000124089	**	-13.2215	0.000102804	**	GRMZM2G095552	3	1031_1054	+1	0.366002	0.0744934	0.12728	-0.0751574	0.734382	0.782932	1.03179	1.5e-08	7.67e-08
zma-siR000200-1-4	AATAAAAAGAAACGGAGGGAGTAC	24	-15.4542	8.18e-18	**	-15.4542	8.75e-19	**	-15.4542	3.85e-19	**	GRMZM2G095552	4	1031_1054	+1	0.366002	0.0744934	0.12728	-0.0751574	0.734382	0.782932	1.03179	1.5e-08	7.67e-08
zma-siR000092-2	ACTAGGTGAGTGCCCGTGCGTTGC	24	0	--	--	12.8607	0.00324642	**	12.3594	0.0180079	*	GRMZM2G086669	4	382_405	+1	-1.04069	2.7e-13	2.45e-12	-1.33557	2.65e-13	2.04e-12	-0.310859	0.00695462	0.0154482
zma-siR003312-1	CGCACGCGCGGACCGTCCGGC	21	0	--	--	12.7232	0.00554464	**	0	--	--	GRMZM2G703928	4	494_515	+1	-0.288581	0.213468	0.303212	-1.13069	2.95e-05	9.62e-05	-1.56593	5.65e-08	2.73e-07
zma-siR001927-1	CAGCCGGCTCGCGGGAGGCGCC	22	0	--	--	14.1561	6.19e-07	**	0	--	--	GRMZM2G064701	4	1100_1120	+1	-1.69621	3.37e-13	3.01e-12	-2.98475	1.7e-13	1.34e-12	-2.96598	2.38e-13	1.96e-12
zma-siR000362-1	ACCAGGATGACGAGGAGTGAG	21	-13.0695	0.000476997	**	-13.0695	0.000299374	**	-13.0695	0.000252302	**	GRMZM2G438299	4	574_593	+1	0.509708	0.0552818	0.101196	0.590665	0.0251556	0.0470586	2.51896	1.15e-41	2.11e-40
zma-siR004112-2	GGCTGGCGAGGTGGCTCAGAG	21	-13.359	9e-05	**	-13.359	5.14e-05	**	-13.359	4.19e-05	**	GRMZM2G438299	4	623_643	+1	0.509708	0.0552818	0.101196	0.590665	0.0251556	0.0470586	2.51896	1.15e-41	2.11e-40
zma-siR004485-1	GCCAATATGTCATCGGACCCACAA	24	14.4249	4.29e-08	**	14.5712	5.01e-09	**	14.0598	1.46e-06	**	GRMZM2G106427	3	164_187	+1	-1.62583	0	0	-0.0446877	0.713396	0.764463	-0.117374	0.335654	0.408631
zma-siR004791-2	GGTCCTGTAGGCCGGACGGTCCGG	24	0.618413	0.420682	--	-12.4846	0.00420396	**	0.334238	0.699777	--	GRMZM2G310947	4	46_68	+1	2.83617	7.7e-55	1.67e-53	3.496	2.5e-103	6.65e-102	3.13262	4.19e-74	1.01e-72
zma-siR002967-1	CCTATTAGGGCACGGGTATGGCGG	24	12.8399	0.00380038	**	0	--	--	0	--	--	GRMZM2G010196	1	272_295	+1	-1.61551	6.56e-05	0.000232294	-1.90015	1.04e-05	3.63e-05	-0.839117	0.0171997	0.034814
zma-siR001090-2	CCGTTTCTTTTTATTTGTCGCTGG	24	10.518	0.362146	--	12.5712	0.00946984	**	13.1667	0.000779385	**	GRMZM2G358279	1	1975_1998;1931_1954	+1/-1	-0.747299	0.00438356	0.0109654	-1.16132	4.43e-05	0.000141223	-0.441936	0.075185	0.122497
zma-siR001155-1	AGGAATCGTTCCGACCCATCAATC	24	0	--	--	11.9862	0.047179	*	0	--	--	GRMZM2G132857	0.5	3472_3495	+1	-1.35809	0.000212502	0.000679922	-0.994298	0.00417332	0.00928382	-0.235306	0.429982	0.505525
zma-siR004947-2	TTAGGAATCGTTCCGACCCACCAA	24	0	--	--	11.9862	0.047179	*	0	--	--	GRMZM2G132857	0.5	3474_3497	+1	-1.35809	0.000212502	0.000679922	-0.994298	0.00417332	0.00928382	-0.235306	0.429982	0.505525
zma-siR004014-2	GGGGTCGGGCGGAGCGGAGTT	21	0	--	--	12.2086	0.0276236	*	0	--	--	GRMZM2G042502	4	19_39	+1	-1.00916	0	0	-1.21585	0	0	-1.06391	4.97e-14	4.6e-13
zma-siR005052-1-2	TACTGTAGAAGCCGCAGCCGCAGC	24	-0.339767	0.0500911	--	-0.34739	0.0413904	--	-1.0731	2.01e-08	**	GRMZM2G040121	0	15_38	+1	4.60536	3e-125	8.64e-124	5.72962	1.5e-299	5.45e-298	4.80497	1.31e-147	4.16e-146
zma-siR002883-2	GGTCGGAACGATTCCTAACCGGAT	24	-13.359	9e-05	**	-0.635836	0.302968	--	-13.359	4.19e-05	**	GRMZM2G157218	1	1526_1549	+1	10.4502	2.15e-21	2.94e-20	11.1618	2.49e-34	4e-33	10.4136	6.09e-21	7.61e-20
zma-siR004905-1	GGGGCGAGAGTGGAGGCGAGAGC	23	12.518	0.0118738	*	0	--	--	0	--	--	GRMZM2G119850	4	77_100	+1	-1.23656	0	0	-0.795123	1.65e-12	1.14e-11	-1.29805	0	0
zma-siR004836-2	GGGTTCGGGCCGGGTCCGTGCCGG	24	-13.0695	0.000476997	**	-0.668256	0.328992	--	-0.54023	0.409625	--	GRMZM2G460383	4	47_69	+1	1.15299	3.01e-27	4.68e-26	0.9788	8.73e-19	9.88e-18	1.58312	7.84e-58	1.68e-56
zma-siR003971-2	GACGACAGTCGGGGTCAGTGAGGC	24	0	--	--	11.9862	0.047179	*	0	--	--	GRMZM2G480074	4	136_158	+1	-2.38733	1.54e-05	6.03e-05	-3.15601	4.76e-05	0.000150476	-2.21045	1.77e-05	6.26e-05
zma-siR001497-1	ATCTGCTGACGGGAGGGAAGGGAG	24	-13.4846	3.91e-05	**	-0.498332	0.384253	--	-13.4846	1.71e-05	**	GRMZM2G440968	4	17_39	+1	3.94947	1.3e-38	2.4e-37	4.82361	2.53e-78	5.94e-77	4.49707	5.36e-61	1.19e-59
zma-siR004093-2	TACTGCTGACGGGAGGGAAGAGAG	24	-12.7069	0.00252941	**	-0.498332	0.497468	--	-12.7069	0.00151965	**	GRMZM2G440968	2	17_39	+1	3.94947	1.3e-38	2.4e-37	4.82361	2.53e-78	5.94e-77	4.49707	5.36e-61	1.19e-59
zma-siR004864-2	TGTAGAAGCCGCAGCCGCAGCCGG	24	0	--	--	12.5712	0.00946984	**	11.9443	0.0512901	--	GRMZM2G099074	0	1664_1687	+1	-1.11974	9.06e-08	4.75e-07	-0.85578	2.24e-05	7.45e-05	-1.05041	3.6e-07	1.58e-06
zma-siR004246-1	GAAGCCGCAGCCGCAGCCGGATT	23	12.103	0.0370984	*	0	--	--	0	--	--	GRMZM2G099074	0	1661_1683	+1	-1.11974	9.06e-08	4.75e-07	-0.85578	2.24e-05	7.45e-05	-1.05041	3.6e-07	1.58e-06
zma-siR005088-2	TCGAGACCTGGCGAGCGGAGG	21	0	--	--	11.9862	0.047179	*	0	--	--	GRMZM2G166407	1	86_106	+1	-2.52118	6.37e-06	2.64e-05	-2.89422	1.7e-05	5.77e-05	-1.84197	1.21e-05	4.36e-05
zma-siR002978-2	CGAGCAGCTGGGTTGGAGGAA	21	-14.0695	2.62e-07	**	-14.0695	1.08e-07	**	-14.0695	7.81e-08	**	GRMZM2G173124	4	1230_1249	+1	-0.103863	0.482808	0.563015	0.509791	0.000149534	0.00043147	1.27639	7.95e-28	1.18e-26
zma-siR001440-1-4	ATCCGACACAAACGAACAAGGCCA	24	12.103	0.0370984	*	10.9862	0.235047	--	0	--	--	GRMZM2G448692	1	1971_1994;2075_2098	+1/-1	-1.54186	0	0	-1.45525	2.44e-15	2.38e-14	-1.91306	0	0
zma-siR000383-1	ACCCATCGGGTTTCGGGTTTCGGG	24	0	--	--	0	--	--	12.8188	0.00374634	**	GRMZM2G005310	3.5	1135_1158	+1	-1.60552	1.48e-13	1.41e-12	-1.88265	2.37e-13	1.83e-12	-2.2057	0	0
zma-siR004401-2	GCGCCATCGAGCAGACAGACTCCC	24	0	--	--	11.9862	0.047179	*	0	--	--	GRMZM2G125557	4	1280_1302	+1	0.350841	0.53662	0.613623	-0.147467	0.806578	0.845053	1.62149	0.000281022	0.000816077
zma-siR001847-2	CCGGGTTGGACAGACGAGTGGG	22	0	--	--	12.9862	0.0019008	**	0	--	--	GRMZM2G104325	4	45_65	+1	-1.84942	0	0	-2.02788	5.22e-13	3.83e-12	-1.40885	1.56e-13	1.33e-12
zma-siR002610-1	CCGCAGCCGGATTGCAGCCGCAGC	24	-0.381588	0.559724	--	-0.34633	0.577648	--	-13.0695	0.000252302	**	GRMZM2G133396	0	21_44	+1	-1.15542	0.000147011	0.000486963	-0.137822	0.591542	0.65627	0.178263	0.462178	0.537176
zma-siR002243-1	CCATCTGGATGGCACTGCAAC	21	0	--	--	0	--	--	12.8188	0.00374634	**	GRMZM2G067460	4	1770_1789	+1	-1.06581	6.99e-09	4.12e-08	-1.02433	2.71e-08	1.29e-07	-1.23911	5.62e-11	3.53e-10
zma-siR000834-2	CGATGGCACACCGGACAGTCC	21	0	--	--	12.2086	0.0276236	*	0	--	--	GRMZM2G397684	4	417_436	+1	-3.99314	5.02e-05	0.000181149	-4.36618	7.54e-05	0.000231712	-2.01151	1.02e-07	4.78e-07
zma-siR001746-2-2	GCGGTCCGGACTGTCCGCGGTGGC	24	-0.440482	0.280221	--	-0.284207	0.457562	--	-14.5434	1.46e-10	**	GRMZM2G310947	1	24_47	+1	2.83617	7.7e-55	1.67e-53	3.496	2.5e-103	6.65e-102	3.13262	4.19e-74	1.01e-72
zma-siR003867-2-2	GCCGCGCGGGGACGAGGACGAG	22	0	--	--	12.2086	0.0276236	*	0	--	--	GRMZM2G067756	4	360_380	+1	-2.51421	1.05e-07	5.47e-07	-2.38381	4.58e-08	2.12e-07	-1.31003	2.77e-06	1.09e-05
zma-siR005039-2	TCTGCAGTGGAAAGTGCAACAC	22	0	--	--	0	--	--	12.1667	0.0303912	*	GRMZM2G084694	3.5	2117_2138	+1	1.03797	0.000108295	0.000367935	-0.702408	0.0548518	0.0930621	-0.649331	0.0699966	0.116992
zma-siR000225-1	AATCCGGTCAGGAATCGTTCCGAC	24	12.3254	0.0209881	*	12.7232	0.00554464	**	0	--	--	GRMZM2G011030	2	1514_1537	+1	-1.20013	1.86e-05	7.22e-05	-1.1981	2.22e-05	7.39e-05	-1.57701	1.22e-07	5.64e-07
zma-siR001946-1	CAGCGGCGGCGCGAGAGGAGGA	22	0	--	--	0	--	--	12.3594	0.0180079	*	GRMZM2G017266	4	820_841	+1	-0.342853	0.050979	0.0943315	-4.24558	5.6e-06	2.04e-05	-2.1718	7.55e-13	5.68e-12
zma-siR002833-1-2	CCGGGAGCGAGATCCAGGCGCCGC	24	0.0334496	0.989318	--	-13.0695	0.000299374	**	-13.0695	0.000252302	**	GRMZM2G105364	0	1401_1424	+1	1.67875	1.02e-67	2.38e-66	1.44009	6.41e-46	1.18e-44	1.6205	2.98e-62	6.64e-61
zma-siR000709-2	CCGGCCTGTAGGCGCGGACCGTCC	24	12.3254	0.0209881	*	0	--	--	0	--	--	GRMZM2G130699	3	2045_2068	+1	-1.51919	3.34e-05	0.00012463	-0.968057	0.00385068	0.00862638	-1.53471	2.74e-05	9.4e-05
zma-siR002713-2-1	TGCGCACGCGCGGACTGTCCGGAC	24	12.3254	0.0209881	*	0	--	--	0	--	--	GRMZM2G130699	2	2063_2086	+1	-1.51919	3.34e-05	0.00012463	-0.968057	0.00385068	0.00862638	-1.53471	2.74e-05	9.4e-05
zma-siR004678-2	GGACCGTCCGGCTTGTAGGCGCGG	24	12.3254	0.0209881	*	0	--	--	0	--	--	GRMZM2G130699	2.5	2052_2075	+1	-1.51919	3.34e-05	0.00012463	-0.968057	0.00385068	0.00862638	-1.53471	2.74e-05	9.4e-05
zma-siR005104-2	TGCGCACGCGCGGACCGTCCGACC	24	12.3254	0.0209881	*	0	--	--	0	--	--	GRMZM2G130699	1.5	2063_2086	+1	-1.51919	3.34e-05	0.00012463	-0.968057	0.00385068	0.00862638	-1.53471	2.74e-05	9.4e-05
zma-siR001885-2	CTGCGCGCGCGCGGACCGTCTGCA	24	12.103	0.0370984	*	0	--	--	0	--	--	GRMZM2G130699	4	2064_2087	+1	-1.51919	3.34e-05	0.00012463	-0.968057	0.00385068	0.00862638	-1.53471	2.74e-05	9.4e-05
zma-siR002755-2	TGTGCACGCGCGGACCGTCCGGCC	24	12.103	0.0370984	*	0	--	--	0	--	--	GRMZM2G130699	1.5	2063_2086	+1	-1.51919	3.34e-05	0.00012463	-0.968057	0.00385068	0.00862638	-1.53471	2.74e-05	9.4e-05
zma-siR003068-2	CGCGGACCGTCCGACCCACAGGCG	24	12.103	0.0370984	*	0	--	--	0	--	--	GRMZM2G130699	4	2055_2078	+1	-1.51919	3.34e-05	0.00012463	-0.968057	0.00385068	0.00862638	-1.53471	2.74e-05	9.4e-05
zma-siR004590-2	GCGCACGCGCGGACTGTCCGGCCG	24	12.103	0.0370984	*	0	--	--	0	--	--	GRMZM2G130699	2	2062_2085	+1	-1.51919	3.34e-05	0.00012463	-0.968057	0.00385068	0.00862638	-1.53471	2.74e-05	9.4e-05
zma-siR004643-2	GCGGACTGTCCGGCCCACAGGCGC	24	14.8399	1.44e-10	**	0	--	--	0	--	--	GRMZM2G130699	4	2054_2077	+1	-1.51919	3.34e-05	0.00012463	-0.968057	0.00385068	0.00862638	-1.53471	2.74e-05	9.4e-05
zma-siR002178-2	TGCGCACGCGCGGACCGTCTGGCC	24	12.9774	0.00215003	**	0	--	--	0	--	--	GRMZM2G130699	1	2063_2086	+1	-1.51919	3.34e-05	0.00012463	-0.968057	0.00385068	0.00862638	-1.53471	2.74e-05	9.4e-05
zma-siR005053-1	TACTGTAGAAGCCGCAGCCGGATT	24	0	--	--	12.7232	0.00554464	**	12.1667	0.0303912	*	GRMZM2G099074	2.5	1667_1690	+1	-1.11974	9.06e-08	4.75e-07	-0.85578	2.24e-05	7.45e-05	-1.05041	3.6e-07	1.58e-06
zma-siR001421-1	ATCCATATGGATTGGAGGGGATTG	24	0	--	--	0	--	--	13.6813	3.37e-05	**	GRMZM2G162739	4	24_47	+1	1.45001	1.93e-25	2.91e-24	-0.873923	2.98e-05	9.73e-05	-0.972385	3.89e-06	1.49e-05
zma-siR004133-2	CTGGGGACCGGAGCAGGCAGCG	22	16.2322	1.2e-26	**	0	--	--	0	--	--	GRMZM2G034276	4	645_666	+1	-1.21125	3.39e-05	0.000126301	-0.964961	0.000624778	0.00163047	-1.06169	0.000183653	0.000546069
zma-siR001431-2	CCATATGGATTGGAGGGGATTG	22	0.246443	0.550092	--	0.399789	0.306602	--	-14.359	2.15e-09	**	GRMZM2G408598	4	2991_3012	+1	-0.154362	0.66535	0.730289	1.16141	6.72e-05	0.000208312	1.17932	4.28e-05	0.000142217
zma-siR001953-1	CAGCTCCATGACCTCGGCGGCG	22	14.3254	1.34e-07	**	0	--	--	0	--	--	GRMZM2G110295	3	1781_1801	+1	-1.53234	7.22e-05	0.000254066	-1.5805	5.86e-05	0.000182967	-0.934511	0.00699874	0.0155375
zma-siR000048-1	AACACTGTGCTGTGGGTCCACGAG	24	-13.9871	6.03e-07	**	-13.9871	2.61e-07	**	-13.9871	1.92e-07	**	GRMZM2G092137	4	65_87	+1	1.67252	2.3e-05	8.76e-05	0.15899	0.765016	0.810297	0.473371	0.33608	0.408998
zma-siR003306-1	CGATGTTGGCGGCGTCCTCGT	21	0	--	--	0	--	--	12.6813	0.00632256	**	GRMZM2G037327	4	380_401	+1	2.13481	3.43e-28	5.45e-27	-2.0217	8.04e-07	3.24e-06	-3.19572	1.91e-05	6.7e-05
zma-siR002713-2-2	TGCGCACGCGCGGACTGTCCGGCC	24	12.103	0.0370984	*	12.2086	0.0276236	*	0	--	--	GRMZM2G130699	1	2063_2086	+1	-1.51919	3.34e-05	0.00012463	-0.968057	0.00385068	0.00862638	-1.53471	2.74e-05	9.4e-05
zma-siR002987-1	CCTCCCGGGAGCGAGATCCAGGCG	24	12.103	0.0370984	*	12.2086	0.0276236	*	0	--	--	GRMZM2G130699	1.5	2110_2133	+1	-1.51919	3.34e-05	0.00012463	-0.968057	0.00385068	0.00862638	-1.53471	2.74e-05	9.4e-05
zma-siR001403-1	ATCAATCCGGCAGAAACGAACAAG	24	12.103	0.0370984	*	11.9862	0.047179	*	0	--	--	GRMZM2G011030	3	1488_1511	+1	-1.20013	1.86e-05	7.22e-05	-1.1981	2.22e-05	7.39e-05	-1.57701	1.22e-07	5.64e-07
zma-siR001442-1-3	ATCCGACAGAAACGAACAAGGCCT	24	16.7468	8.84e-38	**	16.8107	3.54e-40	**	0	--	--	GRMZM2G011030	4	1484_1507;1588_1611	+1/-1	-1.20013	1.86e-05	7.22e-05	-1.1981	2.22e-05	7.39e-05	-1.57701	1.22e-07	5.64e-07
zma-siR003443-1	CGCGGGTGAGGGAAGCGAGCGG	22	13.4249	0.00022025	**	0	--	--	0	--	--	GRMZM2G335978	4	89_109	+1	-1.97811	0	0	-1.98558	5.02e-14	4.38e-13	-1.16121	1.83e-12	1.32e-11
zma-siR003472-2	GCGGGTGAGGGAAGCGAGCGGC	22	13.9103	7.22e-06	**	0	--	--	0	--	--	GRMZM2G335978	4	88_108	+1	-1.97811	0	0	-1.98558	5.02e-14	4.38e-13	-1.16121	1.83e-12	1.32e-11
zma-siR000208-2	CCATGTGGATTGAGTGGGATTGG	23	0	--	--	13.9862	3.09e-06	**	0	--	--	GRMZM2G104443	1.5	1372_1394	+1	1.51857	5.85e-19	7.41e-18	0.458205	0.0264496	0.0492515	1.51474	6.39e-19	7.56e-18
zma-siR001661-2-1	CCATGTGGATTGAGTGGGATTGAG	24	0	--	--	11.9862	0.047179	*	0	--	--	GRMZM2G104443	3	1371_1394	+1	1.51857	5.85e-19	7.41e-18	0.458205	0.0264496	0.0492515	1.51474	6.39e-19	7.56e-18
zma-siR002618-2	CTGCTCGGTGAAGGTGGCGGCG	22	12.8399	0.00380038	**	0	--	--	0	--	--	GRMZM2G092669	1.5	1371_1392	+1	-2.37893	0	0	-1.55445	1.31e-13	1.07e-12	-2.07259	0	0
zma-siR000653-2	CGCGGCGTGTGGGACGGCGTGT	22	12.103	0.0370984	*	0	--	--	0	--	--	GRMZM2G092669	4	132_153	+1	-2.37893	0	0	-1.55445	1.31e-13	1.07e-12	-2.07259	0	0
zma-siR000985-1	AGCATTTGAGAACAAGTCCCCAAC	24	0	--	--	0	--	--	13.9443	4.16e-06	**	GRMZM2G332838	2	1505_1528	+1	-1.61925	2.27e-12	1.86e-11	-1.43272	7.46e-12	4.84e-11	-1.9382	1.4e-12	1.02e-11
zma-siR002997-2	GACTAATAAAAAGAAACGGAGGGA	24	-13.2215	0.00020714	**	-0.119819	0.81082	--	-13.2215	0.000102804	**	GRMZM2G020766	2.5	2563_2586	+1	0.476058	0.0840832	0.141355	0.87792	0.000680654	0.00176892	1.10903	6.69e-06	2.49e-05
zma-siR002615-1	CCGCCACCGCGGACCGTCCGGAC	23	0	--	--	12.2086	0.0276236	*	0	--	--	GRMZM2G163843	4	865_887	+1	1.26978	2.35e-07	1.18e-06	0.0713737	0.81654	0.853785	0.568432	0.0404466	0.0727033
zma-siR000691-1	ACGGCAGCCAACAGGGAGGCAG	22	12.8399	0.00380038	**	0	--	--	13.0598	0.00131534	**	GRMZM2G078876	3	650_671	+1	-1.4737	3.35e-14	3.49e-13	-0.79975	0	0	-0.43718	1.31e-08	6.72e-08
zma-siR003203-2	GAGCGAGATCCAGGCGCCGTCGGC	24	0	--	--	0	--	--	12.1667	0.0303912	*	GRMZM2G130699	1	2102_2125	+1	-1.51919	3.34e-05	0.00012463	-0.968057	0.00385068	0.00862638	-1.53471	2.74e-05	9.4e-05
zma-siR003629-1-1	CGGACTGTCCGGTGTGCCAGC	21	0	--	--	0	--	--	12.5293	0.0106703	*	GRMZM2G130699	4	2034_2054	+1	-1.51919	3.34e-05	0.00012463	-0.968057	0.00385068	0.00862638	-1.53471	2.74e-05	9.4e-05
zma-siR004702-1	GCGGACCGTCCGCCCCTGTGCAGA	24	0	--	--	0	--	--	13.0598	0.00131534	**	GRMZM2G130699	4	1962_1985	+1	-1.51919	3.34e-05	0.00012463	-0.968057	0.00385068	0.00862638	-1.53471	2.74e-05	9.4e-05
zma-siR001669-1	CAATCCGGCACAAACGAACAAGGC	24	0	--	--	0	--	--	14.2173	3.04e-07	**	GRMZM2G448692	1	1973_1996;2073_2096	+1/-1	-1.54186	0	0	-1.45525	2.44e-15	2.38e-14	-1.91306	0	0
zma-siR000219-1	AATCCGACACAAACGAACAAGGCC	24	0	--	--	0	--	--	16.3706	5.67e-30	**	GRMZM2G448692	0	1972_1995;2074_2097	+1/-1	-1.54186	0	0	-1.45525	2.44e-15	2.38e-14	-1.91306	0	0
zma-siR001154-1	AGGAATCGTTCCGACCCACCAATC	24	0	--	--	0	--	--	12.9443	0.00221984	**	GRMZM2G448692	0	1992_2015	+1	-1.54186	0	0	-1.45525	2.44e-15	2.38e-14	-1.91306	0	0
zma-siR001700-1	CACCAATCCGACAGAAACGAACAA	24	0	--	--	0	--	--	14.9139	2.46e-11	**	GRMZM2G448692	1	1976_1999	+1	-1.54186	0	0	-1.45525	2.44e-15	2.38e-14	-1.91306	0	0
zma-siR001701-1	CACCAATCCGGCACAAACGAACAA	24	0	--	--	0	--	--	13.6813	3.37e-05	**	GRMZM2G448692	1	1976_1999	+1	-1.54186	0	0	-1.45525	2.44e-15	2.38e-14	-1.91306	0	0
zma-siR002144-1	CCACCAATCCGGCACAAACGAACA	24	0	--	--	0	--	--	12.3594	0.0180079	*	GRMZM2G448692	1	1977_2000	+1	-1.54186	0	0	-1.45525	2.44e-15	2.38e-14	-1.91306	0	0
zma-siR004655-2	TCCGACACAAACGAACAAGGCCT	23	0	--	--	0	--	--	13.5293	9.61e-05	**	GRMZM2G448692	0	1971_1993	+1	-1.54186	0	0	-1.45525	2.44e-15	2.38e-14	-1.91306	0	0
zma-siR000454-2	TGGCGTCGTCGTCGGATGCGGTGT	24	0	--	--	12.4013	0.0161738	*	10.3594	0.416078	--	GRMZM2G111760	4	1589_1612	+1	-4.45353	3.48e-07	1.71e-06	-4.93783	3.15e-06	1.18e-05	-4.36077	2.06e-07	9.35e-07
zma-siR003224-1	CGAGACGGCCGCAGTCAGCAGC	22	-2.70352	0.0589421	--	-12.2215	0.0101424	*	-12.2215	0.00915303	**	GRMZM2G303244	4	1399_1421	+1	2.09045	1.83e-17	2.22e-16	-0.259644	0.483534	0.551247	1.84091	6.93e-13	5.24e-12
zma-siR001617-2-1	TCGTACGAGCAGCTGGGTTGGT	22	-12.4846	0.00582465	**	-12.4846	0.00420396	**	-12.4846	0.00372953	**	GRMZM2G168115	4	683_705	+1	0.895177	0.0305848	0.060338	-0.287348	0.573664	0.638625	1.55616	2.16e-05	7.52e-05
zma-siR001315-1	AGGTCTTGTTCGTTTACGTCGGAT	24	13.6055	7.05e-05	**	0	--	--	0	--	--	GRMZM2G035928	2.5	1434_1457	+1	-0.248448	0.44522	0.525008	0.168073	0.583308	0.648432	1.3717	2.56e-08	1.28e-07
zma-siR000220-1	AATCCGACAGAAACGAACAAGGCC	24	12.8399	0.00380038	**	0	--	--	0	--	--	GRMZM2G035928	4	1360_1383	+1	-0.248448	0.44522	0.525008	0.168073	0.583308	0.648432	1.3717	2.56e-08	1.28e-07
zma-siR000221-1	AATCCGACGTAAACGAACAAGGCC	24	14.6473	2.48e-09	**	0	--	--	0	--	--	GRMZM2G035928	4	1360_1383	+1	-0.248448	0.44522	0.525008	0.168073	0.583308	0.648432	1.3717	2.56e-08	1.28e-07
zma-siR001442-1-1	ATCCGACAGAAACGAACAAGGCTT	24	12.103	0.0370984	*	0	--	--	0	--	--	GRMZM2G035928	3	1359_1382	+1	-0.248448	0.44522	0.525008	0.168073	0.583308	0.648432	1.3717	2.56e-08	1.28e-07
zma-siR003087-1	CCTTCGTCGTCGGCGCCCGGT	21	-1.62952	0.00512328	**	-14.1475	4.48e-08	**	-1.20319	0.0212919	*	GRMZM2G108207	4	1080_1099	+1	15.1527	0	0	15.2045	0	0	16.4829	0	0
zma-siR003443-1	CGCGGGTGAGGGAAGCGAGCGG	22	13.4249	0.00022025	**	0	--	--	0	--	--	GRMZM2G146118	4	89_109	+1	-0.973302	2.26e-06	1e-05	-0.56183	0.0036284	0.00816516	-1.02932	6.78e-07	2.87e-06
zma-siR000209-2-1	TCCATGTGGATTGAGTGGGATTGG	24	0	--	--	0	--	--	13.8829	7.02e-06	**	GRMZM2G153887	3	1350_1373	+1	-1.34727	3.02e-14	3.17e-13	-2.82769	0	0	-2.77559	0	0
zma-siR000209-2-3	TCCATGTGGATTGAGTGGGATTAG	24	0	--	--	0	--	--	12.1667	0.0303912	*	GRMZM2G153887	4	1350_1373	+1	-1.34727	3.02e-14	3.17e-13	-2.82769	0	0	-2.77559	0	0
zma-siR000200-1-2	AATAAAAAGAAACGGAGGGAGTAT	24	-15.8769	1.31e-23	**	-15.8769	6.64e-25	**	-15.8769	2.22e-25	**	GRMZM2G034622	4	1160_1182	+1	0.733323	0.00372982	0.00943445	2.00454	6.73e-23	8.55e-22	0.181231	0.514502	0.587806
zma-siR000012-2	AACACCGGTTGAGATGGTTTGG	22	0	--	--	0	--	--	12.8188	0.00374634	**	GRMZM2G172442	3	420_441	+1	-0.965106	0	0	-0.723286	1.69e-10	9.85e-10	-1.02643	0	0
zma-siR002196-1-5	CCAGCGACAAATAAAAAGAAACGA	24	-1.38159	0.441766	--	2.08663	0.0418608	*	1.04473	0.436017	--	GRMZM2G046909	1	1733_1756;1777_1800	+1/-1	1.39805	2.17e-11	1.62e-10	0.403532	0.106804	0.164436	0.147775	0.56914	0.640327
zma-siR000200-1-1	AATAAAAAGAAACGGAGGGAGTAG	24	-13.2215	0.00020714	**	-13.2215	0.000124089	**	-13.2215	0.000102804	**	GRMZM2G046909	1	1724_1747;1786_1809	+1/-1	1.39805	2.17e-11	1.62e-10	0.403532	0.106804	0.164436	0.147775	0.56914	0.640327
zma-siR000200-1-3	AATAAAAAGAAACGGAGGGAGTAA	24	-13.359	9e-05	**	-13.359	5.14e-05	**	-13.359	4.19e-05	**	GRMZM2G046909	1	1724_1747;1786_1809	+1/-1	1.39805	2.17e-11	1.62e-10	0.403532	0.106804	0.164436	0.147775	0.56914	0.640327
zma-siR000200-1-2	AATAAAAAGAAACGGAGGGAGTAT	24	-15.8769	1.31e-23	**	-15.8769	6.64e-25	**	-15.8769	2.22e-25	**	GRMZM2G046909	0	1724_1747;1786_1809	+1/-1	1.39805	2.17e-11	1.62e-10	0.403532	0.106804	0.164436	0.147775	0.56914	0.640327
zma-siR003934-1	CTAATAAAAAGAAACGGAGGGAGT	24	-13.7069	7.37e-06	**	-13.7069	3.66e-06	**	-13.7069	2.83e-06	**	GRMZM2G046909	2	1726_1749;1784_1807	+1/-1	1.39805	2.17e-11	1.62e-10	0.403532	0.106804	0.164436	0.147775	0.56914	0.640327
zma-siR000200-1-4	AATAAAAAGAAACGGAGGGAGTAC	24	-15.4542	8.18e-18	**	-15.4542	8.75e-19	**	-15.4542	3.85e-19	**	GRMZM2G046909	1	1724_1747;1786_1809	+1/-1	1.39805	2.17e-11	1.62e-10	0.403532	0.106804	0.164436	0.147775	0.56914	0.640327
zma-siR004743-1-1	GCTAGTATGCCATCGGACCCACAA	24	13.9774	4.09e-06	**	14.2086	3.63e-07	**	12.6813	0.00632256	**	GRMZM2G106427	1	164_187	+1	-1.62583	0	0	-0.0446877	0.713396	0.764463	-0.117374	0.335654	0.408631
zma-siR002105-2	GTACGAGCAGCTGGGTTGGAG	21	12.8399	0.00380038	**	0	--	--	12.5293	0.0106703	*	GRMZM2G099086	4	80_101	+1	-2.31093	8.94e-06	3.64e-05	-3.68397	7.54e-05	0.000230884	-2.32931	8.77e-06	3.23e-05
zma-siR002661-2	CGCCGCCCCTGCGCACGCGCGGAC	24	0	--	--	11.9862	0.047179	*	11.9443	0.0512901	--	GRMZM2G130699	2	2072_2095	+1	-1.51919	3.34e-05	0.00012463	-0.968057	0.00385068	0.00862638	-1.53471	2.74e-05	9.4e-05
zma-siR001746-2-1	GCGGTCCGGACTGTCCGCGGTGCT	24	-12.4846	0.00582465	**	-0.498331	0.52657	--	-12.4846	0.00372953	**	GRMZM2G310947	1	24_47	+1	2.83617	7.7e-55	1.67e-53	3.496	2.5e-103	6.65e-102	3.13262	4.19e-74	1.01e-72
zma-siR004002-2	GAGGGACTAGGGAGAGGGAGGG	22	-15.3259	2.3e-16	**	-15.3259	2.96e-17	**	-15.3259	1.4e-17	**	GRMZM2G164797	4	430_451	+1	0.14997	0.676676	0.739547	2.13051	3.87e-17	4.16e-16	0.895861	0.00415454	0.00973802
zma-siR000208-2	CCATGTGGATTGAGTGGGATTGG	23	0	--	--	13.9862	3.09e-06	**	0	--	--	GRMZM2G153887	3.5	1350_1372	+1	-1.34727	3.02e-14	3.17e-13	-2.82769	0	0	-2.77559	0	0
zma-siR001696-1	CACATGGATTGGATGGGATTGGAA	24	12.518	0.0118738	*	11.9862	0.047179	*	0	--	--	GRMZM2G444808	0	3875_3898	+1	-3.18345	8.34e-05	0.000289774	-1.26519	0.0119948	0.0243178	-3.20811	8.4e-05	0.000265632
zma-siR000958-1	AGCAACGCACGGGCACTCAACTAG	24	0	--	--	11.9862	0.047179	*	0	--	--	GRMZM2G466265	4	1297_1320	+1	-2.43734	1.07e-12	9.01e-12	-4.67561	9.83e-06	3.45e-05	-2.68325	2.24e-11	1.45e-10
zma-siR001313-2	GGCAACGCACGGGCATAGACCTAG	24	0	--	--	11.9862	0.047179	*	0	--	--	GRMZM2G466265	2.5	1297_1320	+1	-2.43734	1.07e-12	9.01e-12	-4.67561	9.83e-06	3.45e-05	-2.68325	2.24e-11	1.45e-10
zma-siR004190-1-1	CTGTCGTGCTTATGGGAAGGGAGA	24	0.0398761	0.888267	--	-0.197163	0.43849	--	-1.09966	0.000237855	**	GRMZM2G038677	3	1423_1446	+1	0.349584	0.776992	0.82215	7.08112	1.12e-117	3.14e-116	6.21322	1.73e-63	3.9e-62
zma-siR002648-2-2	GGGCTTCGTGCCGGACTCGCGGAT	24	-0.574232	0.432218	--	-0.0388998	0.913962	--	-12.8996	0.000619202	**	GRMZM2G347488	2.5	934_957	+1	2.3183	6.39e-19	8.07e-18	1.63001	3.85e-08	1.8e-07	1.87776	2.61e-11	1.68e-10
zma-siR001895-1	CAGATGCACTCTACGTCACCG	21	-13.2215	0.00020714	**	0.267203	0.678933	--	-0.862159	0.199768	--	GRMZM2G307368	3.5	453_473	+1	5.06052	6.8e-27	1.05e-25	4.91154	7.89e-24	1.02e-22	4.85396	4.54e-23	6.03e-22
zma-siR004014-2	GGGGTCGGGCGGAGCGGAGTT	21	0	--	--	12.2086	0.0276236	*	0	--	--	GRMZM2G146887	4	368_387	+1	-1.03464	4.07e-05	0.000149953	-1.84784	3.64e-10	2.07e-09	-1.79675	4.05e-10	2.38e-09
zma-siR005087-2	TGGGGTCGGGCGGAGCGGAGT	21	0	--	--	12.4013	0.0161738	*	0	--	--	GRMZM2G146887	4	369_388	+1	-1.03464	4.07e-05	0.000149953	-1.84784	3.64e-10	2.07e-09	-1.79675	4.05e-10	2.38e-09
zma-siR003775-1	CGGTCTATTCGGGTTCGGGTTCGG	24	13.3254	0.000389312	**	14.1017	1.06e-06	**	0	--	--	GRMZM2G082312	0	1868_1891	+1	-2.20968	1.05e-13	1.04e-12	-1.66327	2.64e-14	2.39e-13	-2.12694	7.53e-14	6.82e-13
zma-siR002756-2-2	GCGCACGCGCGGACCGTCCGGAC	23	12.3254	0.0209881	*	12.2086	0.0276236	*	0	--	--	GRMZM2G130699	1.5	2063_2085	+1	-1.51919	3.34e-05	0.00012463	-0.968057	0.00385068	0.00862638	-1.53471	2.74e-05	9.4e-05
zma-siR001389-1	ATACTGTAGAAGCCGCAGCCGGAT	24	0	--	--	13.7936	1.54e-05	**	13.5293	9.61e-05	**	GRMZM2G099074	2	1668_1691	+1	-1.11974	9.06e-08	4.75e-07	-0.85578	2.24e-05	7.45e-05	-1.05041	3.6e-07	1.58e-06
zma-siR004502-1-3	GCCAGTATGCCATCGGACCCACAA	24	2.72275	2.11e-12	**	2.90766	4.1e-15	**	1.59727	0.000624858	**	GRMZM2G106427	0	164_187	+1	-1.62583	0	0	-0.0446877	0.713396	0.764463	-0.117374	0.335654	0.408631
zma-siR001427-1	ATCCATGTGGATTGAGTGGGATTG	24	0.806039	0.0462027	--	-14.0695	1.08e-07	**	-14.0695	7.81e-08	**	GRMZM2G004180	0.5	1461_1484	+1	0.934208	7.87e-06	3.23e-05	1.54673	2.73e-16	2.77e-15	0.886579	2.49e-05	8.58e-05
zma-siR003014-2	GATCCGCGGCCAGGAGAGGGA	21	-12.8996	0.00109842	**	-12.8996	0.000722263	**	-12.8996	0.000619202	**	GRMZM2G051012	3.5	543_563	+1	5.2854	0.267514	0.345939	6.93074	0.016564	0.0322026	9.09276	8.34e-09	4.37e-08
zma-siR003913-1	CGTTCTCGGCTGCCAGGAGCGA	22	-15.6545	2.38e-20	**	-2.34633	5.31e-10	**	-2.04719	9.57e-09	**	GRMZM2G051619	4	302_322	+1	2.2802	5.34e-82	1.34e-80	4.55039	0	0	3.23972	8.98e-231	3.19e-229
zma-siR000233-1	AATGACATGTGGGGTCCATGGTAT	24	0	--	--	15.6867	8.63e-19	**	14.9139	2.46e-11	**	GRMZM2G301663	3	1019_1042	+1	-1.84555	2.69e-11	1.99e-10	-2.71272	4.58e-08	2.12e-07	-0.410516	0.0542056	0.0927769
zma-siR001051-1	AGCCGCAGCCGGATTGCAGCCGCA	24	0	--	--	0	--	--	14.7856	2e-10	**	GRMZM2G027439	0	1998_2021	+1	-0.88922	0.00299736	0.00778633	-2.51877	9.69e-07	3.86e-06	-2.22691	2.1e-07	9.48e-07
zma-siR001442-1-2	ATCCGACAGAAACGAACAAGGCAT	24	12.6879	0.00671752	**	12.4013	0.0161738	*	0	--	--	GRMZM2G448692	3	1971_1994;2075_2098	+1/-1	-1.54186	0	0	-1.45525	2.44e-15	2.38e-14	-1.91306	0	0
zma-siR001706-2-2	GTCCGGACTGTCCGCGGTGGTGAC	24	0.0334504	0.996361	--	-0.498331	0.52657	--	-12.4846	0.00372953	**	GRMZM2G310947	1	21_44	+1	2.83617	7.7e-55	1.67e-53	3.496	2.5e-103	6.65e-102	3.13262	4.19e-74	1.01e-72
zma-siR001442-1-3	ATCCGACAGAAACGAACAAGGCCT	24	16.7468	8.84e-38	**	16.8107	3.54e-40	**	0	--	--	GRMZM2G448692	2	1971_1994;2075_2098	+1/-1	-1.54186	0	0	-1.45525	2.44e-15	2.38e-14	-1.91306	0	0
zma-siR002262-1	CCATGCGAGGATAAGTCGGCGG	22	0	--	--	11.9862	0.047179	*	0	--	--	GRMZM2G124409	4	178_200	+1	-1.89966	0	0	-3.31088	9.57e-14	8.02e-13	-2.33478	0	0
zma-siR003080-2-6	CTACTGCTGACGGGAGGGAAGGGA	24	0.0334496	0.945671	--	-0.395239	0.297823	--	-1.04719	0.0141038	*	GRMZM2G057281	0.5	167_190	+1	8.82337	2.05e-07	1.03e-06	9.55075	9.99e-12	6.44e-11	8.92778	6.14e-08	2.95e-07
zma-siR001483-1	ATCTACTAATAATTACTCGTGGAC	24	14.9103	4.61e-11	**	0	--	--	0	--	--	GRMZM2G324643	3	811_834	+1	-2.0296	0	0	-1.36995	0	0	-1.61019	0	0
zma-siR001403-1	ATCAATCCGGCAGAAACGAACAAG	24	12.103	0.0370984	*	11.9862	0.047179	*	0	--	--	GRMZM2G448692	4	1975_1998;2071_2094	+1/-1	-1.54186	0	0	-1.45525	2.44e-15	2.38e-14	-1.91306	0	0
zma-siR004869-2	TAGGGCTTGTTCGGTTATTCCCAA	24	14.8399	1.44e-10	**	0	--	--	0	--	--	GRMZM2G444808	0.5	3901_3924;3784_3808	+1/-1	-3.18345	8.34e-05	0.000289774	-1.26519	0.0119948	0.0243178	-3.20811	8.4e-05	0.000265632
zma-siR002070-1	CATGGATTGGATGGGATTGGAAAA	24	13.103	0.00121636	**	0	--	--	0	--	--	GRMZM2G444808	0	3873_3896	+1	-3.18345	8.34e-05	0.000289774	-1.26519	0.0119948	0.0243178	-3.20811	8.4e-05	0.000265632
zma-siR001663-2	CACATGGATTGGATGGGATTGGA	23	12.518	0.0118738	*	0	--	--	0	--	--	GRMZM2G444808	0	3876_3898	+1	-3.18345	8.34e-05	0.000289774	-1.26519	0.0119948	0.0243178	-3.20811	8.4e-05	0.000265632
zma-siR003807-2	TACATGGATTGAGAGCTAACCGGA	24	12.518	0.0118738	*	0	--	--	0	--	--	GRMZM2G444808	1	3793_3816	+1	-3.18345	8.34e-05	0.000289774	-1.26519	0.0119948	0.0243178	-3.20811	8.4e-05	0.000265632
zma-siR000058-2	TCGTACGAGCAGCTGGGTTGG	21	12.518	0.0118738	*	0	--	--	0	--	--	GRMZM2G000937	4	685_704	+1	-2.52047	6.41e-13	5.51e-12	-2.70299	7.07e-12	4.59e-11	-1.0224	3.68e-09	1.99e-08
zma-siR001695-1	CACATGGATTGGATGAGATTGGAA	24	0	--	--	11.9862	0.047179	*	0	--	--	GRMZM2G032944	4	1263_1287	+1	-0.664785	0.00222516	0.00593824	-1.0116	1.38e-05	4.71e-05	-0.943367	3.35e-05	0.000113103
zma-siR000211-2-1	TACACATGGATTGGATGGGATTAG	24	12.6879	0.00671752	**	11.9862	0.047179	*	0	--	--	GRMZM2G444808	1	3877_3900	+1	-3.18345	8.34e-05	0.000289774	-1.26519	0.0119948	0.0243178	-3.20811	8.4e-05	0.000265632
zma-siR001828-1	CACGTGCGGCTGGACTGCGGG	21	-12.8996	0.00109842	**	-12.8996	0.000722263	**	-12.8996	0.000619202	**	GRMZM2G066049	4	117_137	+1	2.99724	1.95e-101	5.31e-100	1.0341	2.17e-07	9.37e-07	1.02377	2.4e-07	1.08e-06
zma-siR000209-2-1	TCCATGTGGATTGAGTGGGATTGG	24	0	--	--	0	--	--	13.8829	7.02e-06	**	GRMZM2G178517	2.5	1425_1448	+1	0.222438	0.0921832	0.153473	-1.87856	0	0	-1.35124	0	0
zma-siR000209-2-3	TCCATGTGGATTGAGTGGGATTAG	24	0	--	--	0	--	--	12.1667	0.0303912	*	GRMZM2G178517	3.5	1425_1448	+1	0.222438	0.0921832	0.153473	-1.87856	0	0	-1.35124	0	0
zma-siR001415-2-2	TGTGGATTGAGTGAGATTGGATGA	24	0	--	--	0	--	--	12.1667	0.0303912	*	GRMZM2G178517	3	1421_1444	+1	0.222438	0.0921832	0.153473	-1.87856	0	0	-1.35124	0	0
zma-siR001421-1	ATCCATATGGATTGGAGGGGATTG	24	0	--	--	0	--	--	13.6813	3.37e-05	**	GRMZM2G178517	4	1426_1449	+1	0.222438	0.0921832	0.153473	-1.87856	0	0	-1.35124	0	0
zma-siR001697-2	CGGTTAGCTCTCAATACATGTGGA	24	0	--	--	0	--	--	12.9443	0.00221984	**	GRMZM2G178517	4	1439_1462	+1	0.222438	0.0921832	0.153473	-1.87856	0	0	-1.35124	0	0
zma-siR001669-1	CAATCCGGCACAAACGAACAAGGC	24	0	--	--	0	--	--	14.2173	3.04e-07	**	GRMZM2G011030	0	1486_1509;1586_1609	+1/-1	-1.20013	1.86e-05	7.22e-05	-1.1981	2.22e-05	7.39e-05	-1.57701	1.22e-07	5.64e-07
zma-siR001700-1	CACCAATCCGACAGAAACGAACAA	24	0	--	--	0	--	--	14.9139	2.46e-11	**	GRMZM2G011030	3	1489_1512	+1	-1.20013	1.86e-05	7.22e-05	-1.1981	2.22e-05	7.39e-05	-1.57701	1.22e-07	5.64e-07
zma-siR001701-1	CACCAATCCGGCACAAACGAACAA	24	0	--	--	0	--	--	13.6813	3.37e-05	**	GRMZM2G011030	0	1489_1512	+1	-1.20013	1.86e-05	7.22e-05	-1.1981	2.22e-05	7.39e-05	-1.57701	1.22e-07	5.64e-07
zma-siR004655-2	TCCGACACAAACGAACAAGGCCT	23	0	--	--	0	--	--	13.5293	9.61e-05	**	GRMZM2G011030	2	1484_1506	+1	-1.20013	1.86e-05	7.22e-05	-1.1981	2.22e-05	7.39e-05	-1.57701	1.22e-07	5.64e-07
zma-siR002144-1	CCACCAATCCGGCACAAACGAACA	24	0	--	--	0	--	--	12.3594	0.0180079	*	GRMZM2G011030	0	1490_1513	+1	-1.20013	1.86e-05	7.22e-05	-1.1981	2.22e-05	7.39e-05	-1.57701	1.22e-07	5.64e-07
zma-siR000219-1	AATCCGACACAAACGAACAAGGCC	24	0	--	--	0	--	--	16.3706	5.67e-30	**	GRMZM2G011030	2	1485_1508;1587_1610	+1/-1	-1.20013	1.86e-05	7.22e-05	-1.1981	2.22e-05	7.39e-05	-1.57701	1.22e-07	5.64e-07
zma-siR001154-1	AGGAATCGTTCCGACCCACCAATC	24	0	--	--	0	--	--	12.9443	0.00221984	**	GRMZM2G011030	0	1505_1528	+1	-1.20013	1.86e-05	7.22e-05	-1.1981	2.22e-05	7.39e-05	-1.57701	1.22e-07	5.64e-07
zma-siR001421-1	ATCCATATGGATTGGAGGGGATTG	24	0	--	--	0	--	--	13.6813	3.37e-05	**	GRMZM2G444808	4	3878_3901	+1	-3.18345	8.34e-05	0.000289774	-1.26519	0.0119948	0.0243178	-3.20811	8.4e-05	0.000265632
zma-siR001262-1-2	AGGGCTTGTTCGGTTACACCAATC	24	0	--	--	0	--	--	15.8023	1.99e-20	**	GRMZM2G444808	4	3899_3923	+1	-3.18345	8.34e-05	0.000289774	-1.26519	0.0119948	0.0243178	-3.20811	8.4e-05	0.000265632
zma-siR001262-1-1	AGGGCTTGTTCGGTTACACCAATT	24	0	--	--	0	--	--	12.6813	0.00632256	**	GRMZM2G444808	4	3899_3923	+1	-3.18345	8.34e-05	0.000289774	-1.26519	0.0119948	0.0243178	-3.20811	8.4e-05	0.000265632
zma-siR002820-1	CCGGCGGCGCCTGGATCTCGCT	22	12.103	0.0370984	*	12.7232	0.00554464	**	0	--	--	GRMZM2G127050	3	363_384	+1	-1.61313	0	0	-2.02888	0	0	-2.40862	0	0
zma-siR003279-1-1	CGAGGTAGAGCGTGCTGATAACGT	24	12.6879	0.00671752	**	12.5712	0.00946984	**	0	--	--	GRMZM2G700973	4	163_186	+1	-2.21115	4.97e-05	0.000179677	-1.16993	0.00965012	0.0199009	-2.03427	9.63e-05	0.00030141
zma-siR000672-2	AGAGGACGTTGCTGGAGAGCGTAG	24	-17.138	1.73e-55	**	-17.138	1.46e-58	**	-17.138	1.08e-59	**	GRMZM2G701513	4	806_829	+1	-0.483679	0.386728	0.467371	3.99781	2.5e-57	5.08e-56	2.77642	6.26e-19	7.4e-18
zma-siR004805-1	GGACGTTGCTGGAGGGAGTAGAGG	24	-14.2215	4.94e-08	**	-14.2215	1.86e-08	**	-14.2215	1.3e-08	**	GRMZM2G701513	2	803_826	+1	-0.483679	0.386728	0.467371	3.99781	2.5e-57	5.08e-56	2.77642	6.26e-19	7.4e-18
zma-siR002983-2-2	GTTTAGAGGACGTTGCTGGAGGGC	24	-12.4846	0.00582465	**	-12.4846	0.00420396	**	-12.4846	0.00372953	**	GRMZM2G701513	2.5	810_833	+1	-0.483679	0.386728	0.467371	3.99781	2.5e-57	5.08e-56	2.77642	6.26e-19	7.4e-18
zma-siR004339-1	GACGTTGCTGGAGGGAGTAGAGG	23	-12.4846	0.00582465	**	-12.4846	0.00420396	**	-12.4846	0.00372953	**	GRMZM2G701513	1.5	803_825	+1	-0.483679	0.386728	0.467371	3.99781	2.5e-57	5.08e-56	2.77642	6.26e-19	7.4e-18
zma-siR004374-2	GGCGATGTTGGCGGCGTCCTCGT	23	0	--	--	12.2086	0.0276236	*	0	--	--	GRMZM2G039983	4	1337_1359	+1	-2.16527	7.66e-05	0.00026877	-3.34306	7.6e-05	0.000232245	-1.98839	0.000155555	0.000470569
zma-siR003822-2	TCTCGCGCCTCTACTGCTGACGGG	24	-0.644622	0.450943	--	0.617146	0.420009	--	-12.4846	0.00372953	**	GRMZM2G400961	2	1560_1583	+1	9.15735	3.67e-09	2.22e-08	9.51175	1.98e-11	1.25e-10	10.1176	3.48e-17	3.89e-16
zma-siR000034-1	AAATAAAAAGAAACGGAGGGAGTA	24	0	--	--	14.1561	6.19e-07	**	0	--	--	GRMZM2G076399	4	811_834	+1	-1.92022	0.00028522	0.000898836	-9.224	1.45e-09	7.83e-09	-3.9386	0.000121545	0.000373491
zma-siR000242-1	ACAAATAAAAAGAAACGGAGGGAG	24	0	--	--	13.5712	7.66e-05	**	0	--	--	GRMZM2G076399	4	813_836	+1	-1.92022	0.00028522	0.000898836	-9.224	1.45e-09	7.83e-09	-3.9386	0.000121545	0.000373491
zma-siR001439-1-3	ATCCGACACAAACGAACAAGGCC	23	11.103	0.204881	--	12.2086	0.0276236	*	11.9443	0.0512901	--	GRMZM2G132857	0.5	3452_3474	+1	-1.35809	0.000212502	0.000679922	-0.994298	0.00417332	0.00928382	-0.235306	0.429982	0.505525
zma-siR004779-2	TATGGCGCCGAGCAAAGGGTCCAA	24	12.518	0.0118738	*	0	--	--	0	--	--	GRMZM2G032505	4	1388_1411	+1	-1.62417	0	0	-1.2705	0	0	-1.15195	0	0
zma-siR001279-1	AGGGGGAACCGCTGCAGGAGATGA	24	0	--	--	11.9862	0.047179	*	0	--	--	GRMZM2G393671	4	164_187	+1	-1.88529	1.37e-13	1.32e-12	-2.27981	0	0	-1.31205	8.28e-13	6.2e-12
zma-siR005081-2	TTTAGGGGGAACCGCTGCGGGAGA	24	0	--	--	11.9862	0.047179	*	0	--	--	GRMZM2G393671	3.5	166_190	+1	-1.88529	1.37e-13	1.32e-12	-2.27981	0	0	-1.31205	8.28e-13	6.2e-12
zma-siR002840-1	CCGGGCTCGGACAGGAAATTAGGC	24	-14.359	9.32e-09	**	-0.635836	0.149494	--	-14.359	2.15e-09	**	GRMZM2G348512	4	1250_1273	+1	1.55119	5.04e-21	6.77e-20	2.74256	1.06e-92	2.69e-91	3.00397	2.84e-123	8.47e-122
zma-siR000217-2-1	TCCATGTGGATTGAGCGGGATTGA	24	13.2184	0.000688145	**	0	--	--	0	--	--	GRMZM2G375904	3	2164_2187	+1	-0.172428	0.660392	0.725666	0.299248	0.419356	0.490318	1.17851	0.000168212	0.000506904
zma-siR000217-2-2	TCCATGTGGATTGAGCGGGATTGG	24	14.6879	1.41e-09	**	0	--	--	0	--	--	GRMZM2G375904	3.5	2164_2187	+1	-0.172428	0.660392	0.725666	0.299248	0.419356	0.490318	1.17851	0.000168212	0.000506904
zma-siR001666-2-1	CCATGTGGATTGAGCGGGATTGAA	24	13.8399	1.28e-05	**	0	--	--	0	--	--	GRMZM2G375904	4	2163_2186	+1	-0.172428	0.660392	0.725666	0.299248	0.419356	0.490318	1.17851	0.000168212	0.000506904
zma-siR001426-1	ATCCATGTGGATTGAGCGGGATTG	24	12.9774	0.00215003	**	0	--	--	0	--	--	GRMZM2G375904	3	2165_2188	+1	-0.172428	0.660392	0.725666	0.299248	0.419356	0.490318	1.17851	0.000168212	0.000506904
zma-siR002072-1	CATGGCGTCGATGTGGGGGGCG	22	-12.4846	0.00582465	**	-12.4846	0.00420396	**	-12.4846	0.00372953	**	GRMZM2G139467	4	1164_1185	+1	2.64245	0.00550916	0.0134455	0.982298	0.466928	0.535618	4.24978	6.37e-10	3.67e-09
zma-siR004555-1	GCCCTTCGTCGTCGGCGCCCGG	22	0.10716	0.66607	--	0.10206	0.679434	--	-1.035	0.000234149	**	GRMZM2G475017	4	570_590	+1	0.728454	7.62e-05	0.000267538	1.31027	5.03e-15	4.79e-14	1.35868	1.57e-16	1.71e-15
zma-siR000383-1	ACCCATCGGGTTTCGGGTTTCGGG	24	0	--	--	0	--	--	12.8188	0.00374634	**	GRMZM2G014076	0	2186_2209	+1	0.41853	0.190233	0.27497	1.23801	8.77e-06	3.1e-05	-0.12299	0.72188	0.77908
zma-siR000202-1-2	AATACTGTAGAAGCCGCAGCCGC	23	-13.7069	7.37e-06	**	-13.7069	3.66e-06	**	-0.762623	0.172696	--	GRMZM2G124911	4	1619_1641	+1	-0.0964163	0.744232	0.797116	1.19783	5.53e-07	2.27e-06	0.216133	0.444024	0.52026
zma-siR000034-1	AAATAAAAAGAAACGGAGGGAGTA	24	0	--	--	14.1561	6.19e-07	**	0	--	--	GRMZM2G095552	3	1032_1055	+1	0.366002	0.0744934	0.12728	-0.0751574	0.734382	0.782932	1.03179	1.5e-08	7.67e-08
zma-siR000242-1	ACAAATAAAAAGAAACGGAGGGAG	24	0	--	--	13.5712	7.66e-05	**	0	--	--	GRMZM2G095552	3	1034_1057	+1	0.366002	0.0744934	0.12728	-0.0751574	0.734382	0.782932	1.03179	1.5e-08	7.67e-08
zma-siR000897-2	CCGCCGGCGCGGGGTCGTCTTC	22	-14.2215	4.94e-08	**	-14.2215	1.86e-08	**	-1.40273	0.00783014	**	GRMZM2G143258	3.5	638_659	+1	2.01404	4.72e-15	5.26e-14	0.0224025	0.954068	0.975162	0.00900281	0.98422	0.98663
zma-siR000460-1	ACCGCCCACTCTGCAACGGCCCAG	24	12.6879	0.00671752	**	0	--	--	0	--	--	GRMZM2G039982	2.5	488_511	+1	-2.30157	2.69e-09	1.65e-08	-1.44431	4.07e-08	1.9e-07	-1.70966	3.35e-10	1.98e-09
zma-siR002329-1	CCCATTGACGGCACGACGGCT	21	0	--	--	12.2086	0.0276236	*	0	--	--	GRMZM2G025832	4	1623_1644	+1	2.40355	1.06e-10	7.48e-10	-2.70854	0.0038881	0.00870117	0.0266679	0.969672	0.974481
zma-siR000896-2-2	AGGTCTCCGGAACCCTTCGTCTTC	24	0	--	--	0	--	--	16.3928	1.99e-30	**	GRMZM2G168690	4	165_187	+1	-0.943496	0.00109573	0.00310575	-0.718561	0.0103047	0.0211632	-1.08041	0.000249126	0.000728078
zma-siR001429-1	ATCCCATCCCGTCCTGTCATTGCA	24	12.3254	0.0209881	*	10.9862	0.235047	--	9.35935	0.702198	--	GRMZM2G021822	3	2243_2266	+1	-1.78734	0.000220376	0.000703842	-3.47865	7.55e-05	0.000230979	-1.95818	8.51e-05	0.000268771
zma-siR000927-1	AGAGGAGACTGTAAAGGACAGATA	24	0	--	--	13.5712	7.66e-05	**	0	--	--	GRMZM2G124335	4	2439_2462	+1	-2.12092	0	0	-3.2216	1.31e-11	8.34e-11	-1.81487	0	0
zma-siR000228-2	ACAAGGGGATCACGGGAGGATTGG	24	0	--	--	12.5712	0.00946984	**	0	--	--	GRMZM2G044862	3.5	2314_2336	+1	-0.863411	8.65e-06	3.53e-05	-1.48591	9.25e-12	5.98e-11	-1.34049	1.77e-10	1.07e-09
zma-siR000990-2	AGGGCTTGTTTGGTTTGTGGCTAA	24	13.6879	3.99e-05	**	0	--	--	0	--	--	GRMZM2G091715	3.5	171_195	+1	-9.01123	1.63e-08	9.3e-08	-3.08049	8.79e-05	0.000265726	-2.14086	0.000315666	0.000912636
zma-siR001775-2	GGGCGAGCCGAGCACGGAGGTGTG	24	0	--	--	12.8607	0.00324642	**	12.1667	0.0303912	*	GRMZM2G418258	3.5	178_200	+1	-2.26688	0	0	-1.86052	1.75e-12	1.2e-11	-2.50472	1.21e-12	8.89e-12
zma-siR000212-2	TCCATATGGATTGAGGGGGATTGA	24	-12.4846	0.00582465	**	-12.4846	0.00420396	**	-12.4846	0.00372953	**	GRMZM2G152390	4	1285_1309;1693_1716	+1/-1	0.349584	0.776992	0.822956	1.97062	0.0232018	0.0437323	3.2381	1.67e-06	6.77e-06
zma-siR000207-1-1	AATCCACATGGATTGAGAGCTAAC	24	-20.9684	0	**	-20.9684	0	**	-20.9684	0	**	GRMZM2G152390	2	1288_1311	+1	0.349584	0.776992	0.822956	1.97062	0.0232018	0.0437323	3.2381	1.67e-06	6.77e-06
zma-siR000207-1-2	AATCCACATGGATTGAGAGCTAAA	24	-13.6	1.7e-05	**	-13.6	8.84e-06	**	-13.6	6.95e-06	**	GRMZM2G152390	3	1288_1311	+1	0.349584	0.776992	0.822956	1.97062	0.0232018	0.0437323	3.2381	1.67e-06	6.77e-06
zma-siR000207-1-3	AATCCACATGGATTGAGAGCTACC	24	-13.359	9e-05	**	-13.359	5.14e-05	**	-13.359	4.19e-05	**	GRMZM2G152390	3	1288_1311	+1	0.349584	0.776992	0.822956	1.97062	0.0232018	0.0437323	3.2381	1.67e-06	6.77e-06
zma-siR001592-2	TGGCAGTCTGCAGCAGCTTTTGGT	24	0	--	--	11.9862	0.047179	*	0	--	--	GRMZM2G026523	4	533_555	+1	-1.45295	0	0	-2.70039	1.31e-13	1.07e-12	-2.07369	1.33e-13	1.15e-12
zma-siR002242-2	CGGCGAGGTCGGCGAGATGGTC	22	-16.2394	3.95e-30	**	-16.2394	8.66e-32	**	-16.2394	2.13e-32	**	GRMZM2G110511	4	963_984	+1	1.8994	6.82e-09	4.03e-08	0.411532	0.34102	0.409123	0.686365	0.0916832	0.146392
zma-siR001927-1	CAGCCGGCTCGCGGGAGGCGCC	22	0	--	--	14.1561	6.19e-07	**	0	--	--	GRMZM2G128315	4	379_401	+1	-1.14795	4.75e-11	3.46e-10	-2.37528	1.33e-13	1.08e-12	-2.10346	4.17e-14	3.91e-13
zma-siR002029-2	GGCGGCGCGAGAGGAGGATGGG	22	0	--	--	12.7232	0.00554464	**	0	--	--	GRMZM2G128315	4	93_113	+1	-1.14795	4.75e-11	3.46e-10	-2.37528	1.33e-13	1.08e-12	-2.10346	4.17e-14	3.91e-13
zma-siR001936-1	CAGCGCCAGCGTCGTCGTCGTCGT	24	12.103	0.0370984	*	0	--	--	0	--	--	GRMZM2G053514	4	255_277	+1	-2.24845	2.66e-13	2.42e-12	-1.30804	3.11e-11	1.93e-10	-1.77238	5.84e-14	5.36e-13
zma-siR004430-2	GGCCCCACCTGGCAGAGGGTGCAC	24	-12.7069	0.00252941	**	-12.7069	0.00174252	**	-12.7069	0.00151965	**	GRMZM2G172369	3.5	30_52	+1	1.21539	4.71e-24	6.84e-23	0.178468	0.21838	0.298386	0.413249	0.00270876	0.00659457
zma-siR003472-2	GCGGGTGAGGGAAGCGAGCGGC	22	13.9103	7.22e-06	**	0	--	--	0	--	--	GRMZM2G035785	4	4_25	+1	-1.16046	5.29e-06	2.22e-05	-1.44868	8.27e-08	3.74e-07	0.00816552	0.971564	0.976083
zma-siR002994-2	GGGACGAGACCGACCGGAGGGG	22	-16.8185	1.28e-44	**	-16.8185	4.35e-47	**	-16.8185	5.39e-48	**	GRMZM2G150932	3.5	8_30	+1	0.694935	0.00692324	0.0164225	2.22596	2.07e-29	3.02e-28	0.714218	0.00527914	0.0120759
zma-siR004190-1-1	CTGTCGTGCTTATGGGAAGGGAGA	24	0.0398761	0.888267	--	-0.197163	0.43849	--	-1.09966	0.000237855	**	GRMZM2G440968	2	67_90	+1	3.94947	1.3e-38	2.4e-37	4.82361	2.53e-78	5.94e-77	4.49707	5.36e-61	1.19e-59
zma-siR004363-1	GAGCGAAGGGTGGCGTCTTTGCCT	24	12.103	0.0370984	*	0	--	--	12.5293	0.0106703	*	GRMZM2G367438	0.5	1570_1593	+1	-1.70222	1.59e-06	7.16e-06	-1.58378	6.08e-06	2.2e-05	-1.26327	0.000113415	0.000351587
zma-siR002043-1-1	CATCTATTTATAGGCACGGGACGC	24	0	--	--	16.5305	3.33e-33	**	16.3594	9.58e-30	**	GRMZM2G136296	3.5	3885_3907	+1	-1.45902	0.000303848	0.000954446	-1.32777	0.000847742	0.00216833	-1.15089	0.0025302	0.00622931
zma-siR003091-2	GGCGCGGGACGAACACGAAGGCC	23	0	--	--	11.9862	0.047179	*	0	--	--	GRMZM2G420882	4	1071_1092	+1	8.8857	1.05e-07	5.46e-07	5.93074	0.129239	0.18785	9.03892	1.62e-08	8.26e-08
zma-siR003441-1	CGCGGGACGAACACGAAGGC	20	0	--	--	11.9862	0.047179	*	0	--	--	GRMZM2G420882	3	1072_1090	+1	8.8857	1.05e-07	5.46e-07	5.93074	0.129239	0.18785	9.03892	1.62e-08	8.26e-08
zma-siR004218-2	GCGCGGGACGAACACGAAGGC	21	0	--	--	15.5098	1.07e-16	**	0	--	--	GRMZM2G420882	3.5	1072_1091	+1	8.8857	1.05e-07	5.46e-07	5.93074	0.129239	0.18785	9.03892	1.62e-08	8.26e-08
zma-siR004854-1	GGCGACGAAGCATGGACCCAACAG	24	0	--	--	12.5712	0.00946984	**	12.1667	0.0303912	*	GRMZM2G136296	1.5	3677_3700	+1	-1.45902	0.000303848	0.000954446	-1.32777	0.000847742	0.00216833	-1.15089	0.0025302	0.00622931
zma-siR002043-1-2	CATCTATTTATAGGCACGGGACGT	24	0	--	--	13.2086	0.000651627	**	12.8188	0.00374634	**	GRMZM2G136296	4	3885_3907	+1	-1.45902	0.000303848	0.000954446	-1.32777	0.000847742	0.00216833	-1.15089	0.0025302	0.00622931
zma-siR005087-2	TGGGGTCGGGCGGAGCGGAGT	21	0	--	--	12.4013	0.0161738	*	0	--	--	GRMZM2G124103	3.5	284_303	+1	-1.04822	0	0	-1.72353	9.21e-14	7.74e-13	-1.42269	1.27e-13	1.1e-12
zma-siR003438-2-2	CGGGACGAACACGAAGGCCGCGGA	24	12.3254	0.0209881	*	0	--	--	0	--	--	GRMZM2G148277	4	134_157	+1	-2.80896	1.22e-10	8.57e-10	-3.14363	3.75e-09	1.95e-08	-0.79634	5.46e-06	2.07e-05
zma-siR004649-2	GCGGGACGAACACGAAGGCCG	21	12.8399	0.00380038	**	0	--	--	0	--	--	GRMZM2G148277	2	138_158	+1	-2.80896	1.22e-10	8.57e-10	-3.14363	3.75e-09	1.95e-08	-0.79634	5.46e-06	2.07e-05
zma-siR003442-1	CGCGGGACGAACACGAAGGCCGC	23	14.4722	2.43e-08	**	0	--	--	0	--	--	GRMZM2G148277	3	137_159	+1	-2.80896	1.22e-10	8.57e-10	-3.14363	3.75e-09	1.95e-08	-0.79634	5.46e-06	2.07e-05
zma-siR001791-2	TGGGATGTAGTGGTGGAAGGTGAT	24	0	--	--	17.136	3.57e-50	**	0	--	--	GRMZM2G107199	4	868_891	+1	-2.85456	1.07e-12	9.01e-12	-4.31777	5.31e-07	2.2e-06	-1.69087	0	0
zma-siR000649-2	ATGGTGGGTATGGGTATGGCGTAA	24	0	--	--	12.2086	0.0276236	*	0	--	--	GRMZM2G480607	3	3423_3445	+1	-1.43355	4.01e-11	2.93e-10	-1.96495	2.08e-13	1.62e-12	-1.30017	7.97e-10	4.55e-09
zma-siR003753-2-1	TAGAGATGGCAATGGGTACCCGAA	24	0	--	--	13.4887	0.000130795	**	0	--	--	GRMZM2G480607	4	3775_3798	+1	-1.43355	4.01e-11	2.93e-10	-1.96495	2.08e-13	1.62e-12	-1.30017	7.97e-10	4.55e-09
zma-siR003753-2-2	TAGAGATGGCAATGGGTACCCGCT	24	0	--	--	11.9862	0.047179	*	0	--	--	GRMZM2G480607	4	3775_3798	+1	-1.43355	4.01e-11	2.93e-10	-1.96495	2.08e-13	1.62e-12	-1.30017	7.97e-10	4.55e-09
zma-siR001431-2	CCATATGGATTGGAGGGGATTG	22	0.246443	0.550092	--	0.399789	0.306602	--	-14.359	2.15e-09	**	GRMZM2G104443	3.5	1373_1394	+1	1.51857	5.85e-19	7.41e-18	0.458205	0.0264496	0.0492515	1.51474	6.39e-19	7.56e-18
zma-siR002986-2	TGATGAGGAGGCTGGGGAGGTG	22	-16.3914	2.17e-33	**	-16.3914	3.13e-35	**	-16.3914	6.59e-36	**	GRMZM2G056014	4	15_35	+1	-0.325475	0.176317	0.256956	1.30858	7.88e-13	5.65e-12	1.4157	1.72e-15	1.78e-14
zma-siR001660-2	CTTGTTCGTTTGTGCTGGATTGGT	24	13.2184	0.000688145	**	11.9862	0.047179	*	0	--	--	GRMZM2G105822	3.5	2076_2099	+1	-2.90592	3.11e-05	0.000116624	-1.73438	0.000178364	0.000509956	-2.93536	3.19e-05	0.000108023
zma-siR000206-1	AATCCACATGGATTGAAGGCTAAC	24	0	--	--	13.7232	2.63e-05	**	13.6073	5.69e-05	**	GRMZM2G010085	4	3233_3255	+1	-1.65568	7.55e-15	8.34e-14	-1.29487	0	0	-1.58424	0	0
zma-siR001534-2	CCGGTGACGTAGAGAGCATCA	21	-13.0695	0.000476997	**	-13.0695	0.000299374	**	-13.0695	0.000252302	**	GRMZM2G070312	4	1320_1339	+1	0.204941	0.546434	0.62221	1.56075	5.18e-09	2.64e-08	0.664372	0.03243	0.0602381
zma-siR002560-1	CCGACGGAAACGAACAAGGCCTA	23	0	--	--	13.1017	0.00111293	**	12.1667	0.0303912	*	GRMZM2G448692	4	1970_1992	+1	-1.54186	0	0	-1.45525	2.44e-15	2.38e-14	-1.91306	0	0
zma-siR004129-2-2	GGACCGTCCGGTCGTCAGGCAGAG	24	-13.0695	0.000476997	**	0.419206	0.513764	--	-0.902801	0.205972	--	GRMZM2G362298	3.5	1814_1837	+1	3.33419	6.72e-09	3.98e-08	2.98452	1.38e-06	5.43e-06	3.62829	2.31e-11	1.49e-10
zma-siR004582-1	GCCGCAGCCGGATTGCAGCCGCAG	24	0.770415	0.190939	--	-13.0695	0.000299374	**	0.0971985	0.918256	--	GRMZM2G133396	0	22_45	+1	-1.15542	0.000147011	0.000486963	-0.137822	0.591542	0.65627	0.178263	0.462178	0.537176
zma-siR000976-2-1	GGACCGTTTAGAGGACGCTGCTGA	24	12.518	0.0118738	*	0	--	--	0	--	--	GRMZM2G701513	4	815_838	+1	-0.483679	0.386728	0.467371	3.99781	2.5e-57	5.08e-56	2.77642	6.26e-19	7.4e-18
zma-siR002950-1	CCGTTTAGAGGACGTTGCTGGAGG	24	12.103	0.0370984	*	0	--	--	0	--	--	GRMZM2G701513	1.5	812_835	+1	-0.483679	0.386728	0.467371	3.99781	2.5e-57	5.08e-56	2.77642	6.26e-19	7.4e-18
zma-siR004806-1	GGACGTTGCTGGAGTGAGTAGAGA	24	13.2184	0.000688145	**	0	--	--	0	--	--	GRMZM2G701513	4	803_826	+1	-0.483679	0.386728	0.467371	3.99781	2.5e-57	5.08e-56	2.77642	6.26e-19	7.4e-18
zma-siR003921-1	CGTTTAGAGGACGCTGCTGGAGA	23	12.9774	0.00215003	**	0	--	--	0	--	--	GRMZM2G701513	3.5	812_834	+1	-0.483679	0.386728	0.467371	3.99781	2.5e-57	5.08e-56	2.77642	6.26e-19	7.4e-18
zma-siR003980-2-1	GTTTAGAGGACGCTGCTGGAGGG	23	12.6879	0.00671752	**	0	--	--	0	--	--	GRMZM2G701513	3.5	811_833	+1	-0.483679	0.386728	0.467371	3.99781	2.5e-57	5.08e-56	2.77642	6.26e-19	7.4e-18
zma-siR004001-2	TAGAGGACGTTGCTGGAGGGAGTA	24	12.6879	0.00671752	**	0	--	--	0	--	--	GRMZM2G701513	1.5	807_830	+1	-0.483679	0.386728	0.467371	3.99781	2.5e-57	5.08e-56	2.77642	6.26e-19	7.4e-18
zma-siR001946-1	CAGCGGCGGCGCGAGAGGAGGA	22	0	--	--	0	--	--	12.3594	0.0180079	*	GRMZM2G074987	4	488_510	+1	-1.75002	6.48e-07	3.08e-06	-2.04899	1.26e-07	5.58e-07	-3.20945	1.12e-05	4.08e-05
zma-siR001920-2	GCAGGAGGCGAGAGCGGGGCTGGA	24	0	--	--	0	--	--	14.1142	8.65e-07	**	GRMZM2G079658	3.5	12_34	+1	-0.991431	0.00185862	0.00502628	-1.0487	0.00122917	0.00304253	-1.39109	4.43e-05	0.000147255
zma-siR004129-2-2	GGACCGTCCGGTCGTCAGGCAGAG	24	-13.0695	0.000476997	**	0.419206	0.513764	--	-0.902801	0.205972	--	GRMZM2G105364	1.5	1346_1369	+1	1.67875	1.02e-67	2.38e-66	1.44009	6.41e-46	1.18e-44	1.6205	2.98e-62	6.64e-61
zma-siR004720-2	TCCGACGACGAGGACGCCGCCA	22	15.3509	8.97e-15	**	15.016	4.76e-12	**	0	--	--	GRMZM2G001048	4	838_859	+1	-0.996564	4.54e-06	1.93e-05	-2.36914	3e-10	1.73e-09	-1.39756	1.77e-09	9.81e-09
zma-siR001487-1	ATCTATTTATAGGCACGGGACGC	23	0	--	--	0	--	--	12.1667	0.0303912	*	GRMZM2G459811	3.5	3401_3423	+1	-1.02601	3.83e-13	3.39e-12	-1.16772	2.46e-13	1.9e-12	-1.52192	0	0
zma-siR002664-2-1	CCTGAGGTCGGACGGTCCGCGGTC	24	-0.609857	0.0648454	--	-0.429619	0.168908	--	-15.2571	8.41e-17	**	GRMZM2G310947	1	42_65	+1	2.83617	7.7e-55	1.67e-53	3.496	2.5e-103	6.65e-102	3.13262	4.19e-74	1.01e-72
zma-siR000782-2-2	GGGGGTCCCTGAGCCGACGAGTGA	24	0	--	--	11.9862	0.047179	*	10.9443	0.246541	--	GRMZM2G033680	2	99_122	+1	-0.0884509	0.730478	0.78829	-1.16993	0.000229986	0.000643709	0.473118	0.0461964	0.0818779
zma-siR000903-2	CTGCTGACTGCGGCCGTCTCG	21	-12.4846	0.00582465	**	-12.4846	0.00420396	**	-12.4846	0.00372953	**	GRMZM2G008290	4	177_198	+1	-0.166199	0.0127633	0.0284208	1.29657	3.06e-136	8.95e-135	0.988535	2.66e-73	6.37e-72
zma-siR000207-1-1	AATCCACATGGATTGAGAGCTAAC	24	-20.9684	0	**	-20.9684	0	**	-20.9684	0	**	GRMZM2G147811	0	4167_4190	+1	0.453781	0.0782052	0.132551	1.19017	1.77e-07	7.73e-07	0.168017	0.535756	0.609078
zma-siR000207-1-2	AATCCACATGGATTGAGAGCTAAA	24	-13.6	1.7e-05	**	-13.6	8.84e-06	**	-13.6	6.95e-06	**	GRMZM2G147811	1	4167_4190	+1	0.453781	0.0782052	0.132551	1.19017	1.77e-07	7.73e-07	0.168017	0.535756	0.609078
zma-siR000207-1-3	AATCCACATGGATTGAGAGCTACC	24	-13.359	9e-05	**	-13.359	5.14e-05	**	-13.359	4.19e-05	**	GRMZM2G147811	1	4167_4190	+1	0.453781	0.0782052	0.132551	1.19017	1.77e-07	7.73e-07	0.168017	0.535756	0.609078
zma-siR000754-2	GTTTTAGTTGTCGCTGGATAGTGC	24	0	--	--	12.4013	0.0161738	*	0	--	--	GRMZM2G314692	2.5	1154_1177;1124_1147	+1/-1	-1.80561	4.15e-05	0.000152663	-3.03004	2.88e-05	9.42e-05	-1.81789	3.53e-05	0.000118981
zma-siR000034-1	AAATAAAAAGAAACGGAGGGAGTA	24	0	--	--	14.1561	6.19e-07	**	0	--	--	GRMZM2G314692	0.5	1109_1132;1169_1192	+1/-1	-1.80561	4.15e-05	0.000152663	-3.03004	2.88e-05	9.42e-05	-1.81789	3.53e-05	0.000118981
zma-siR000242-1	ACAAATAAAAAGAAACGGAGGGAG	24	0	--	--	13.5712	7.66e-05	**	0	--	--	GRMZM2G314692	0.5	1111_1134;1167_1190	+1/-1	-1.80561	4.15e-05	0.000152663	-3.03004	2.88e-05	9.42e-05	-1.81789	3.53e-05	0.000118981
zma-siR001418-2-1	TTCTTTTTAGTTGTCGCTGGATAT	24	0	--	--	12.8607	0.00324642	**	0	--	--	GRMZM2G314692	4	1157_1180;1121_1144	+1/-1	-1.80561	4.15e-05	0.000152663	-3.03004	2.88e-05	9.42e-05	-1.81789	3.53e-05	0.000118981
zma-siR001418-2-2	TTCTTTTTAGTTGTCGCTGGATAG	24	0	--	--	14.6867	1.01e-09	**	0	--	--	GRMZM2G314692	3	1157_1180;1121_1144	+1/-1	-1.80561	4.15e-05	0.000152663	-3.03004	2.88e-05	9.42e-05	-1.81789	3.53e-05	0.000118981
zma-siR005044-1	GTTTCTTTTTAGTTGTCGCGGATA	24	0	--	--	11.9862	0.047179	*	0	--	--	GRMZM2G314692	4	1158_1182;1119_1143	+1/-1	-1.80561	4.15e-05	0.000152663	-3.03004	2.88e-05	9.42e-05	-1.81789	3.53e-05	0.000118981
zma-siR005060-2	TCGTTTTAGTTGTCGCTGGATAGT	24	0	--	--	14.7588	3.45e-10	**	0	--	--	GRMZM2G314692	1	1156_1179;1122_1145	+1/-1	-1.80561	4.15e-05	0.000152663	-3.03004	2.88e-05	9.42e-05	-1.81789	3.53e-05	0.000118981
zma-siR000086-1-3	AACGATTCCGGGTGCAATCCGACG	24	-3.18894	0.0139773	*	-1.30569	0.140961	--	-12.7069	0.00151965	**	GRMZM2G035928	3.5	1375_1398	+1	-0.248448	0.44522	0.525008	0.168073	0.583308	0.648432	1.3717	2.56e-08	1.28e-07
zma-siR001419-1	ATCCAGCGACAACTAAAACGAAAC	24	9.518	0.640126	--	11.9862	0.047179	*	10.9443	0.246541	--	GRMZM2G349651	3	152_175;192_215	+1/-1	-1.28991	0	0	-1.03439	2.73e-13	2.09e-12	-1.70657	5.97e-13	4.55e-12
zma-siR000211-2-1	TACACATGGATTGGATGGGATTAG	24	12.6879	0.00671752	**	11.9862	0.047179	*	0	--	--	GRMZM2G418689	1.5	2741_2764	+1	-1.74427	3.59e-07	1.76e-06	-2.32193	2.91e-07	1.23e-06	-1.99563	5.62e-08	2.72e-07
zma-siR001398-2	GTGCGTTGCAACGGGAACATATAA	24	0.940341	0.496123	--	2.20211	0.0276479	*	0.459769	0.807514	--	GRMZM2G086497	2.5	419_442	+1	-1.32159	0	0	-1.52294	0	0	-1.57952	0	0
zma-siR003221-2-2	GTAGAAGCCGCAGCCGCAGTCGGA	24	-3.84102	0.000700629	**	-1.15041	0.0935145	--	-2.4147	0.00465899	**	GRMZM2G040121	0.5	11_34	+1	4.60536	3e-125	8.64e-124	5.72962	1.5e-299	5.45e-298	4.80497	1.31e-147	4.16e-146
zma-siR001446-1	ATCCGACGTAAACGAACAAGGCCT	24	14.3254	1.34e-07	**	14.4013	4.26e-08	**	14.7856	2e-10	**	GRMZM2G132857	2.5	3451_3474	+1	-1.35809	0.000212502	0.000679922	-0.994298	0.00417332	0.00928382	-0.235306	0.429982	0.505525
zma-siR004002-2	GAGGGACTAGGGAGAGGGAGGG	22	-15.3259	2.3e-16	**	-15.3259	2.96e-17	**	-15.3259	1.4e-17	**	GRMZM2G098793	4	2052_2073	+1	0.67516	0.553734	0.629049	4.47521	4.57e-17	4.87e-16	3.28421	9.38e-07	3.9e-06
zma-siR000932-1	AGAGGGGGGGTGAATAGGTGAT	22	12.6879	0.00671752	**	0	--	--	0	--	--	GRMZM2G009661	2	6_26	+1	-0.0187747	0.91857	0.943512	0.638554	0.000123933	0.000363157	1.17128	6.8e-15	6.86e-14
zma-siR001773-2	TAGAGGGGGGTGAATAGGTGAT	22	12.103	0.0370984	*	0	--	--	0	--	--	GRMZM2G009661	0	6_27	+1	-0.0187747	0.91857	0.943512	0.638554	0.000123933	0.000363157	1.17128	6.8e-15	6.86e-14
zma-siR001457-2	CGGCGGCGCGAGAGGAGGATGG	22	-0.96655	0.0970126	--	-13.8065	1.52e-06	**	-13.8065	1.15e-06	**	GRMZM2G091124	4	302_324	+1	12.0684	3.33e-64	7.63e-63	11.5803	1.24e-45	2.28e-44	10.9851	9.11e-31	1.44e-29
zma-siR004449-2	GGTCGAGGCCGAGGACGTGCGC	22	0	--	--	14.3555	7.28e-08	**	0	--	--	GRMZM2G437977	4	650_672	+1	-1.09378	4.96e-06	2.1e-05	-1.08092	7.32e-06	2.61e-05	-0.441966	0.0382452	0.0689986
zma-siR003350-2	GACGACGACGGAGGCGATGGCGGC	24	0	--	--	11.9862	0.047179	*	12.1667	0.0303912	*	GRMZM2G377904	3.5	69_92	+1	-1.78718	0	0	-2.29998	0	0	-1.28066	1.68e-13	1.42e-12
zma-siR002797-1	CCGGAGTCGAGCGTGAGAGAGGT	23	12.103	0.0370984	*	12.7232	0.00554464	**	0	--	--	GRMZM2G422373	4	580_601	+1	-9.53528	6.19e-12	4.83e-11	-4.17772	0.000117205	0.000345423	-9.53528	5.06e-12	3.46e-11
zma-siR005049-1	TACGAGCAGCTGGGTTGGAGG	21	-12.8996	0.00109842	**	-12.8996	0.000722263	**	-12.8996	0.000619202	**	GRMZM2G166944	4	583_604	+1	1.61271	0.0224292	0.0462965	2.74186	1.78e-06	6.86e-06	4.34002	4.94e-25	6.95e-24
zma-siR003753-2-1	TAGAGATGGCAATGGGTACCCGAA	24	0	--	--	13.4887	0.000130795	**	0	--	--	GRMZM2G704475	0	8_31	+1	0.697834	3.85e-20	5.04e-19	-2.16584	8.42e-14	7.1e-13	-2.40546	0	0
zma-siR003753-2-2	TAGAGATGGCAATGGGTACCCGCT	24	0	--	--	11.9862	0.047179	*	0	--	--	GRMZM2G704475	2	8_31	+1	0.697834	3.85e-20	5.04e-19	-2.16584	8.42e-14	7.1e-13	-2.40546	0	0
zma-siR004585-2	TCCGCGCGTGCGCAGGGGCGGCGG	24	0	--	--	0	--	--	12.1667	0.0303912	*	GRMZM2G109165	0	49_72	+1	0.133552	0.484214	0.564587	-1.77881	2.83e-11	1.76e-10	-1.47883	3.52e-09	1.9e-08
zma-siR002196-1-5	CCAGCGACAAATAAAAAGAAACGA	24	-1.38159	0.441766	--	2.08663	0.0418608	*	1.04473	0.436017	--	GRMZM2G314692	1.5	1117_1140;1161_1184	+1/-1	-1.80561	4.15e-05	0.000152663	-3.03004	2.88e-05	9.42e-05	-1.81789	3.53e-05	0.000118981
zma-siR001253-1	AGGGCAGCAACATGCGAGTGCA	22	-0.381587	0.540265	--	-13.2215	0.000124089	**	-1.0548	0.131411	--	GRMZM2G150859	4	1304_1325	+1	2.90067	8.43e-09	4.94e-08	2.59655	1.23e-06	4.86e-06	2.61566	8.02e-07	3.37e-06
zma-siR000088-2	ACTAGGTGTGTGCCCGTGCGTTGC	24	-12.7069	0.00252941	**	-0.720725	0.356395	--	-12.7069	0.00151965	**	GRMZM2G055538	4	8_31	+1	0.692755	7.32e-09	4.3e-08	1.17412	3.42e-26	4.68e-25	1.08579	2.41e-22	3.14e-21
zma-siR001671-1	CAATCTGACACAAACGAACAAGGC	24	0	--	--	12.7232	0.00554464	**	11.9443	0.0512901	--	GRMZM2G448692	1	1973_1996;2073_2096	+1/-1	-1.54186	0	0	-1.45525	2.44e-15	2.38e-14	-1.91306	0	0
zma-siR001417-2	TTCTTTTTATTTGTCGCTGGATAG	24	0.485146	0.275437	--	1.19557	0.00178304	**	0.86416	0.0328538	--	GRMZM2G061728	4	1893_1916;1857_1880	+1/-1	-1.85207	0.000252008	0.000799615	-0.979822	0.0252734	0.0472425	-2.44931	3.05e-05	0.000103873
zma-siR003471-2	CGGGTGAGGGAAGCGAGCGGC	21	13.3254	0.000389312	**	14.0451	1.81e-06	**	0	--	--	GRMZM2G179907	4	540_560	+1	-2.1981	1.7e-08	9.64e-08	-2.23932	2.46e-08	1.17e-07	-2.38437	6.24e-08	2.98e-07
zma-siR003489-1	CGGAAGACGGCGAACTCCGCT	21	0	--	--	14.0451	1.81e-06	**	12.6813	0.00632256	**	GRMZM2G023392	4	355_375	+1	-1.21412	4.17e-13	3.68e-12	-1.28055	2.68e-13	2.05e-12	-0.953098	2.35e-13	1.93e-12
zma-siR002385-2	TCGGGTTCGGTTCGGGTTCGGGTT	24	12.8399	0.00380038	**	12.9862	0.0019008	**	0	--	--	GRMZM2G082312	1	1854_1877	+1	-2.20968	1.05e-13	1.04e-12	-1.66327	2.64e-14	2.39e-13	-2.12694	7.53e-14	6.82e-13
zma-siR002311-1	CCCATCGGGTATCGGGTCGCGGGT	24	13.9774	4.09e-06	**	0	--	--	14.4468	2.22e-08	**	GRMZM2G014076	4	2185_2208	+1	0.41853	0.190233	0.27497	1.23801	8.77e-06	3.1e-05	-0.12299	0.72188	0.77908
zma-siR004085-2	CTGCTGACGGGAGGGAAGAGAGCG	24	0.618412	0.257412	--	-13.359	5.14e-05	**	-13.359	4.19e-05	**	GRMZM2G057281	2.5	164_187	+1	8.82337	2.05e-07	1.03e-06	9.55075	9.99e-12	6.44e-11	8.92778	6.14e-08	2.95e-07
zma-siR002965-2	CGGGCTCGGACAGGAAACTAGGCA	24	-15.4542	8.18e-18	**	-0.498332	0.0922522	--	-0.772892	0.0123009	--	GRMZM2G460383	2	292_315	+1	1.15299	3.01e-27	4.68e-26	0.9788	8.73e-19	9.88e-18	1.58312	7.84e-58	1.68e-56
zma-siR000211-2-1	TACACATGGATTGGATGGGATTAG	24	12.6879	0.00671752	**	11.9862	0.047179	*	0	--	--	GRMZM2G150295	1	1274_1297	+1	0.0232584	0.753486	0.804634	-1.20531	1.75e-14	1.62e-13	0.909811	1.1e-46	2.16e-45
zma-siR003327-2	TCCACTGAAAATCTCATGCGGT	22	12.3254	0.0209881	*	0	--	--	0	--	--	GRMZM2G437977	3.5	1201_1221	+1	-1.09378	4.96e-06	2.1e-05	-1.08092	7.32e-06	2.61e-05	-0.441966	0.0382452	0.0689986
zma-siR002833-1-2	CCGGGAGCGAGATCCAGGCGCCGC	24	0.0334496	0.989318	--	-13.0695	0.000299374	**	-13.0695	0.000252302	**	GRMZM2G362298	4	1868_1891	+1	3.33419	6.72e-09	3.98e-08	2.98452	1.38e-06	5.43e-06	3.62829	2.31e-11	1.49e-10
zma-siR005045-2	TCAGCGACAAATAAAAAGAAACGG	24	0	--	--	0	--	--	13.3594	0.000273641	**	GRMZM2G349651	0.5	150_173;194_218	+1/-1	-1.28991	0	0	-1.03439	2.73e-13	2.09e-12	-1.70657	5.97e-13	4.55e-12
zma-siR001092-1	AGCGACAATTAAAACGAAACGGAG	24	0	--	--	0	--	--	13.1667	0.000779385	**	GRMZM2G349651	3	148_171;196_220	+1/-1	-1.28991	0	0	-1.03439	2.73e-13	2.09e-12	-1.70657	5.97e-13	4.55e-12
zma-siR001610-1	CAAATAAAAAGAAACGGAGGGAGT	24	0	--	--	0	--	--	14.7169	5.69e-10	**	GRMZM2G349651	0	143_166;201_225	+1/-1	-1.28991	0	0	-1.03439	2.73e-13	2.09e-12	-1.70657	5.97e-13	4.55e-12
zma-siR002195-2	TTTCTTTTTATTTGTCGCTGGAT	23	0	--	--	0	--	--	12.8188	0.00374634	**	GRMZM2G349651	0	192_214	+1	-1.28991	0	0	-1.03439	2.73e-13	2.09e-12	-1.70657	5.97e-13	4.55e-12
zma-siR002197-2	CGTTTCTTTTTATTTGTCGCTGGAT	25	0	--	--	0	--	--	12.1667	0.0303912	*	GRMZM2G349651	2	192_217	+1	-1.28991	0	0	-1.03439	2.73e-13	2.09e-12	-1.70657	5.97e-13	4.55e-12
zma-siR004660-1-2	GCGACAAATAAAAAGAAACGGATG	24	0	--	--	0	--	--	12.1667	0.0303912	*	GRMZM2G349651	1	147_170;197_221	+1/-1	-1.28991	0	0	-1.03439	2.73e-13	2.09e-12	-1.70657	5.97e-13	4.55e-12
zma-siR005059-2	TCTTTTTAGTTGTCGCTGGATAGT	24	0	--	--	0	--	--	15.2663	2.73e-14	**	GRMZM2G349651	2	189_212;155_178	+1/-1	-1.28991	0	0	-1.03439	2.73e-13	2.09e-12	-1.70657	5.97e-13	4.55e-12
zma-siR003430-2	GGTAGGGGAGGGTACGCGCGAG	22	0	--	--	12.2086	0.0276236	*	0	--	--	GRMZM2G152105	4	325_345	+1	-1.64781	0	0	-2.34282	0	0	-1.30552	4.43e-13	3.46e-12
zma-siR002119-1	CCAAGTCAGCGTGAACAGTACGGG	24	14.2729	2.37e-07	**	0	--	--	0	--	--	GRMZM2G371316	4	2248_2271	+1	-1.12322	6.08e-05	0.000216308	-0.736663	0.00530422	0.0115314	-0.888161	0.000918444	0.00243802
zma-siR004732-2	TCTATTTATAGGCACGGGACGCAG	24	14.2729	2.37e-07	**	0	--	--	0	--	--	GRMZM2G371316	2	2213_2236	+1	-1.12322	6.08e-05	0.000216308	-0.736663	0.00530422	0.0115314	-0.888161	0.000918444	0.00243802
zma-siR000058-2	TCGTACGAGCAGCTGGGTTGG	21	12.518	0.0118738	*	0	--	--	0	--	--	AC235547.1_FG005	4	1771_1790	+1	-1.73971	6.03e-06	2.51e-05	-0.839247	0.0113283	0.0230823	-1.50754	4.19e-05	0.000139609
zma-siR004104-1	CTGACCAGAGAGCACCGCCGC	21	0	--	--	12.5712	0.00946984	**	0	--	--	GRMZM2G147422	4	640_661	+1	-0.405419	0.000473508	0.00143544	-1.44483	0	0	-1.5132	0	0
zma-siR002614-2	TCCGGACTGTCCGCGGTGGCGGCG	24	-0.703515	0.29812	--	-1.2353	0.0911292	--	-13.2215	0.000102804	**	GRMZM2G084806	4	1825_1848	+1	1.15433	0.257336	0.342856	4.16863	1.85e-13	1.46e-12	3.08472	9.35e-06	3.43e-05
zma-siR004119-2	TCTCTATGGATTGCAGCTGCAGCA	24	-14.8538	5.12e-12	**	-14.8538	1.15e-12	**	-14.8538	6.67e-13	**	GRMZM2G179802	0	68_91	+1	1.49927	4.76e-06	2.02e-05	0.0970987	0.820924	0.857907	0.856091	0.0196377	0.03879
zma-siR001696-1	CACATGGATTGGATGGGATTGGAA	24	12.518	0.0118738	*	11.9862	0.047179	*	0	--	--	GRMZM2G418689	0.5	2739_2762	+1	-1.74427	3.59e-07	1.76e-06	-2.32193	2.91e-07	1.23e-06	-1.99563	5.62e-08	2.72e-07
zma-siR002558-2	GCGGCACACTCACTCGTCGGCT	22	0	--	--	12.2086	0.0276236	*	0	--	--	GRMZM2G166524	4	406_426	+1	-2.32395	1.58e-14	1.71e-13	-3.26355	0	0	-1.33921	0	0
zma-siR003437-2	GGGACGAACACGAAGGCCGCGGG	23	1.12091	0.100873	--	-12.4846	0.00420396	**	-12.4846	0.00372953	**	GRMZM2G003762	4	47_69	+1	0.416852	6.13e-42	1.18e-40	0.533662	2.21e-69	4.86e-68	1.00379	1.81e-287	6.61e-286
zma-siR001388-1-2	ATACTGTAGAAGCCGCAGCCGCAA	24	1.33462	0.0266666	*	-0.498332	0.497468	--	0.111845	0.922101	--	GRMZM2G060451	1	16_39	+1	-1.60883	0	0	-0.947035	2.12e-08	1.02e-07	-1.04561	7.82e-10	4.47e-09
zma-siR002497-2	TCTGTCGTGCTTCTGGGAAGGGAT	24	-12.8996	0.00109842	**	-12.8996	0.000722263	**	-12.8996	0.000619202	**	GRMZM2G038677	3	1424_1447	+1	0.349584	0.776992	0.82215	7.08112	1.12e-117	3.14e-116	6.21322	1.73e-63	3.9e-62
zma-siR004210-2-1	TCTACTGCTGACGGGAGGGAAGAG	24	-12.2215	0.0134129	*	-12.2215	0.0101424	*	-12.2215	0.00915303	**	GRMZM2G038677	4	1374_1397	+1	0.349584	0.776992	0.82215	7.08112	1.12e-117	3.14e-116	6.21322	1.73e-63	3.9e-62
zma-siR000809-1	ACTGCTCTGACCGGCGGCGCA	21	0	--	--	12.2086	0.0276236	*	0	--	--	GRMZM2G148783	4	1744_1765	+1	-1.37973	0	0	-3.61028	5.65e-10	3.19e-09	-2.46184	4.75e-14	4.41e-13
zma-siR001061-1	AGCCGGCTCGCGGGAGGCGCCA	22	-14.8996	2.22e-12	**	-14.8996	4.78e-13	**	-1.83979	4.11e-05	**	GRMZM2G127232	3.5	468_489	+1	2.33308	8.64e-28	1.36e-26	0.607519	0.0366656	0.0644778	0.150953	0.630502	0.698764
zma-siR000201-1	AATACTATAGAAGCCGCAGCCGCA	24	0	--	--	12.2086	0.0276236	*	0	--	--	GRMZM2G027439	2	2015_2038	+1	-0.88922	0.00299736	0.00778633	-2.51877	9.69e-07	3.86e-06	-2.22691	2.1e-07	9.48e-07
zma-siR000978-1	AGCAGCTGCAATCCATAGAGACAA	24	0	--	--	12.2086	0.0276236	*	0	--	--	GRMZM2G027439	2	2040_2063	+1	-0.88922	0.00299736	0.00778633	-2.51877	9.69e-07	3.86e-06	-2.22691	2.1e-07	9.48e-07
zma-siR001257-1	AGGGCGTGTTCGGCTGGCTACAAG	24	0	--	--	13.1017	0.00111293	**	0	--	--	GRMZM2G027439	2	2092_2115	+1	-0.88922	0.00299736	0.00778633	-2.51877	9.69e-07	3.86e-06	-2.22691	2.1e-07	9.48e-07
zma-siR001385-1	ATAATGTAGAAGCCGCAGCCGCAG	24	0	--	--	12.2086	0.0276236	*	0	--	--	GRMZM2G027439	2	2014_2037	+1	-0.88922	0.00299736	0.00778633	-2.51877	9.69e-07	3.86e-06	-2.22691	2.1e-07	9.48e-07
zma-siR000011-2	GCCGACACTGTTGCAGCTGTTTGG	24	0	--	--	11.9862	0.047179	*	0	--	--	GRMZM2G027439	0	2069_2092	+1	-0.88922	0.00299736	0.00778633	-2.51877	9.69e-07	3.86e-06	-2.22691	2.1e-07	9.48e-07
zma-siR001390-1	ATACTGTAGAAGCCGCAGTCGCAG	24	0	--	--	11.9862	0.047179	*	0	--	--	GRMZM2G027439	0.5	2014_2037	+1	-0.88922	0.00299736	0.00778633	-2.51877	9.69e-07	3.86e-06	-2.22691	2.1e-07	9.48e-07
zma-siR003330-2	TGGTGACGGCGATGTTGGCGGC	22	12.8399	0.00380038	**	12.5712	0.00946984	**	0	--	--	GRMZM2G336962	2.5	12_33	+1	0.137642	0.637684	0.708805	-0.0557932	0.853476	0.884735	1.12236	4.88e-06	1.86e-05
zma-siR004517-2-2	GTGGGTCCGATGGCATAATGGCGA	24	1.49288	0.000694515	**	1.53141	0.000387626	**	1.9409	1.17e-06	**	GRMZM2G146346	1	1327_1350	+1	0.119691	0.669198	0.732981	-2.37358	1.79e-06	6.91e-06	-1.05308	0.00193302	0.00485204
zma-siR002857-1	CCGGTGACGTAGAGAGCATCAG	22	-1.13223	7.18e-24	**	-1.42535	6.13e-35	**	-1.7763	2.11e-48	**	GRMZM2G070312	4	1319_1339	+1	0.204941	0.546434	0.62221	1.56075	5.18e-09	2.64e-08	0.664372	0.03243	0.0602381
zma-siR000089-1-5	AACGCACGGGCACATACCTAGTAT	24	11.518	0.11591	--	12.7232	0.00554464	**	0	--	--	GRMZM2G156565	4	1884_1907	+1	-2.71317	1.13e-06	5.21e-06	-5.11717	0.000117203	0.000346521	-3.87481	3.17e-05	0.000107799
zma-siR003421-1	CGCGCCACCACCGCGGACTGTCCG	24	0	--	--	0	--	--	13.5293	9.61e-05	**	GRMZM2G140160	4	235_259	+1	0.216354	0.117176	0.184483	1.0805	1.63e-19	1.89e-18	-0.325976	0.0309902	0.0578205
zma-siR004721-1-2	GCGGCTGCGGCTTCTACAGTATT	23	0.203375	0.792963	--	1.35965	0.0136885	*	0.267124	0.72107	--	GRMZM2G434098	0	1656_1678	+1	-2.37056	3.27e-12	2.63e-11	-2.3277	2.19e-12	1.49e-11	-1.21547	7.8e-10	4.46e-09
zma-siR000241-2	TGTCGTTGGATAGTGCAAAATTAA	24	0	--	--	12.2086	0.0276236	*	11.9443	0.0512901	--	GRMZM2G349651	4	179_202;165_188	+1/-1	-1.28991	0	0	-1.03439	2.73e-13	2.09e-12	-1.70657	5.97e-13	4.55e-12
zma-siR002114-2	GCACTTGTGGCCGACGTTGGGG	22	0	--	--	14.4887	1.46e-08	**	14.1142	8.65e-07	**	GRMZM2G141472	4	270_291	+1	-1.61826	2.53e-08	1.41e-07	-1.52768	1.19e-07	5.27e-07	-1.49021	1.4e-07	6.44e-07
zma-siR001179-1	AGGAGTCTAGGTCGGCCGGCCCGA	24	0	--	--	12.9862	0.0019008	**	0	--	--	GRMZM2G435589	4	782_806	+1	-2.5499	6.3e-07	3e-06	-3.28279	9.83e-06	3.44e-05	-1.10387	0.000220008	0.000647699
zma-siR003753-2-2	TAGAGATGGCAATGGGTACCCGCT	24	0	--	--	11.9862	0.047179	*	0	--	--	GRMZM2G010196	4	313_336	+1	-1.61551	6.56e-05	0.000232294	-1.90015	1.04e-05	3.63e-05	-0.839117	0.0171997	0.034814
zma-siR003753-2-1	TAGAGATGGCAATGGGTACCCGAA	24	0	--	--	13.4887	0.000130795	**	0	--	--	GRMZM2G010196	2	313_336	+1	-1.61551	6.56e-05	0.000232294	-1.90015	1.04e-05	3.63e-05	-0.839117	0.0171997	0.034814
zma-siR003133-1-3	CGACAAAAGGCACTCGGCAAAGAA	24	1.14197	0.00470412	**	1.22959	0.00173132	**	-13.8996	4.7e-07	**	GRMZM2G007249	0	1384_1407	+1	3.13687	3.32e-09	2.02e-08	3.32752	9.49e-11	5.67e-10	4.6207	2.84e-31	4.52e-30
zma-siR002320-1	CCCATCTGGGCTGGGGCACGCA	22	0	--	--	13.9248	5.27e-06	**	0	--	--	GRMZM2G180728	4	2300_2321	+1	-2.02945	1.14e-13	1.11e-12	-2.72372	3e-10	1.72e-09	-1.15764	4.18e-09	2.25e-08
zma-siR003841-1	CGTCCGCGCCGCCGCAGAGGGCAC	24	-12.4846	0.00582465	**	-12.4846	0.00420396	**	-0.803262	0.343438	--	GRMZM2G059502	3.5	426_448	+1	12.7222	1.31e-100	3.56e-99	10.7682	2.67e-26	3.66e-25	12.3015	1.48e-75	3.58e-74
zma-siR003957-2	CTTTTTAGTTGTCGCTGGATAGTT	24	0	--	--	16.2839	4.34e-28	**	15.0873	1.07e-12	**	GRMZM2G150674	3	1509_1532;1477_1500	+1/-1	-4.29014	0.000120295	0.000405376	-9.57554	5.29e-12	3.47e-11	-3.29014	5.13e-05	0.000168088
zma-siR001415-2-1	TGTGGATTGAGTGAGATTGGATGG	24	0	--	--	13.7936	1.54e-05	**	13.0598	0.00131534	**	GRMZM2G060311	1	872_895	+1	-9.98014	0	0	-9.98014	1.33e-15	1.32e-14	-9.98014	4.44e-16	4.7e-15
zma-siR004863-1	GGCTGCGAGGGCATGGAAGAAC	22	0.120912	0.852484	--	-0.176405	0.724941	--	-13.4846	1.71e-05	**	GRMZM2G396752	4	399_420	+1	0.751687	0.0842018	0.141506	1.8173	5.25e-07	2.17e-06	1.63611	1.04e-05	3.8e-05
zma-siR000034-1	AAATAAAAAGAAACGGAGGGAGTA	24	0	--	--	14.1561	6.19e-07	**	0	--	--	GRMZM2G045294	3.5	449_471	+1	2.73755	1.33e-07	6.82e-07	0.385654	0.63044	0.693992	2.88501	1.05e-08	5.43e-08
zma-siR000242-1	ACAAATAAAAAGAAACGGAGGGAG	24	0	--	--	13.5712	7.66e-05	**	0	--	--	GRMZM2G045294	3	451_473	+1	2.73755	1.33e-07	6.82e-07	0.385654	0.63044	0.693992	2.88501	1.05e-08	5.43e-08
zma-siR003350-2	GACGACGACGGAGGCGATGGCGGC	24	0	--	--	11.9862	0.047179	*	12.1667	0.0303912	*	GRMZM2G166218	3.5	283_306	+1	-5.9752	3.09e-05	0.000116128	-5.67382	1.7e-05	5.78e-05	-3.73419	4.75e-10	2.78e-09
zma-siR000181-1	AAGGGCTTGTTCGGTTATTCCCAA	24	-15.922	2.47e-24	**	-15.922	1.14e-25	**	0.391598	0.0765307	--	GRMZM2G032852	4	5_29	+1	0	0.996676	0.997291	1.27733	3.04e-07	1.29e-06	0.0775744	0.802536	0.845332
zma-siR002687-2	GGACTGTCCGGTGTGCCAGCGGAG	24	12.518	0.0118738	*	11.9862	0.047179	*	0	--	--	GRMZM2G000608	3.5	1649_1673	+1	-2.42445	5.74e-08	3.08e-07	-1.85947	2.83e-09	1.49e-08	-2.35297	3.41e-08	1.68e-07
zma-siR000207-1-3	AATCCACATGGATTGAGAGCTACC	24	-13.359	9e-05	**	-13.359	5.14e-05	**	-13.359	4.19e-05	**	GRMZM2G144387	4	399_422	+1	1.50719	0	0	-0.0705848	0.101755	0.157626	1.21645	2.21e-276	8.06e-275
zma-siR000207-1-1	AATCCACATGGATTGAGAGCTAAC	24	-20.9684	0	**	-20.9684	0	**	-20.9684	0	**	GRMZM2G144387	3	399_422	+1	1.50719	0	0	-0.0705848	0.101755	0.157626	1.21645	2.21e-276	8.06e-275
zma-siR000207-1-2	AATCCACATGGATTGAGAGCTAAA	24	-13.6	1.7e-05	**	-13.6	8.84e-06	**	-13.6	6.95e-06	**	GRMZM2G144387	4	399_422	+1	1.50719	0	0	-0.0705848	0.101755	0.157626	1.21645	2.21e-276	8.06e-275
zma-siR001671-1	CAATCTGACACAAACGAACAAGGC	24	0	--	--	12.7232	0.00554464	**	11.9443	0.0512901	--	GRMZM2G011030	3	1486_1509;1586_1609	+1/-1	-1.20013	1.86e-05	7.22e-05	-1.1981	2.22e-05	7.39e-05	-1.57701	1.22e-07	5.64e-07
zma-siR000212-2	TCCATATGGATTGAGGGGGATTGA	24	-12.4846	0.00582465	**	-12.4846	0.00420396	**	-12.4846	0.00372953	**	GRMZM2G368041	1.5	1014_1037	+1	1.80514	0.000302132	0.000949823	0.610588	0.32744	0.394807	0.650666	0.289118	0.358982
zma-siR004720-2	TCCGACGACGAGGACGCCGCCA	22	15.3509	8.97e-15	**	15.016	4.76e-12	**	0	--	--	GRMZM2G321041	4	613_634	+1	-2.8448	0	0	-3.04198	2.89e-15	2.8e-14	-3.20366	1.18e-14	1.17e-13
zma-siR005041-1-1	GTTTAGAGGACGCTGCTGGAGAAC	24	1.20337	0.105212	--	1.50167	0.0299075	*	1.45977	0.0356668	*	GRMZM2G032003	4	2347_2370	+1	-1.27612	0	0	-0.588736	2.96e-12	1.99e-11	-0.28332	7.08e-08	3.37e-07
zma-siR004924-2-2	TCGCCAGTATACCATCGGACCCAT	24	12.6879	0.00671752	**	12.7232	0.00554464	**	11.3594	0.146084	--	GRMZM2G106427	2.5	166_189	+1	-1.62583	0	0	-0.0446877	0.713396	0.764463	-0.117374	0.335654	0.408631
zma-siR003441-1	CGCGGGACGAACACGAAGGC	20	0	--	--	11.9862	0.047179	*	0	--	--	GRMZM2G148277	2	139_159	+1	-2.80896	1.22e-10	8.57e-10	-3.14363	3.75e-09	1.95e-08	-0.79634	5.46e-06	2.07e-05
zma-siR002156-2	TGGACGAGGCCGCACGGTGGGA	22	-13.8996	1.39e-06	**	-13.8996	6.29e-07	**	-13.8996	4.7e-07	**	GRMZM2G161097	4	652_673	+1	1.30175	0.0386028	0.0735371	0.754888	0.279606	0.343945	2.50779	5.73e-07	2.45e-06
zma-siR002997-2	GACTAATAAAAAGAAACGGAGGGA	24	-13.2215	0.00020714	**	-0.119819	0.81082	--	-13.2215	0.000102804	**	GRMZM2G046909	2	1728_1751;1782_1805	+1/-1	1.39805	2.17e-11	1.62e-10	0.403532	0.106804	0.164436	0.147775	0.56914	0.640327
zma-siR000083-2	CGGGCGAGGCGGAAGTCGTTCG	22	12.6879	0.00671752	**	12.2086	0.0276236	*	0	--	--	GRMZM2G354093	3.5	50_72	+1	-3.12858	8.75e-05	0.000302189	-2.67138	9.68e-05	0.000290992	-3.15325	8.76e-05	0.000276583
zma-siR004278-1	GACCCACCAATCCGGCAGAAACGA	24	12.3254	0.0209881	*	12.7232	0.00554464	**	12.8188	0.00374634	**	GRMZM2G132857	1.5	3460_3483	+1	-1.35809	0.000212502	0.000679922	-0.994298	0.00417332	0.00928382	-0.235306	0.429982	0.505525
zma-siR002613-2	CGGACTGTCCGCGGTGGCGGCG	22	-12.7069	0.00252941	**	-12.7069	0.00174252	**	-12.7069	0.00151965	**	GRMZM2G084806	4	1825_1846	+1	1.15433	0.257336	0.342856	4.16863	1.85e-13	1.46e-12	3.08472	9.35e-06	3.43e-05
zma-siR002773-1	CCGGACTGTCCGCGGTGGCGGC	22	-12.8996	0.00109842	**	-12.8996	0.000722263	**	-12.8996	0.000619202	**	GRMZM2G084806	4	1826_1847	+1	1.15433	0.257336	0.342856	4.16863	1.85e-13	1.46e-12	3.08472	9.35e-06	3.43e-05
zma-siR002091-2	GGCAGTCCGCAGTAGCTTTTGGTG	24	13.103	0.00121636	**	0	--	--	11.9443	0.0512901	--	GRMZM2G025854	3	2220_2243	+1	-1.09699	0.00218136	0.00583015	-0.720681	0.0330146	0.0586846	-2.46914	3.79e-06	1.46e-05
zma-siR003289-2	GGCACAAAGTCAGTTATCGTC	21	-14.7069	6.25e-11	**	-2.13576	2.68e-05	**	-0.955269	0.0204879	--	GRMZM2G073725	4	821_840	+1	1.63992	2.35e-101	6.4e-100	2.10147	1.32e-191	4.3e-190	2.35762	4.15e-267	1.51e-265
zma-siR004555-1	GCCCTTCGTCGTCGGCGCCCGG	22	0.10716	0.66607	--	0.10206	0.679434	--	-1.035	0.000234149	**	GRMZM2G132212	4	3086_3106	+1	3.52269	2.24e-17	2.72e-16	4.86556	8.02e-52	1.56e-50	5.03373	8.87e-60	1.95e-58
zma-siR002072-1	CATGGCGTCGATGTGGGGGGCG	22	-12.4846	0.00582465	**	-12.4846	0.00420396	**	-12.4846	0.00372953	**	GRMZM2G161641	4	636_656	+1	5.2854	0.267514	0.344541	7.8009	0.00053966	0.00142017	8.98584	3.15e-08	1.56e-07
zma-siR001140-2	TTTCTCTCTATGGATTGCAGCTGC	24	0	--	--	12.5712	0.00946984	**	12.8188	0.00374634	**	GRMZM2G158091	0	2927_2950	+1	-0.945524	0.000140202	0.000465759	-1.33876	5.98e-07	2.45e-06	-0.771861	0.00131092	0.00341212
zma-siR003946-1-2	CTAGAGATGGCAATGGGTACCCGA	24	0	--	--	0	--	--	12.8188	0.00374634	**	GRMZM2G704475	1	9_32	+1	0.697834	3.85e-20	5.04e-19	-2.16584	8.42e-14	7.1e-13	-2.40546	0	0
zma-siR003946-1-1	CTAGAGATGGCAATGGGTACCCGC	24	0	--	--	0	--	--	12.6813	0.00632256	**	GRMZM2G704475	2	9_32	+1	0.697834	3.85e-20	5.04e-19	-2.16584	8.42e-14	7.1e-13	-2.40546	0	0
zma-siR004911-2	GTAGAGATGGCAATGGGTACCCGA	24	0	--	--	0	--	--	12.1667	0.0303912	*	GRMZM2G704475	0	9_32	+1	0.697834	3.85e-20	5.04e-19	-2.16584	8.42e-14	7.1e-13	-2.40546	0	0
zma-siR004885-2-5	TCATCTCCCGCAGCGGTTCCCCCT	24	-1.11855	0.285102	--	-1.2353	0.232794	--	-12.2215	0.00915303	**	GRMZM2G014066	0	45_68	+1	1.52293	3.35e-29	5.42e-28	1.80987	3.81e-44	6.86e-43	1.17081	4.29e-16	4.54e-15
zma-siR000209-2-1	TCCATGTGGATTGAGTGGGATTGG	24	0	--	--	0	--	--	13.8829	7.02e-06	**	GRMZM2G050693	3	140_163	+1	-1.49339	3.58e-12	2.88e-11	-1.08369	7.97e-08	3.61e-07	-2.08168	3.16e-13	2.53e-12
zma-siR001421-1	ATCCATATGGATTGGAGGGGATTG	24	0	--	--	0	--	--	13.6813	3.37e-05	**	GRMZM2G050693	2	141_164	+1	-1.49339	3.58e-12	2.88e-11	-1.08369	7.97e-08	3.61e-07	-2.08168	3.16e-13	2.53e-12
zma-siR000209-2-3	TCCATGTGGATTGAGTGGGATTAG	24	0	--	--	0	--	--	12.1667	0.0303912	*	GRMZM2G050693	3.5	139_163	+1	-1.49339	3.58e-12	2.88e-11	-1.08369	7.97e-08	3.61e-07	-2.08168	3.16e-13	2.53e-12
zma-siR000229-2	TCCATATGGATTGGAGAGGATTGA	24	0	--	--	0	--	--	12.1667	0.0303912	*	GRMZM2G050693	3	140_163	+1	-1.49339	3.58e-12	2.88e-11	-1.08369	7.97e-08	3.61e-07	-2.08168	3.16e-13	2.53e-12
zma-siR000034-1	AAATAAAAAGAAACGGAGGGAGTA	24	0	--	--	14.1561	6.19e-07	**	0	--	--	GRMZM2G333069	1	557_579	+1	-0.338814	0.0367672	0.0702744	-4.46911	5.6e-06	2.04e-05	-5.52356	5.12e-05	0.000168327
zma-siR000242-1	ACAAATAAAAAGAAACGGAGGGAG	24	0	--	--	13.5712	7.66e-05	**	0	--	--	GRMZM2G333069	2	558_581	+1	-0.338814	0.0367672	0.0702744	-4.46911	5.6e-06	2.04e-05	-5.52356	5.12e-05	0.000168327
zma-siR004384-2-1	GGACCGCGGACCGTCCGGCCTCAA	24	-12.8996	0.00109842	**	-12.8996	0.000722263	**	-0.0807992	0.86275	--	GRMZM2G105364	4	1305_1328	+1	1.67875	1.02e-67	2.38e-66	1.44009	6.41e-46	1.18e-44	1.6205	2.98e-62	6.64e-61
zma-siR001661-2-2	CCATGTGGATTGAGTGGGATTGAA	24	0	--	--	12.2086	0.0276236	*	12.8188	0.00374634	**	GRMZM2G060311	1	875_898	+1	-9.98014	0	0	-9.98014	1.33e-15	1.32e-14	-9.98014	4.44e-16	4.7e-15
zma-siR003457-2	GAGCGGTGGCGAGAGTAGCGTG	22	13.103	0.00121636	**	0	--	--	0	--	--	GRMZM2G068323	3	576_596	+1	-1.86488	3.16e-09	1.93e-08	-1.1765	2.61e-05	8.62e-05	-1.19439	1.67e-05	5.9e-05
zma-siR000278-1	ACACTGTTGCAGCTGTTTGGACTG	24	15.3509	8.97e-15	**	0	--	--	14.7856	2e-10	**	GRMZM2G133396	0	90_113	+1	-1.15542	0.000147011	0.000486963	-0.137822	0.591542	0.65627	0.178263	0.462178	0.537176
zma-siR000089-2	ACTAGGTATGTGCCCGTGCGTTGC	24	12.103	0.0370984	*	11.4013	0.137621	--	0	--	--	GRMZM2G138727	3.5	263_286	+1	-12.5706	0	0	-12.5706	2.22e-16	2.28e-15	-6.28517	5.12e-05	0.000168299
zma-siR000212-2	TCCATATGGATTGAGGGGGATTGA	24	-12.4846	0.00582465	**	-12.4846	0.00420396	**	-12.4846	0.00372953	**	GRMZM2G000741	1.5	198_221;130_153	+1/-1	0.116902	0.42253	0.501996	1.96991	8.29e-77	1.93e-75	2.52295	1.74e-153	5.56e-152
zma-siR003112-2	GGTGTATTCGGGTTCGGGTTCGGT	24	12.103	0.0370984	*	0	--	--	13.4468	0.000162142	**	GRMZM2G082312	2	1867_1890	+1	-2.20968	1.05e-13	1.04e-12	-1.66327	2.64e-14	2.39e-13	-2.12694	7.53e-14	6.82e-13
zma-siR002197-2	CGTTTCTTTTTATTTGTCGCTGGAT	25	0	--	--	0	--	--	12.1667	0.0303912	*	GRMZM2G061728	4	1895_1919	+1	-1.85207	0.000252008	0.000799615	-0.979822	0.0252734	0.0472425	-2.44931	3.05e-05	0.000103873
zma-siR004660-1-2	GCGACAAATAAAAAGAAACGGATG	24	0	--	--	0	--	--	12.1667	0.0303912	*	GRMZM2G061728	3	1851_1873	+1	-1.85207	0.000252008	0.000799615	-0.979822	0.0252734	0.0472425	-2.44931	3.05e-05	0.000103873
zma-siR005045-2	TCAGCGACAAATAAAAAGAAACGG	24	0	--	--	0	--	--	13.3594	0.000273641	**	GRMZM2G061728	3	1853_1876;1897_1920	+1/-1	-1.85207	0.000252008	0.000799615	-0.979822	0.0252734	0.0472425	-2.44931	3.05e-05	0.000103873
zma-siR001092-1	AGCGACAATTAAAACGAAACGGAG	24	0	--	--	0	--	--	13.1667	0.000779385	**	GRMZM2G061728	3.5	1851_1874;1899_1922	+1/-1	-1.85207	0.000252008	0.000799615	-0.979822	0.0252734	0.0472425	-2.44931	3.05e-05	0.000103873
zma-siR002195-2	TTTCTTTTTATTTGTCGCTGGAT	23	0	--	--	0	--	--	12.8188	0.00374634	**	GRMZM2G061728	4	1895_1917	+1	-1.85207	0.000252008	0.000799615	-0.979822	0.0252734	0.0472425	-2.44931	3.05e-05	0.000103873
zma-siR005059-2	TCTTTTTAGTTGTCGCTGGATAGT	24	0	--	--	0	--	--	15.2663	2.73e-14	**	GRMZM2G061728	2	1892_1915;1858_1881	+1/-1	-1.85207	0.000252008	0.000799615	-0.979822	0.0252734	0.0472425	-2.44931	3.05e-05	0.000103873
zma-siR001774-1	CACCTATTTATAGGCACGGGACGC	24	12.9774	0.00215003	**	0	--	--	12.9443	0.00221984	**	GRMZM2G136296	3.5	3885_3907	+1	-1.45902	0.000303848	0.000954446	-1.32777	0.000847742	0.00216833	-1.15089	0.0025302	0.00622931
zma-siR003189-2	GCAGCACACTCACTCGTCGGC	21	0	--	--	0	--	--	12.9443	0.00221984	**	GRMZM2G068259	4	5185_5204	+1	-1.35517	1.71e-05	6.7e-05	-0.675742	0.0166794	0.0323104	-1.6031	1.03e-06	4.28e-06
zma-siR001090-1-6	AGCGACAAATAAAAAGAAACGGAA	24	0	--	--	11.9862	0.047179	*	12.1667	0.0303912	*	GRMZM2G150674	0	1469_1492;1517_1540	+1/-1	-4.29014	0.000120295	0.000405376	-9.57554	5.29e-12	3.47e-11	-3.29014	5.13e-05	0.000168088
zma-siR000241-2	TGTCGTTGGATAGTGCAAAATTAA	24	0	--	--	12.2086	0.0276236	*	11.9443	0.0512901	--	GRMZM2G358279	4	1960_1983	+1	-0.747299	0.00438356	0.0109654	-1.16132	4.43e-05	0.000141223	-0.441936	0.075185	0.122497
zma-siR000584-1	ACCGTTGGATGTGGAGGATGTGGT	24	-12.8996	0.00109842	**	1.08663	0.0618172	--	-12.8996	0.000619202	**	GRMZM2G474119	0	1700_1723;1795_1818	+1/-1	4.78791	7.68e-207	2.44e-205	3.37186	1.42e-60	2.95e-59	3.89048	5.62e-98	1.51e-96
zma-siR001664-2	CCATATGGATTGAGGGGGATTGAG	24	12.9774	0.00215003	**	12.4013	0.0161738	*	0	--	--	GRMZM2G375904	1.5	2163_2186	+1	-0.172428	0.660392	0.725666	0.299248	0.419356	0.490318	1.17851	0.000168212	0.000506904
zma-siR000203-1-1	AATACTGTAGAAGCCGCAGCCGGA	24	-1.03366	0.00920552	**	-1.08329	0.00565829	**	-0.829738	0.0255561	--	GRMZM2G076435	1	1463_1486	+1	1.84886	0.000192503	0.000621043	1.19555	0.033086	0.0587846	2.60295	1.57e-09	8.77e-09
zma-siR002464-2-3	GCCTCTACTGCTGACGGGAGGGAA	24	-0.381588	0.603027	--	-0.720725	0.356395	--	-2.34758	0.0279309	*	GRMZM2G038677	3.5	1377_1400	+1	0.349584	0.776992	0.82215	7.08112	1.12e-117	3.14e-116	6.21322	1.73e-63	3.9e-62
zma-siR004002-2	GAGGGACTAGGGAGAGGGAGGG	22	-15.3259	2.3e-16	**	-15.3259	2.96e-17	**	-15.3259	1.4e-17	**	GRMZM2G301803	2.5	265_286	+1	0.00942325	0.978688	0.981616	1.50794	5.4e-09	2.75e-08	1.26366	2.34e-06	9.2e-06
zma-siR000207-1-3	AATCCACATGGATTGAGAGCTACC	24	-13.359	9e-05	**	-13.359	5.14e-05	**	-13.359	4.19e-05	**	GRMZM2G017290	2.5	1327_1350	+1	5.2854	0.267514	0.344154	9.34207	3.07e-10	1.76e-09	8.45533	6.47e-06	2.42e-05
zma-siR000207-1-1	AATCCACATGGATTGAGAGCTAAC	24	-20.9684	0	**	-20.9684	0	**	-20.9684	0	**	GRMZM2G017290	1.5	1327_1350	+1	5.2854	0.267514	0.344154	9.34207	3.07e-10	1.76e-09	8.45533	6.47e-06	2.42e-05
zma-siR000207-1-2	AATCCACATGGATTGAGAGCTAAA	24	-13.6	1.7e-05	**	-13.6	8.84e-06	**	-13.6	6.95e-06	**	GRMZM2G017290	0.5	1327_1350	+1	5.2854	0.267514	0.344154	9.34207	3.07e-10	1.76e-09	8.45533	6.47e-06	2.42e-05
zma-siR001696-1	CACATGGATTGGATGGGATTGGAA	24	12.518	0.0118738	*	11.9862	0.047179	*	0	--	--	GRMZM2G150295	0	1272_1295	+1	0.0232584	0.753486	0.804634	-1.20531	1.75e-14	1.62e-13	0.909811	1.1e-46	2.16e-45
zma-siR003544-1	CGGACCCACAAATCATAGACACAG	24	-13.4846	3.91e-05	**	-1.27594	0.057719	--	-1.31784	0.0496226	*	GRMZM2G023387	1	1372_1395	+1	1.62882	2.71e-15	3.05e-14	2.3444	9.92e-38	1.67e-36	2.23028	1.78e-33	2.95e-32
zma-siR001661-2-3	CCATGTGGATTGAGTGGGATTGGA	24	0	--	--	14.9862	8.13e-12	**	14.6813	9.6e-10	**	GRMZM2G060311	0	875_898	+1	-9.98014	0	0	-9.98014	1.33e-15	1.32e-14	-9.98014	4.44e-16	4.7e-15
zma-siR000362-1	ACCAGGATGACGAGGAGTGAG	21	-13.0695	0.000476997	**	-13.0695	0.000299374	**	-13.0695	0.000252302	**	GRMZM2G144028	4	91_110	+1	0.0424353	0.946948	0.962089	2.22968	7.68e-09	3.85e-08	2.54032	2.38e-12	1.69e-11
zma-siR003317-2	CTGGCCACCAAAAGCTGCTGCGGA	24	-12.4846	0.00582465	**	-12.4846	0.00420396	**	-0.540229	0.492585	--	GRMZM2G173309	0	1693_1716	+1	0.156468	0.63749	0.708711	1.40651	1.37e-07	6.05e-07	0.393983	0.21502	0.298784
zma-siR003261-1-2	CGAGCTGTGTTACCTCGGCGCCAC	24	0.396019	0.599179	--	1.39475	0.0177701	*	0.974342	0.127067	--	GRMZM2G032505	4	1416_1439	+1	-1.62417	0	0	-1.2705	0	0	-1.15195	0	0
zma-siR001718-1	CACCAGAGACAGGATGGCACGG	22	12.103	0.0370984	*	0	--	--	0	--	--	GRMZM2G009994	3	47_67	+1	-1.12003	4.89e-09	2.93e-08	-0.273481	0.101017	0.15667	-1.08161	1.16e-08	6.01e-08
zma-siR003413-1	CGCGAGCCGGCTGCGAGGGCAT	22	-0.408555	3.68e-06	--	-0.75178	2.46e-16	--	-18.9764	2.29e-211	**	GRMZM2G051005	4	290_312	+1	-1.21889	0.0315068	0.0619683	1.60927	3.5e-06	1.31e-05	1.24276	0.000729382	0.00196427
zma-siR004660-1-2	GCGACAAATAAAAAGAAACGGATG	24	0	--	--	0	--	--	12.1667	0.0303912	*	GRMZM2G062230	4	1834_1857	+1	-1.36609	0.00124761	0.00350708	-1.14509	0.00534672	0.0116186	-2.12433	1.44e-05	5.11e-05
zma-siR004696-1-3	GCGGACAGAACTGCAGCAGACC	22	-2.70352	8.71e-06	**	-14.5434	2.27e-10	**	-14.5434	1.46e-10	**	GRMZM2G165044	4	1487_1508	+1	1.93365	7e-11	5.02e-10	2.54057	2.17e-21	2.66e-20	0.42158	0.277294	0.34583
zma-siR001346-2-2	CCACCAAAAGCTGCTGCGGACTGC	24	3.31885	0.00487181	**	3.2021	0.00757117	**	4.74516	2.8e-08	**	GRMZM2G043887	1	1567_1590	+1	-4.67707	5.02e-05	0.000181249	-4.32264	2.88e-05	9.44e-05	-2.69545	6.24e-08	2.99e-07
zma-siR001660-2	CTTGTTCGTTTGTGCTGGATTGGT	24	13.2184	0.000688145	**	11.9862	0.047179	*	0	--	--	GRMZM2G035928	1.5	1430_1453	+1	-0.248448	0.44522	0.525008	0.168073	0.583308	0.648432	1.3717	2.56e-08	1.28e-07
zma-siR000254-1	ACACATGGATTGGATGGGATTGGA	24	15.9443	6.01e-22	**	15.9248	4.8e-22	**	0	--	--	GRMZM2G418689	0.5	2740_2763	+1	-1.74427	3.59e-07	1.76e-06	-2.32193	2.91e-07	1.23e-06	-1.99563	5.62e-08	2.72e-07
zma-siR001442-1-3	ATCCGACAGAAACGAACAAGGCCT	24	16.7468	8.84e-38	**	16.8107	3.54e-40	**	0	--	--	GRMZM2G035928	4	1359_1382	+1	-0.248448	0.44522	0.525008	0.168073	0.583308	0.648432	1.3717	2.56e-08	1.28e-07
zma-siR001090-1-4	AGCGACAAATAAAAAGAAACGGAT	24	13.3254	0.000389312	**	13.8607	9e-06	**	13.9443	4.16e-06	**	GRMZM2G143883	3.5	298_321	+1	-2.34136	5.8e-05	0.0002065	-0.423102	0.30246	0.368117	-1.24101	0.00808894	0.017775
zma-siR000454-2	TGGCGTCGTCGTCGGATGCGGTGT	24	0	--	--	12.4013	0.0161738	*	10.3594	0.416078	--	GRMZM2G069713	4	1082_1105	+1	-1.97015	0	0	-3.63529	7.04e-09	3.55e-08	-2.58195	1.53e-13	1.3e-12
zma-siR004414-1	GATGGCGCACCGGACAGTCCGG	22	9.518	0.640126	--	11.9862	0.047179	*	0	--	--	GRMZM2G125034	3	967_987	+1	-1.57112	3.49e-14	3.62e-13	-2.52979	0	0	-1.65814	0	0
zma-siR001388-1-1	ATACTGTAGAAGCCGCAGCCGCAT	24	-0.381588	0.488576	--	-1.87684	0.00907412	**	-1.65571	0.0156908	*	GRMZM2G076435	1	1462_1485	+1	1.84886	0.000192503	0.000621043	1.19555	0.033086	0.0587846	2.60295	1.57e-09	8.77e-09
zma-siR004003-2	TGTCGTGCTTATGGGAAGGGAGAC	24	-0.440482	0.280221	--	-0.557226	0.171992	--	-1.01416	0.0213738	*	GRMZM2G038677	2	1422_1445	+1	0.349584	0.776992	0.82215	7.08112	1.12e-117	3.14e-116	6.21322	1.73e-63	3.9e-62
zma-siR001440-1-4	ATCCGACACAAACGAACAAGGCCA	24	12.103	0.0370984	*	10.9862	0.235047	--	0	--	--	GRMZM2G035928	3	1359_1382;1434_1457	+1/-1	-0.248448	0.44522	0.525008	0.168073	0.583308	0.648432	1.3717	2.56e-08	1.28e-07
zma-siR003821-2	TCTTGCGCCTCTACTGCTGACGGG	24	-0.603981	0.442003	--	-0.98376	0.235925	--	-3.34759	0.00872322	**	GRMZM2G038677	2	1383_1406	+1	0.349584	0.776992	0.82215	7.08112	1.12e-117	3.14e-116	6.21322	1.73e-63	3.9e-62
zma-siR000241-2	TGTCGTTGGATAGTGCAAAATTAA	24	0	--	--	12.2086	0.0276236	*	11.9443	0.0512901	--	GRMZM2G150674	4	1500_1523	+1	-4.29014	0.000120295	0.000405376	-9.57554	5.29e-12	3.47e-11	-3.29014	5.13e-05	0.000168088
zma-siR003296-1	CGATCTGGTGCATCCGATCTAGAT	24	0	--	--	11.9862	0.047179	*	0	--	--	GRMZM2G078924	0	766_789	+1	-2.10076	6.27e-06	2.6e-05	-9.72281	3.2e-13	2.41e-12	-1.85244	2.22e-05	7.69e-05
zma-siR000362-1	ACCAGGATGACGAGGAGTGAG	21	-13.0695	0.000476997	**	-13.0695	0.000299374	**	-13.0695	0.000252302	**	GRMZM2G116554	2	768_787	+1	10.4502	2.15e-21	2.92e-20	8.58871	2.25e-06	8.59e-06	8.37069	1.26e-05	4.5e-05
zma-siR005017-1	GTGACCAGAAGACGAAGGAGA	21	12.8399	0.00380038	**	14.3555	7.28e-08	**	12.9443	0.00221984	**	GRMZM2G173387	3	725_745	+1	-0.378838	0.00694414	0.0164701	-1.02421	9.3e-11	5.57e-10	-1.85543	0	0
zma-siR004570-1	GCCGAGTCGAGCCGAGCCGAGCTG	24	12.6879	0.00671752	**	12.7232	0.00554464	**	0	--	--	GRMZM2G068382	4	70_92	+1	-2.85507	0	0	-2.28977	0	0	-2.4645	0	0
zma-siR002883-2	GGTCGGAACGATTCCTAACCGGAT	24	-13.359	9e-05	**	-0.635836	0.302968	--	-13.359	4.19e-05	**	GRMZM2G106445	3.5	789_812	+1	4.52356	3.74e-172	1.15e-170	5.7871	0	0	6.77443	0	0
zma-siR005045-2	TCAGCGACAAATAAAAAGAAACGG	24	0	--	--	0	--	--	13.3594	0.000273641	**	GRMZM2G333069	2	564_587	+1	-0.338814	0.0367672	0.0702744	-4.46911	5.6e-06	2.04e-05	-5.52356	5.12e-05	0.000168327
zma-siR001092-1	AGCGACAATTAAAACGAAACGGAG	24	0	--	--	0	--	--	13.1667	0.000779385	**	GRMZM2G333069	4	562_585	+1	-0.338814	0.0367672	0.0702744	-4.46911	5.6e-06	2.04e-05	-5.52356	5.12e-05	0.000168327
zma-siR001610-1	CAAATAAAAAGAAACGGAGGGAGT	24	0	--	--	0	--	--	14.7169	5.69e-10	**	GRMZM2G333069	1	558_580	+1	-0.338814	0.0367672	0.0702744	-4.46911	5.6e-06	2.04e-05	-5.52356	5.12e-05	0.000168327
zma-siR004660-1-2	GCGACAAATAAAAAGAAACGGATG	24	0	--	--	0	--	--	12.1667	0.0303912	*	GRMZM2G333069	2	561_584	+1	-0.338814	0.0367672	0.0702744	-4.46911	5.6e-06	2.04e-05	-5.52356	5.12e-05	0.000168327
zma-siR003603-1	CGGACTGTCCGCGGTGGTGGCGC	23	-13.0695	0.000476997	**	-0.860901	0.228473	--	-13.0695	0.000252302	**	GRMZM2G310947	0	19_41	+1	2.83617	7.7e-55	1.67e-53	3.496	2.5e-103	6.65e-102	3.13262	4.19e-74	1.01e-72
zma-siR004246-1	GAAGCCGCAGCCGCAGCCGGATT	23	12.103	0.0370984	*	0	--	--	0	--	--	GRMZM2G060451	0	9_31	+1	-1.60883	0	0	-0.947035	2.12e-08	1.02e-07	-1.04561	7.82e-10	4.47e-09
zma-siR004720-2	TCCGACGACGAGGACGCCGCCA	22	15.3509	8.97e-15	**	15.016	4.76e-12	**	0	--	--	GRMZM2G057262	4	984_1005	+1	-1.9027	0.000846688	0.00244005	-2.35302	0.000189288	0.00053952	-1.92376	0.000760686	0.0020455
zma-siR005083-2	TTAGAGGACGTTGCTGGAGGGAGT	24	13.9103	7.22e-06	**	13.6492	4.48e-05	**	13.5293	9.61e-05	**	GRMZM2G116079	3.5	1212_1234	+1	-0.211031	0.00375466	0.00949234	-1.13876	3.04e-13	2.31e-12	-0.815263	1.03e-12	7.67e-12
zma-siR004979-2	GTGGGTCCGATAGCATACTGACGA	24	12.3254	0.0209881	*	12.5712	0.00946984	**	13.2663	0.000461814	**	GRMZM2G146346	3	1327_1350	+1	0.119691	0.669198	0.732981	-2.37358	1.79e-06	6.91e-06	-1.05308	0.00193302	0.00485204
zma-siR001666-2-2	CCATGTGGATTGAGCGGGATTGGA	24	0.788337	0.0677105	--	-13.8996	6.29e-07	**	0.459769	0.313543	--	GRMZM2G004180	3	1459_1482	+1	0.934208	7.87e-06	3.23e-05	1.54673	2.73e-16	2.77e-15	0.886579	2.49e-05	8.58e-05
zma-siR000501-2	ATCCTCGATTCAGGTTGCCGGTTA	24	-12.4846	0.00582465	**	-12.4846	0.00420396	**	-12.4846	0.00372953	**	GRMZM2G354295	4	312_334	+1	2.58996	1.65e-07	8.42e-07	3.8441	1.17e-22	1.48e-21	1.70044	0.00351174	0.0083327
zma-siR000328-1	ACCAATCCGGCACAAACGAACAAG	24	0	--	--	12.7232	0.00554464	**	13.8829	7.02e-06	**	GRMZM2G448692	1	1975_1998	+1	-1.54186	0	0	-1.45525	2.44e-15	2.38e-14	-1.91306	0	0
zma-siR002710-1	CCGGACAGTCCGCAGTGGTGGCGC	24	-12.2215	0.0134129	*	-12.2215	0.0101424	*	-0.0548052	0.895382	--	GRMZM2G310947	3	19_42	+1	2.83617	7.7e-55	1.67e-53	3.496	2.5e-103	6.65e-102	3.13262	4.19e-74	1.01e-72
zma-siR003669-1	CGGCCGTCAGGCAGGGAACCCGGG	24	-12.4846	0.00582465	**	0.376138	0.655092	--	-12.4846	0.00372953	**	GRMZM2G105364	3.5	1338_1361	+1	1.67875	1.02e-67	2.38e-66	1.44009	6.41e-46	1.18e-44	1.6205	2.98e-62	6.64e-61
zma-siR004721-1-2	GCGGCTGCGGCTTCTACAGTATT	23	0.203375	0.792963	--	1.35965	0.0136885	*	0.267124	0.72107	--	GRMZM2G132450	0	2291_2313	+1	-1.3588	1.45e-07	7.45e-07	-5.6233	0.000117203	0.000346416	-5.12287	7.98e-05	0.000254529
zma-siR003113-2-2	GGTCTATTCGGGTTCGGGTTCGGT	24	9.518	0.640126	--	11.9862	0.047179	*	11.3594	0.146084	--	GRMZM2G082312	0	1867_1890	+1	-2.20968	1.05e-13	1.04e-12	-1.66327	2.64e-14	2.39e-13	-2.12694	7.53e-14	6.82e-13
zma-siR000932-1	AGAGGGGGGGTGAATAGGTGAT	22	12.6879	0.00671752	**	0	--	--	0	--	--	GRMZM2G001973	3	14_34	+1	-1.61471	0.000219312	0.000700904	-1.10296	0.00621426	0.0133958	-0.869876	0.0227548	0.0443717
zma-siR004402-1-3	GAGTGAATGTCGCCGCGTGCCCCA	24	-11.8996	0.0308868	*	0.50167	0.627909	--	-0.955267	0.370883	--	GRMZM2G033680	4	80_104	+1	-0.0884509	0.730478	0.78829	-1.16993	0.000229986	0.000643709	0.473118	0.0461964	0.0818779
zma-siR003021-1	CCTCTGCGGTCGGGACGAAGGG	22	-12.4846	0.00582465	**	-12.4846	0.00420396	**	-12.4846	0.00372953	**	GRMZM2G118636	4	666_688	+1	1.61271	0.0224292	0.0462916	1.23831	0.103578	0.160167	2.88336	2.09e-07	9.46e-07
zma-siR002464-2-3	GCCTCTACTGCTGACGGGAGGGAA	24	-0.381588	0.603027	--	-0.720725	0.356395	--	-2.34758	0.0279309	*	GRMZM2G057281	2.5	171_194	+1	8.82337	2.05e-07	1.03e-06	9.55075	9.99e-12	6.44e-11	8.92778	6.14e-08	2.95e-07
zma-siR001090-1-6	AGCGACAAATAAAAAGAAACGGAA	24	0	--	--	11.9862	0.047179	*	12.1667	0.0303912	*	GRMZM2G349651	1	148_171;196_220	+1/-1	-1.28991	0	0	-1.03439	2.73e-13	2.09e-12	-1.70657	5.97e-13	4.55e-12
zma-siR001442-1-2	ATCCGACAGAAACGAACAAGGCAT	24	12.6879	0.00671752	**	12.4013	0.0161738	*	0	--	--	GRMZM2G035928	4	1359_1382	+1	-0.248448	0.44522	0.525008	0.168073	0.583308	0.648432	1.3717	2.56e-08	1.28e-07
zma-siR004219-2	GGCGCGGGACGAACACGAAGGC	22	0	--	--	14.8931	4.05e-11	**	13.2663	0.000461814	**	GRMZM2G093325	3.5	902_923	+1	-1.35906	2.75e-09	1.68e-08	-1.74145	1.69e-12	1.17e-11	-0.604116	0.00252432	0.00621717
zma-siR001774-1	CACCTATTTATAGGCACGGGACGC	24	12.9774	0.00215003	**	0	--	--	12.9443	0.00221984	**	GRMZM2G459811	2	3401_3424	+1	-1.02601	3.83e-13	3.39e-12	-1.16772	2.46e-13	1.9e-12	-1.52192	0	0
zma-siR000086-2-2	TCGGATTGCACCCGGAATCGTTCC	24	0.618413	0.528508	--	1.40856	0.0776473	--	-11.8996	0.0224634	*	GRMZM2G127418	2	50_73	+1	11.6667	9.06e-49	1.86e-47	11.1997	3.19e-35	5.2e-34	13.0661	7.36e-128	2.22e-126
zma-siR003131-1-1	CGACAAAAGACACTCGGCAAAGAA	24	-1.70352	0.0104801	*	-0.704782	0.191287	--	-13.8065	1.15e-06	**	GRMZM2G125762	3	1868_1891	+1	1.59212	0.000221166	0.000705901	2.56144	1.87e-12	1.28e-11	2.36854	2.39e-10	1.43e-09
zma-siR003391-2-2	GAGGCTGGGCTCGGGCGAGGCGCG	24	0	--	--	12.2086	0.0276236	*	0	--	--	GRMZM2G359521	3.5	270_293	+1	-1.20871	1.54e-07	7.88e-07	-1.27951	5.22e-08	2.4e-07	-0.118969	0.530992	0.605098
zma-siR005087-2	TGGGGTCGGGCGGAGCGGAGT	21	0	--	--	12.4013	0.0161738	*	0	--	--	GRMZM2G359521	4	644_663	+1	-1.20871	1.54e-07	7.88e-07	-1.27951	5.22e-08	2.4e-07	-0.118969	0.530992	0.605098
zma-siR002072-1	CATGGCGTCGATGTGGGGGGCG	22	-12.4846	0.00582465	**	-12.4846	0.00420396	**	-12.4846	0.00372953	**	GRMZM2G090177	4	370_391	+1	8.29921	2.24e-05	8.58e-05	10.4919	7.72e-22	9.54e-21	11.4645	1.29e-42	2.42e-41
zma-siR001529-1	ATGCGAACCATGTACGTGCCAGGA	24	-12.4846	0.00582465	**	-12.4846	0.00420396	**	-12.4846	0.00372953	**	GRMZM2G172900	4	2019_2041	+1	0.114222	0.75584	0.806484	1.17638	0.000110578	0.000328838	0.868311	0.00640298	0.0143005
zma-siR002552-2	CGGAAGTCTCTCGAGGTCGGCT	22	0	--	--	13.7232	2.63e-05	**	11.9443	0.0512901	--	GRMZM2G179677	3.5	2037_2058	+1	-1.38778	0.000143078	0.000474503	-3.35162	2.88e-05	9.44e-05	-10.0098	2.22e-16	2.4e-15
zma-siR004869-2	TAGGGCTTGTTCGGTTATTCCCAA	24	14.8399	1.44e-10	**	0	--	--	0	--	--	GRMZM2G394528	2.5	1557_1581;3086_3110	+1/-1	-2.53228	0	0	-1.41833	9.86e-14	8.22e-13	-1.25986	6.68e-14	6.07e-13
zma-siR000217-2-1	TCCATGTGGATTGAGCGGGATTGA	24	13.2184	0.000688145	**	0	--	--	0	--	--	GRMZM2G394528	2	1533_1556	+1	-2.53228	0	0	-1.41833	9.86e-14	8.22e-13	-1.25986	6.68e-14	6.07e-13
zma-siR001426-1	ATCCATGTGGATTGAGCGGGATTG	24	12.9774	0.00215003	**	0	--	--	0	--	--	GRMZM2G394528	1	1534_1557	+1	-2.53228	0	0	-1.41833	9.86e-14	8.22e-13	-1.25986	6.68e-14	6.07e-13
zma-siR000217-2-2	TCCATGTGGATTGAGCGGGATTGG	24	14.6879	1.41e-09	**	0	--	--	0	--	--	GRMZM2G394528	1	1533_1556	+1	-2.53228	0	0	-1.41833	9.86e-14	8.22e-13	-1.25986	6.68e-14	6.07e-13
zma-siR001666-2-1	CCATGTGGATTGAGCGGGATTGAA	24	13.8399	1.28e-05	**	0	--	--	0	--	--	GRMZM2G394528	2	1532_1555	+1	-2.53228	0	0	-1.41833	9.86e-14	8.22e-13	-1.25986	6.68e-14	6.07e-13
zma-siR000089-1-5	AACGCACGGGCACATACCTAGTAT	24	11.518	0.11591	--	12.7232	0.00554464	**	0	--	--	GRMZM2G466265	4	1294_1317	+1	-2.43734	1.07e-12	9.01e-12	-4.67561	9.83e-06	3.45e-05	-2.68325	2.24e-11	1.45e-10
zma-siR001981-1	CAGGTGTGGCGCCAGGGGACTT	22	-12.7069	0.00252941	**	-12.7069	0.00174252	**	-12.7069	0.00151965	**	GRMZM2G090568	3.5	699_721	+1	9.05528	1.4e-08	8e-08	11.5608	4.89e-45	8.89e-44	12.3934	1.81e-80	4.49e-79
zma-siR001193-1	AGGCACGGCGGGCTAGCCCGGCAC	24	-14.8996	2.22e-12	**	-14.8996	4.78e-13	**	-1.45277	0.000546513	**	GRMZM2G460383	1	273_296	+1	1.15299	3.01e-27	4.68e-26	0.9788	8.73e-19	9.88e-18	1.58312	7.84e-58	1.68e-56
zma-siR001441-1	ATCCGACAGAAACGAACAAGCCCT	24	0	--	--	14.2086	3.63e-07	**	14.1667	5.13e-07	**	GRMZM2G448692	3	1971_1994;2075_2098	+1/-1	-1.54186	0	0	-1.45525	2.44e-15	2.38e-14	-1.91306	0	0
zma-siR000211-2-2	TACACATGGATTGGATGGGATTGG	24	1.80604	0.000184159	**	2.41921	1.46e-08	**	1.6474	0.000754023	**	GRMZM2G444808	0	3877_3900	+1	-3.18345	8.34e-05	0.000289774	-1.26519	0.0119948	0.0243178	-3.20811	8.4e-05	0.000265632
zma-siR000975-1	AGCAGCGGGGGGAGAGGAGGAA	22	-0.211662	0.739099	--	-12.8996	0.000722263	**	-12.8996	0.000619202	**	GRMZM2G090603	4	185_207	+1	2.47972	4.66e-60	1.05e-58	3.31651	2.83e-141	8.39e-140	1.93734	2.99e-31	4.75e-30
zma-siR004341-2	GTTCGGGGTATTAAATGTAGTCGG	24	-13.8065	3.2e-06	**	-13.8065	1.52e-06	**	-13.8065	1.15e-06	**	GRMZM2G066222	2	858_881	+1	0.162001	0.0021267	0.00569424	0.734296	1.25e-52	2.46e-51	1.1151	1.08e-137	3.35e-136
zma-siR000200-1-1	AATAAAAAGAAACGGAGGGAGTAG	24	-13.2215	0.00020714	**	-13.2215	0.000124089	**	-13.2215	0.000102804	**	GRMZM2G045294	4	448_470	+1	2.73755	1.33e-07	6.82e-07	0.385654	0.63044	0.693992	2.88501	1.05e-08	5.43e-08
zma-siR000200-1-3	AATAAAAAGAAACGGAGGGAGTAA	24	-13.359	9e-05	**	-13.359	5.14e-05	**	-13.359	4.19e-05	**	GRMZM2G045294	3.5	448_470	+1	2.73755	1.33e-07	6.82e-07	0.385654	0.63044	0.693992	2.88501	1.05e-08	5.43e-08
zma-siR000563-1	ACCGTCCGGACGTCAGGCAGGAAA	24	-0.221123	0.50703	--	-1.33787	0.000899712	**	-1.37977	0.000611006	**	GRMZM2G105364	2.5	1344_1367	+1	1.67875	1.02e-67	2.38e-66	1.44009	6.41e-46	1.18e-44	1.6205	2.98e-62	6.64e-61
zma-siR004502-2-1	GTGGGTCCGATGGCATACTGGCGA	24	0.907263	1.85e-21	--	1.02272	1.3e-28	**	1.04633	2.18e-30	**	GRMZM2G146346	0	1327_1350	+1	0.119691	0.669198	0.732981	-2.37358	1.79e-06	6.91e-06	-1.05308	0.00193302	0.00485204
zma-siR002915-2	GCCGCGCGGGACCGAGGACGGGA	23	13.518	0.000124605	**	0	--	--	0	--	--	GRMZM2G088543	4	773_794	+1	-9.2738	4.55e-10	3.01e-09	-2.34306	5.03e-05	0.000158428	-1.40343	0.00302502	0.00725931
zma-siR002280-2-1	GTCTGTGTCTATGATTTGTGGGTC	24	0.87621	0.0126567	--	1.10739	0.000869945	**	0.717567	0.0435419	--	GRMZM2G146346	0	1344_1367	+1	0.119691	0.669198	0.732981	-2.37358	1.79e-06	6.91e-06	-1.05308	0.00193302	0.00485204
zma-siR001895-2	GTGACGTAGAGTGCATCTGGC	21	-12.4846	0.00582465	**	-0.498331	0.52657	--	-1.54023	0.121037	--	GRMZM2G431243	3	2759_2779	+1	1.20405	2.07e-05	7.99e-05	1.41246	2.64e-07	1.13e-06	1.41632	1.92e-07	8.71e-07
zma-siR002914-2	CGTGCGGCGGTGGAGGACGGCG	22	-13.0695	0.000476997	**	-13.0695	0.000299374	**	-13.0695	0.000252302	**	GRMZM2G178741	4	837_857	+1	2.63077	6.71e-07	3.18e-06	1.0902	0.12424	0.184225	1.50113	0.021332	0.0418422
zma-siR003441-1	CGCGGGACGAACACGAAGGC	20	0	--	--	11.9862	0.047179	*	0	--	--	GRMZM2G093325	2.5	902_921	+1	-1.35906	2.75e-09	1.68e-08	-1.74145	1.69e-12	1.17e-11	-0.604116	0.00252432	0.00621717
zma-siR004218-2	GCGCGGGACGAACACGAAGGC	21	0	--	--	15.5098	1.07e-16	**	0	--	--	GRMZM2G093325	2.5	902_922	+1	-1.35906	2.75e-09	1.68e-08	-1.74145	1.69e-12	1.17e-11	-0.604116	0.00252432	0.00621717
zma-siR001213-1	AGGCCTTGTTCGTTTATGTCGGAT	24	0	--	--	12.8607	0.00324642	**	12.9443	0.00221984	**	GRMZM2G448692	3	2075_2098;1971_1994	+1/-1	-1.54186	0	0	-1.45525	2.44e-15	2.38e-14	-1.91306	0	0
zma-siR002187-1-1	CCAGCAGCGTCCTCTAAACGGTC	23	12.8399	0.00380038	**	12.8607	0.00324642	**	0	--	--	GRMZM2G085089	3.5	1148_1170	+1	-1.49948	2.8e-05	0.000105907	-0.570787	0.063434	0.103979	-0.748668	0.0167299	0.0339328
zma-siR004759-1	GCTGCAACAGTGTCGGCTTGTAGC	24	12.3254	0.0209881	*	12.7232	0.00554464	**	13.5293	9.61e-05	**	GRMZM2G434098	0.5	1595_1618	+1	-2.37056	3.27e-12	2.63e-11	-2.3277	2.19e-12	1.49e-11	-1.21547	7.8e-10	4.46e-09
zma-siR004060-2-1	GACGTTGCTGGAGGGAGTAGAGGA	24	1.01033	2.88e-16	**	0.858203	6.25e-12	--	0.958832	4.15e-15	--	GRMZM2G116079	2.5	1206_1229	+1	-0.211031	0.00375466	0.00949234	-1.13876	3.04e-13	2.31e-12	-0.815263	1.03e-12	7.67e-12
zma-siR003753-2-2	TAGAGATGGCAATGGGTACCCGCT	24	0	--	--	11.9862	0.047179	*	0	--	--	GRMZM2G150758	3.5	300_323	+1	0.998409	1.96e-06	8.77e-06	-0.0907792	0.719896	0.77062	1.03405	6.69e-07	2.84e-06
zma-siR004468-1	GCAGGGGCGGCGGAAGATCGCCGG	24	0	--	--	11.9862	0.047179	*	0	--	--	GRMZM2G150758	4	1253_1276	+1	0.998409	1.96e-06	8.77e-06	-0.0907792	0.719896	0.77062	1.03405	6.69e-07	2.84e-06
zma-siR003753-2-1	TAGAGATGGCAATGGGTACCCGAA	24	0	--	--	13.4887	0.000130795	**	0	--	--	GRMZM2G150758	2.5	300_323	+1	0.998409	1.96e-06	8.77e-06	-0.0907792	0.719896	0.77062	1.03405	6.69e-07	2.84e-06
zma-siR003808-2	GGGTCGGAACGATTCCTAACCGGA	24	-13.4846	3.91e-05	**	-13.4846	2.13e-05	**	-13.4846	1.71e-05	**	GRMZM2G010936	1	607_630	+1	1.404	0.0932872	0.155006	4.90337	6.51e-31	9.75e-30	4.93822	4.02e-32	6.51e-31
zma-siR002560-1	CCGACGGAAACGAACAAGGCCTA	23	0	--	--	13.1017	0.00111293	**	12.1667	0.0303912	*	GRMZM2G013465	1	2395_2417	+1	-0.523182	0.0233188	0.0479901	-2.15479	2e-09	1.06e-08	0.150101	0.465982	0.541021
zma-siR004761-1-2	GCTGCTGGAGGGAGTAGAGGACGA	24	0	--	--	13.4887	0.000130795	**	0	--	--	GRMZM2G167872	4	190_212	+1	-1.03616	2.31e-13	2.13e-12	-1.35775	3.15e-13	2.38e-12	-0.585044	4.88e-08	2.38e-07
zma-siR000926-1	AGAGGACGTGGCTCTGGTCGG	21	-14.4846	1.76e-09	**	-14.4846	5.48e-10	**	-14.4846	3.57e-10	**	GRMZM2G110541	4	874_895	+1	1.11005	0.209076	0.297517	3.11412	2.43e-07	1.04e-06	3.70854	3.86e-12	2.67e-11
zma-siR004860-1	GGCGTGTTCGGCTGGCTACAAGC	23	12.8399	0.00380038	**	12.9862	0.0019008	**	0	--	--	GRMZM2G060451	0	93_115	+1	-1.60883	0	0	-0.947035	2.12e-08	1.02e-07	-1.04561	7.82e-10	4.47e-09
zma-siR003578-2	GCGCACGCGCGGACCGTCCGGC	22	-0.381587	0.627404	--	0.376138	0.655092	--	-12.4846	0.00372953	**	GRMZM2G362298	3	1826_1847	+1	3.33419	6.72e-09	3.98e-08	2.98452	1.38e-06	5.43e-06	3.62829	2.31e-11	1.49e-10
zma-siR004802-2	TCTGCGCACGCGCGGACCGTCCGG	24	-0.282053	0.584397	--	-1.72072	0.0106541	*	-1.54023	0.0172282	*	GRMZM2G105364	1.5	1359_1382	+1	1.67875	1.02e-67	2.38e-66	1.44009	6.41e-46	1.18e-44	1.6205	2.98e-62	6.64e-61
zma-siR000090-1-1	AACGCACGGGCACATATCTAGTTA	24	0	--	--	11.9862	0.047179	*	0	--	--	GRMZM2G124715	4	1061_1084	+1	-0.463322	0.120742	0.18927	-1.69108	5.89e-06	2.13e-05	-1.3767	8.04e-05	0.000255604
zma-siR000958-1	AGCAACGCACGGGCACTCAACTAG	24	0	--	--	11.9862	0.047179	*	0	--	--	GRMZM2G124715	3.5	1064_1087	+1	-0.463322	0.120742	0.18927	-1.69108	5.89e-06	2.13e-05	-1.3767	8.04e-05	0.000255604
zma-siR001313-2	GGCAACGCACGGGCATAGACCTAG	24	0	--	--	11.9862	0.047179	*	0	--	--	GRMZM2G124715	2	1064_1087	+1	-0.463322	0.120742	0.18927	-1.69108	5.89e-06	2.13e-05	-1.3767	8.04e-05	0.000255604
zma-siR002049-1	CATCTGGATGGCACTGCAACGG	22	0	--	--	18.1258	5.42e-99	**	18.4783	5.05e-127	**	GRMZM2G341404	4	1715_1736	+1	-0.783112	9.43e-06	3.83e-05	-1.37549	3.08e-12	2.07e-11	-0.771192	1.17e-05	4.22e-05
zma-siR004085-2	CTGCTGACGGGAGGGAAGAGAGCG	24	0.618412	0.257412	--	-13.359	5.14e-05	**	-13.359	4.19e-05	**	GRMZM2G400961	2	1547_1570	+1	9.15735	3.67e-09	2.22e-08	9.51175	1.98e-11	1.25e-10	10.1176	3.48e-17	3.89e-16
zma-siR001265-1	AGGGCTTTACTGTTGGAGCGGAGT	24	0	--	--	14.4013	4.26e-08	**	14.7856	2e-10	**	GRMZM2G132021	2.5	29_52	+1	-0.892828	0.0188073	0.0394445	-0.451379	0.202602	0.278908	-2.04372	1.2e-05	4.34e-05
zma-siR002254-1	CCATGATGGCGTTGTACGGAT	21	-12.7069	0.00252941	**	-12.7069	0.00174252	**	-12.7069	0.00151965	**	GRMZM2G061980	4	1638_1658	+1	0.716687	0.0025579	0.00672196	1.89827	1.41e-22	1.78e-21	0.968973	1.92e-05	6.74e-05
zma-siR001936-1	CAGCGCCAGCGTCGTCGTCGTCGT	24	12.103	0.0370984	*	0	--	--	0	--	--	GRMZM2G022514	4	1612_1634	+1	-1.45573	1.15e-09	7.3e-09	-1.15181	4.88e-07	2.03e-06	-0.504528	0.0126584	0.0266453
zma-siR000642-1	ACGCACGCAGGGTCACCGGCC	21	-0.574232	0.432218	--	-12.8996	0.000722263	**	-12.8996	0.000619202	**	GRMZM2G119544	3	225_245	+1	0.918193	0.000440762	0.00134035	0.539176	0.0549648	0.0932294	1.49302	2.36e-10	1.42e-09
zma-siR001620-2	GTCCCGGGCCGGAGAGGTTGCT	22	0	--	--	13.1017	0.00111293	**	0	--	--	GRMZM2G052581	4	666_686	+1	-0.669628	0.00161987	0.0044343	-1.43087	4.87e-09	2.49e-08	-1.008	7.32e-06	2.72e-05
zma-siR002042-1	CATCTATTTATAGGCAAGGGACGC	24	1.35538	0.0375422	*	0.617146	0.420009	--	0.781699	0.28384	--	GRMZM2G459811	2	3401_3424	+1	-1.02601	3.83e-13	3.39e-12	-1.16772	2.46e-13	1.9e-12	-1.52192	0	0
zma-siR002914-2	CGTGCGGCGGTGGAGGACGGCG	22	-13.0695	0.000476997	**	-13.0695	0.000299374	**	-13.0695	0.000252302	**	GRMZM2G058095	3.5	141_162	+1	0.208657	0.51145	0.589451	1.45541	1.54e-08	7.47e-08	1.60082	1.24e-10	7.57e-10
zma-siR000328-1	ACCAATCCGGCACAAACGAACAAG	24	0	--	--	12.7232	0.00554464	**	13.8829	7.02e-06	**	GRMZM2G011030	0	1488_1511;1584_1607	+1/-1	-1.20013	1.86e-05	7.22e-05	-1.1981	2.22e-05	7.39e-05	-1.57701	1.22e-07	5.64e-07
zma-siR001252-1	AGGGATGAAAACGGGACGGATACA	24	13.518	0.000124605	**	0	--	--	0	--	--	GRMZM2G171469	4	155_177	+1	-2.06753	1.47e-09	9.24e-09	-1.23517	4.48e-06	1.65e-05	-0.98655	0.000109783	0.00034146
zma-siR001291-1	AGGGGTGAAAACGGGCGGATACGG	24	12.9774	0.00215003	**	0	--	--	0	--	--	GRMZM2G171469	4	154_177	+1	-2.06753	1.47e-09	9.24e-09	-1.23517	4.48e-06	1.65e-05	-0.98655	0.000109783	0.00034146
zma-siR003980-2-1	GTTTAGAGGACGCTGCTGGAGGG	23	12.6879	0.00671752	**	0	--	--	0	--	--	GRMZM2G171469	4	1195_1217	+1	-2.06753	1.47e-09	9.24e-09	-1.23517	4.48e-06	1.65e-05	-0.98655	0.000109783	0.00034146
zma-siR000092-2	ACTAGGTGAGTGCCCGTGCGTTGC	24	0	--	--	12.8607	0.00324642	**	12.3594	0.0180079	*	GRMZM2G086497	3	434_457	+1	-1.32159	0	0	-1.52294	0	0	-1.57952	0	0
zma-siR004190-1-1	CTGTCGTGCTTATGGGAAGGGAGA	24	0.0398761	0.888267	--	-0.197163	0.43849	--	-1.09966	0.000237855	**	GRMZM2G151934	3.5	1295_1318	+1	6.30378	0.069967	0.12123	10.4919	7.72e-22	9.53e-21	10.0914	6.76e-17	7.47e-16
zma-siR004976-2	TTCTTGCGCCTCTACTGCTGACGG	24	-0.851073	0.101855	--	-0.668257	0.172433	--	-2.12519	0.000745239	**	GRMZM2G057281	3	178_201	+1	8.82337	2.05e-07	1.03e-06	9.55075	9.99e-12	6.44e-11	8.92778	6.14e-08	2.95e-07
zma-siR005076-1	TCCAGCGACAAATAAAAAGAAACG	24	13.2184	0.000688145	**	11.9862	0.047179	*	12.3594	0.0180079	*	GRMZM2G358279	4	1932_1955;1974_1997	+1/-1	-0.747299	0.00438356	0.0109654	-1.16132	4.43e-05	0.000141223	-0.441936	0.075185	0.122497
zma-siR003182-1	CGACGAGGACGATTGGCGCCAA	22	-2.18894	0.0431218	*	-12.7069	0.00174252	**	-12.7069	0.00151965	**	GRMZM2G350918	3.5	2077_2097	+1	2.70152	2.73e-06	1.2e-05	1.23831	0.103578	0.160142	2.5989	9.31e-06	3.42e-05
zma-siR002833-1-2	CCGGGAGCGAGATCCAGGCGCCGC	24	0.0334496	0.989318	--	-13.0695	0.000299374	**	-13.0695	0.000252302	**	GRMZM2G048192	4	567_590	+1	8	0.000167435	0.000548081	7.66534	0.00107036	0.00267638	9.2384	1.13e-09	6.37e-09
zma-siR000676-1	ACGCTTGATGTGATCCGGGCTAAA	24	0.996925	0.0606281	--	0.823597	0.130208	--	-13.2215	0.000102804	**	GRMZM2G066222	0.5	740_763	+1	0.162001	0.0021267	0.00569424	0.734296	1.25e-52	2.46e-51	1.1151	1.08e-137	3.35e-136
zma-siR002757-2-2	TGCGCACGCGCGGACCGTCCGGAC	24	-1.20471	0.0140292	*	-0.851969	0.0581423	--	-0.363353	0.36736	--	GRMZM2G362298	3	1825_1848	+1	3.33419	6.72e-09	3.98e-08	2.98452	1.38e-06	5.43e-06	3.62829	2.31e-11	1.49e-10
zma-siR003690-1	CGGCGGCGCCTGGATCTCGCTC	22	0	--	--	13.1017	0.00111293	**	0	--	--	GRMZM2G109165	0	19_40	+1	0.133552	0.484214	0.564587	-1.77881	2.83e-11	1.76e-10	-1.47883	3.52e-09	1.9e-08
zma-siR004468-1	GCAGGGGCGGCGGAAGATCGCCGG	24	0	--	--	11.9862	0.047179	*	0	--	--	GRMZM2G109165	0	38_61	+1	0.133552	0.484214	0.564587	-1.77881	2.83e-11	1.76e-10	-1.47883	3.52e-09	1.9e-08
zma-siR004879-1	GGGCGTGTTCGGCTGGCTACAAGC	24	12.518	0.0118738	*	12.5712	0.00946984	**	0	--	--	GRMZM2G060451	0	93_116	+1	-1.60883	0	0	-0.947035	2.12e-08	1.02e-07	-1.04561	7.82e-10	4.47e-09
zma-siR002523-1-6	CCGACAAAAGGCACTCGGCAAAGC	24	0.203375	0.878016	--	-0.498333	0.595135	--	-11.8996	0.0224634	*	GRMZM2G125762	1	1869_1892	+1	1.59212	0.000221166	0.000705901	2.56144	1.87e-12	1.28e-11	2.36854	2.39e-10	1.43e-09
zma-siR003706-2	GTAGAAGCCGCAGCCGCAGCCGGA	24	-1.20471	0.0140292	*	-2.69997	1.25e-05	**	-2.06379	0.000177789	**	GRMZM2G076435	0	1457_1480	+1	1.84886	0.000192503	0.000621043	1.19555	0.033086	0.0587846	2.60295	1.57e-09	8.77e-09
zma-siR001946-1	CAGCGGCGGCGCGAGAGGAGGA	22	0	--	--	0	--	--	12.3594	0.0180079	*	GRMZM2G067727	2.5	299_321	+1	-0.354415	0.220616	0.312384	-1.04917	0.00149137	0.00364325	-1.27684	0.000171467	0.000513801
zma-siR001090-1-6	AGCGACAAATAAAAAGAAACGGAA	24	0	--	--	11.9862	0.047179	*	12.1667	0.0303912	*	GRMZM2G314692	1.5	1115_1138;1163_1186	+1/-1	-1.80561	4.15e-05	0.000152663	-3.03004	2.88e-05	9.42e-05	-1.81789	3.53e-05	0.000118981
zma-siR003330-2	TGGTGACGGCGATGTTGGCGGC	22	12.8399	0.00380038	**	12.5712	0.00946984	**	0	--	--	GRMZM2G066044	3.5	1772_1793	+1	-4.14949	5.02e-05	0.000181014	-4.52253	7.54e-05	0.000231382	-3.00206	3.74e-06	1.44e-05
zma-siR001090-2	CCGTTTCTTTTTATTTGTCGCTGG	24	10.518	0.362146	--	12.5712	0.00946984	**	13.1667	0.000779385	**	GRMZM2G150674	0	1515_1538;1471_1494	+1/-1	-4.29014	0.000120295	0.000405376	-9.57554	5.29e-12	3.47e-11	-3.29014	5.13e-05	0.000168088
zma-siR004002-2	GAGGGACTAGGGAGAGGGAGGG	22	-15.3259	2.3e-16	**	-15.3259	2.96e-17	**	-15.3259	1.4e-17	**	GRMZM2G073943	2.5	9_29	+1	7.30378	0.00478612	0.0118701	7.33985	0.00421064	0.00933795	9.03892	1.62e-08	8.27e-08
zma-siR001952-2	CCGCCGAGGTCCTGTAGCTGGC	22	13.3254	0.000389312	**	13.6492	4.48e-05	**	0	--	--	GRMZM2G149051	3.5	1917_1938	+1	-3.83613	0.000120769	0.000405776	-9.12153	5.89e-09	2.99e-08	-3.26355	8.21e-05	0.000259747
zma-siR002914-2	CGTGCGGCGGTGGAGGACGGCG	22	-13.0695	0.000476997	**	-13.0695	0.000299374	**	-13.0695	0.000252302	**	GRMZM2G010302	4	166_188	+1	0.332475	0.269682	0.342882	1.5963	4.03e-11	2.48e-10	1.8289	2e-15	2.05e-14
zma-siR002997-2	GACTAATAAAAAGAAACGGAGGGA	24	-13.2215	0.00020714	**	-0.119819	0.81082	--	-13.2215	0.000102804	**	GRMZM2G054481	2	912_935;966_989	+1/-1	2.1302	1.02e-13	1.01e-12	2.29724	2.01e-16	2.09e-15	2.56244	3.51e-22	4.55e-21
zma-siR000207-1-1	AATCCACATGGATTGAGAGCTAAC	24	-20.9684	0	**	-20.9684	0	**	-20.9684	0	**	GRMZM2G457697	0	768_791	+1	1.30793	1.26e-31	2.13e-30	0.759328	8.36e-10	4.64e-09	0.357741	0.00648536	0.014468
zma-siR000207-1-2	AATCCACATGGATTGAGAGCTAAA	24	-13.6	1.7e-05	**	-13.6	8.84e-06	**	-13.6	6.95e-06	**	GRMZM2G457697	1	768_791	+1	1.30793	1.26e-31	2.13e-30	0.759328	8.36e-10	4.64e-09	0.357741	0.00648536	0.014468
zma-siR000207-1-3	AATCCACATGGATTGAGAGCTACC	24	-13.359	9e-05	**	-13.359	5.14e-05	**	-13.359	4.19e-05	**	GRMZM2G457697	1	768_791	+1	1.30793	1.26e-31	2.13e-30	0.759328	8.36e-10	4.64e-09	0.357741	0.00648536	0.014468
zma-siR001416-2-3	CGCGTCGGAGCCGGAGGTGGATGC	24	13.8399	1.28e-05	**	0	--	--	0	--	--	GRMZM2G105266	4	629_651	+1	-1.75822	7.03e-13	6.02e-12	-1.30153	1.05e-08	5.18e-08	-0.550395	0.00526366	0.0120419
zma-siR000179-2	CGGAAGCACTCGGCGAAGCCTTAA	24	14.3254	1.34e-07	**	0	--	--	0	--	--	GRMZM2G174092	3.5	662_685	+1	-1.33932	3.81e-12	3.05e-11	-0.794944	7.18e-06	2.56e-05	-0.76936	1.02e-05	3.73e-05
zma-siR004017-2	GGGACGAGACCGACCGGAGGG	21	-16.5143	2.74e-36	**	-16.5143	2.72e-38	**	-1.13257	6.42e-07	**	GRMZM2G150932	3.5	9_30	+1	0.694935	0.00692324	0.0164225	2.22596	2.07e-29	3.02e-28	0.714218	0.00527914	0.0120759
zma-siR003864-2	CGTGGTCGAGGCCGAGGACGTG	22	-17.431	8.36e-68	**	-17.431	1.44e-71	**	-17.431	5.99e-73	**	GRMZM2G110145	3.5	1477_1498	+1	1.19051	7.08e-12	5.5e-11	3.30567	2.21e-167	6.85e-166	2.6508	5.04e-87	1.29e-85
zma-siR004119-2	TCTCTATGGATTGCAGCTGCAGCA	24	-14.8538	5.12e-12	**	-14.8538	1.15e-12	**	-14.8538	6.67e-13	**	GRMZM2G138425	0	48_71	+1	0.37177	0.17695	0.257782	1.65743	5.99e-14	5.18e-13	1.228	1.97e-07	8.93e-07
zma-siR001213-1	AGGCCTTGTTCGTTTATGTCGGAT	24	0	--	--	12.8607	0.00324642	**	12.9443	0.00221984	**	GRMZM2G011030	1	1588_1611;1484_1507	+1/-1	-1.20013	1.86e-05	7.22e-05	-1.1981	2.22e-05	7.39e-05	-1.57701	1.22e-07	5.64e-07
zma-siR000600-2	AGGAAGGTGGCGTCAGAGGTGT	22	0.53595	0.389325	--	-13.0695	0.000299374	**	0.611772	0.31132	--	GRMZM2G110145	4	315_336	+1	1.19051	7.08e-12	5.5e-11	3.30567	2.21e-167	6.85e-166	2.6508	5.04e-87	1.29e-85
zma-siR002820-1	CCGGCGGCGCCTGGATCTCGCT	22	12.103	0.0370984	*	12.7232	0.00554464	**	0	--	--	GRMZM2G052067	4	176_196	+1	-2.73084	3.57e-06	1.54e-05	-4.84089	0.000117203	0.000346152	-2.59111	2.13e-06	8.45e-06
zma-siR001714-2	GTCCGGACTGTCCGCAGTGGTGGC	24	-0.118553	0.82309	--	-1.0129	0.148057	--	-13.2215	0.000102804	**	GRMZM2G310947	1	21_44	+1	2.83617	7.7e-55	1.67e-53	3.496	2.5e-103	6.65e-102	3.13262	4.19e-74	1.01e-72
zma-siR004119-2	TCTCTATGGATTGCAGCTGCAGCA	24	-14.8538	5.12e-12	**	-14.8538	1.15e-12	**	-14.8538	6.67e-13	**	GRMZM2G178102	0	19_42	+1	0.233882	0.289558	0.364766	1.39129	1.67e-14	1.54e-13	1.41504	2.77e-15	2.83e-14
zma-siR002315-2	GGTCGTGGTCGCGAGATGGGAG	22	-14.2919	2.15e-08	**	-14.2919	7.7e-09	**	-1.12519	0.0217134	*	GRMZM2G039810	4	392_412	+1	0.874469	0.0125062	0.0279314	1.74032	8.41e-09	4.2e-08	1.55863	4.75e-07	2.05e-06
zma-siR001427-1	ATCCATGTGGATTGAGTGGGATTG	24	0.806039	0.0462027	--	-14.0695	1.08e-07	**	-14.0695	7.81e-08	**	GRMZM2G130348	2	2195_2218	+1	0.0565044	0.873802	0.907306	0.347629	0.293332	0.358423	1.4016	2.78e-07	1.23e-06
zma-siR004282-2	GGGGGCAGTCTACAGTAGGGTCTT	24	0	--	--	13.8607	9e-06	**	13.6073	5.69e-05	**	GRMZM2G173579	3.5	2_25	+1	-1.21487	8.75e-07	4.09e-06	-1.4107	4.37e-08	2.03e-07	-1.4309	2.13e-08	1.07e-07
zma-siR001684-1	CACAGGCGCGGACCGTCCGGAC	22	-0.381588	0.431362	--	-0.885354	0.0920186	--	-13.9871	1.92e-07	**	GRMZM2G105364	3	1357_1378	+1	1.67875	1.02e-67	2.38e-66	1.44009	6.41e-46	1.18e-44	1.6205	2.98e-62	6.64e-61
zma-siR000773-1	ACTCCTCGTCATCCTGGTGTC	21	-1.96655	0.0810905	--	-12.4846	0.00420396	**	-12.4846	0.00372953	**	GRMZM2G378762	4	1024_1045	+1	8	0.000167435	0.000548265	6.93074	0.016564	0.0322639	9.32867	2.99e-10	1.77e-09
zma-siR004110-2	GCGCGGACCGTCCGACCGTCAGGC	24	-0.574232	0.432218	--	-0.328407	0.612974	--	-12.8996	0.000619202	**	GRMZM2G105364	1	1350_1373	+1	1.67875	1.02e-67	2.38e-66	1.44009	6.41e-46	1.18e-44	1.6205	2.98e-62	6.64e-61
zma-siR004752-2	GTCCGGTGACGTAGAGAGCAT	21	-1.45636	3.1e-09	**	-1.95776	6.78e-14	**	-1.21539	1.18e-07	**	GRMZM2G070312	4	1322_1341	+1	0.204941	0.546434	0.62221	1.56075	5.18e-09	2.64e-08	0.664372	0.03243	0.0602381
zma-siR002121-1	CCAATACACATGGATTGGATGGGA	24	-1.11855	0.0308869	*	-1.36083	0.0099651	**	-0.955268	0.0498529	--	GRMZM2G017290	0	1411_1434	+1	5.2854	0.267514	0.344154	9.34207	3.07e-10	1.76e-09	8.45533	6.47e-06	2.42e-05
zma-siR003080-2-6	CTACTGCTGACGGGAGGGAAGGGA	24	0.0334496	0.945671	--	-0.395239	0.297823	--	-1.04719	0.0141038	*	GRMZM2G440968	1	18_40	+1	3.94947	1.3e-38	2.4e-37	4.82361	2.53e-78	5.94e-77	4.49707	5.36e-61	1.19e-59
zma-siR000227-1	AATCCGGTTAGGAATCGTTCCGAC	24	12.9774	0.00215003	**	0	--	--	13.4468	0.000162142	**	GRMZM2G448692	3	2001_2024	+1	-1.54186	0	0	-1.45525	2.44e-15	2.38e-14	-1.91306	0	0
zma-siR002166-1	CCACGGGGATGTAAACGGGGAAAA	24	-12.4846	0.00582465	**	-12.4846	0.00420396	**	-12.4846	0.00372953	**	GRMZM2G123122	3	140_163	+1	2.70152	2.1e-11	1.57e-10	3.36946	4.82e-21	5.82e-20	4.56971	8.19e-59	1.79e-57
zma-siR004498-1	GCCAGTATAACATCGGACCCACAA	24	13.2184	0.000688145	**	12.8607	0.00324642	**	12.6813	0.00632256	**	GRMZM2G106427	4	164_187	+1	-1.62583	0	0	-0.0446877	0.713396	0.764463	-0.117374	0.335654	0.408631
zma-siR003818-2	GTAGCGGGAGTGTTTGACGGG	21	-16.8303	5.55e-45	**	-16.8303	1.8e-47	**	-16.8303	2.2e-48	**	GRMZM2G053503	4	85_105	+1	2.49999	5e-63	1.14e-61	4.73056	0	0	5.20296	0	0
zma-siR001952-2	CCGCCGAGGTCCTGTAGCTGGC	22	13.3254	0.000389312	**	13.6492	4.48e-05	**	0	--	--	GRMZM2G463493	4	2264_2285	+1	-3.01258	2.69e-09	1.65e-08	-2.15532	2.08e-13	1.63e-12	-1.8357	1.06e-13	9.34e-13
zma-siR003957-2	CTTTTTAGTTGTCGCTGGATAGTT	24	0	--	--	16.2839	4.34e-28	**	15.0873	1.07e-12	**	GRMZM2G314692	4	1155_1178;1123_1146	+1/-1	-1.80561	4.15e-05	0.000152663	-3.03004	2.88e-05	9.42e-05	-1.81789	3.53e-05	0.000118981
zma-siR002644-2	GCCGCCTCACGCCAGGTCGCGGAC	24	13.518	0.000124605	**	13.8607	9e-06	**	0	--	--	GRMZM2G018238	4	330_352	+1	-1.65729	0	0	-1.87506	0	0	-1.46813	0	0
zma-siR000227-1	AATCCGGTTAGGAATCGTTCCGAC	24	12.9774	0.00215003	**	0	--	--	13.4468	0.000162142	**	GRMZM2G011030	0	1514_1537	+1	-1.20013	1.86e-05	7.22e-05	-1.1981	2.22e-05	7.39e-05	-1.57701	1.22e-07	5.64e-07
zma-siR000222-1	AATCCGGCTAGGAATCGTTCCGAC	24	14.1619	7.4e-07	**	0	--	--	14.5688	4.62e-09	**	GRMZM2G011030	2	1514_1537	+1	-1.20013	1.86e-05	7.22e-05	-1.1981	2.22e-05	7.39e-05	-1.57701	1.22e-07	5.64e-07
zma-siR003041-1	CCTGCGCACGCGCGGACCGTCCGG	24	-14.359	9.32e-09	**	-14.359	3.19e-09	**	-0.999662	0.0328105	--	GRMZM2G362298	2	1827_1850	+1	3.33419	6.72e-09	3.98e-08	2.98452	1.38e-06	5.43e-06	3.62829	2.31e-11	1.49e-10
zma-siR004017-2	GGGACGAGACCGACCGGAGGG	21	-16.5143	2.74e-36	**	-16.5143	2.72e-38	**	-1.13257	6.42e-07	**	GRMZM2G163200	3	1834_1854	+1	1.40988	3.15e-14	3.3e-13	2.7229	1.51e-75	3.46e-74	2.29151	3.18e-47	6.29e-46
zma-siR000206-1	AATCCACATGGATTGAAGGCTAAC	24	0	--	--	13.7232	2.63e-05	**	13.6073	5.69e-05	**	GRMZM2G418689	2.5	2660_2683	+1	-1.74427	3.59e-07	1.76e-06	-2.32193	2.91e-07	1.23e-06	-1.99563	5.62e-08	2.72e-07
zma-siR000914-1	AGAGCAGCGGAAGACGTCTCGA	22	0	--	--	14.9862	8.13e-12	**	15.5688	1.8e-17	**	GRMZM2G073609	4	140_160	+1	-1.78594	0	0	-2.72024	3.89e-12	2.59e-11	-2.40983	1.33e-13	1.15e-12
zma-siR003393-2	TACGACGAGGACGAGAGGCGCC	22	-18.279	2.04e-121	**	-0.935196	7.8e-15	--	-18.279	1.18e-130	**	GRMZM2G412207	4	148_169	+1	3.98674	4e-08	2.18e-07	2.89038	0.00147733	0.00361439	2.09366	0.0485898	0.0857334
zma-siR002945-2	CTGGATGGCACTGCAACGGCA	21	0	--	--	15.1561	3.28e-13	**	0	--	--	GRMZM2G341404	3	1713_1733	+1	-0.783112	9.43e-06	3.83e-05	-1.37549	3.08e-12	2.07e-11	-0.771192	1.17e-05	4.22e-05
zma-siR002893-1	CCGTCAGCAGTAGAGGCGCAA	21	12.518	0.0118738	*	12.9862	0.0019008	**	0	--	--	GRMZM2G331754	4	795_815	+1	-3.39115	7.9e-05	0.000275525	-2.61558	3.91e-05	0.000125703	-1.98839	0.000155555	0.000470424
zma-siR000173-1	AAGGCCTTGTTCGTTTCCGTCGGA	24	-12.4846	0.00582465	**	-12.4846	0.00420396	**	-12.4846	0.00372953	**	GRMZM2G127418	3	69_92	+1	11.6667	9.06e-49	1.86e-47	11.1997	3.19e-35	5.2e-34	13.0661	7.36e-128	2.22e-126
zma-siR002043-1-2	CATCTATTTATAGGCACGGGACGT	24	0	--	--	13.2086	0.000651627	**	12.8188	0.00374634	**	GRMZM2G459811	3.5	3401_3424	+1	-1.02601	3.83e-13	3.39e-12	-1.16772	2.46e-13	1.9e-12	-1.52192	0	0
zma-siR001043-1	AGCCGACTCGCGGGAGACGCC	21	-12.8996	0.00109842	**	-12.8996	0.000722263	**	-12.8996	0.000619202	**	GRMZM2G119696	4	832_851	+1	1.51341	0.109346	0.177725	3.14384	5.74e-06	2.08e-05	2.13856	0.0106138	0.022608
zma-siR001512-2	GCACCCTTTATCATGAAGATGA	22	-12.4846	0.00582465	**	-12.4846	0.00420396	**	-12.4846	0.00372953	**	GRMZM2G034152	4	1950_1971	+1	0.899988	0.0183754	0.0386011	2.97606	2.22e-29	3.22e-28	2.7555	6.89e-24	9.37e-23
zma-siR002914-2	CGTGCGGCGGTGGAGGACGGCG	22	-13.0695	0.000476997	**	-13.0695	0.000299374	**	-13.0695	0.000252302	**	GRMZM2G119823	4	828_848	+1	1.50894	4.9e-12	3.87e-11	1.72097	4.35e-16	4.38e-15	0.374709	0.158125	0.22766
zma-siR000086-1-3	AACGATTCCGGGTGCAATCCGACG	24	-3.18894	0.0139773	*	-1.30569	0.140961	--	-12.7069	0.00151965	**	GRMZM2G157218	1	1467_1490	+1	10.4502	2.15e-21	2.94e-20	11.1618	2.49e-34	4e-33	10.4136	6.09e-21	7.61e-20
zma-siR001520-1	ATGAGTGCCCGTGCGTTGCAACGG	24	0	--	--	12.2086	0.0276236	*	0	--	--	GRMZM2G086669	3	377_400	+1	-1.04069	2.7e-13	2.45e-12	-1.33557	2.65e-13	2.04e-12	-0.310859	0.00695462	0.0154482
zma-siR001399-2	GTGCGTTGCAACGGAAACATATAA	24	0	--	--	12.5712	0.00946984	**	0	--	--	GRMZM2G086669	1	367_390	+1	-1.04069	2.7e-13	2.45e-12	-1.33557	2.65e-13	2.04e-12	-0.310859	0.00695462	0.0154482
zma-siR002121-1	CCAATACACATGGATTGGATGGGA	24	-1.11855	0.0308869	*	-1.36083	0.0099651	**	-0.955268	0.0498529	--	GRMZM2G147811	4	4251_4274	+1	0.453781	0.0782052	0.132551	1.19017	1.77e-07	7.73e-07	0.168017	0.535756	0.609078
zma-siR000208-2	CCATGTGGATTGAGTGGGATTGG	23	0	--	--	13.9862	3.09e-06	**	0	--	--	GRMZM2G178517	2.5	1425_1447	+1	0.222438	0.0921832	0.153473	-1.87856	0	0	-1.35124	0	0
zma-siR001661-2-1	CCATGTGGATTGAGTGGGATTGAG	24	0	--	--	11.9862	0.047179	*	0	--	--	GRMZM2G178517	3.5	1424_1447	+1	0.222438	0.0921832	0.153473	-1.87856	0	0	-1.35124	0	0
zma-siR001235-1	AGGCTGTCTGCTCGATGGCGCA	22	9.518	0.640126	--	11.9862	0.047179	*	12.3594	0.0180079	*	GRMZM2G480074	4	1401_1421	+1	-2.38733	1.54e-05	6.03e-05	-3.15601	4.76e-05	0.000150476	-2.21045	1.77e-05	6.26e-05
zma-siR000948-2	CGGGAGGGAAGGGAGCGGATCTGG	24	14.2729	2.37e-07	**	0	--	--	13.7517	2e-05	**	GRMZM2G167422	4	419_441	+1	-1.77372	0.000120411	0.000405203	-1.38553	0.00144471	0.00354127	-1.92795	4.65e-05	0.000154245
zma-siR005052-1-3	TACTGTAGAAGCCGCAGCCGCAGT	24	-1.38159	0.0497501	*	-2.0833	0.00735571	**	-1.80326	0.0138534	*	GRMZM2G076435	0.5	1461_1484	+1	1.84886	0.000192503	0.000621043	1.19555	0.033086	0.0587846	2.60295	1.57e-09	8.77e-09
zma-siR001673-1	CAATGACATGTGGGGTCCATGGTA	24	0	--	--	12.7232	0.00554464	**	0	--	--	GRMZM2G301663	3	1020_1043	+1	-1.84555	2.69e-11	1.99e-10	-2.71272	4.58e-08	2.12e-07	-0.410516	0.0542056	0.0927769
zma-siR001417-2	TTCTTTTTATTTGTCGCTGGATAG	24	0.485146	0.275437	--	1.19557	0.00178304	**	0.86416	0.0328538	--	GRMZM2G349651	0	190_213;154_177	+1/-1	-1.28991	0	0	-1.03439	2.73e-13	2.09e-12	-1.70657	5.97e-13	4.55e-12
zma-siR003821-2	TCTTGCGCCTCTACTGCTGACGGG	24	-0.603981	0.442003	--	-0.98376	0.235925	--	-3.34759	0.00872322	**	GRMZM2G057281	3.5	177_200	+1	8.82337	2.05e-07	1.03e-06	9.55075	9.99e-12	6.44e-11	8.92778	6.14e-08	2.95e-07
zma-siR001090-2	CCGTTTCTTTTTATTTGTCGCTGG	24	10.518	0.362146	--	12.5712	0.00946984	**	13.1667	0.000779385	**	GRMZM2G061728	3	1897_1920;1853_1876	+1/-1	-1.85207	0.000252008	0.000799615	-0.979822	0.0252734	0.0472425	-2.44931	3.05e-05	0.000103873
zma-siR003330-2	TGGTGACGGCGATGTTGGCGGC	22	12.8399	0.00380038	**	12.5712	0.00946984	**	0	--	--	GRMZM2G035632	4	589_610	+1	-3.98839	0.000120361	0.000405177	-9.2738	7.18e-10	3.99e-09	-2.67388	3.78e-05	0.000126794
zma-siR003102-2	CGCGAGACGGAACACAAGGGG	21	0	--	--	13.3081	0.000381531	**	0	--	--	GRMZM2G044902	4	32_51	+1	1.42233	1.9e-13	1.79e-12	-0.47544	0.0789538	0.125263	1.41452	2.46e-13	2.01e-12
zma-siR002147-2	TCCGGACTGTCCGCGGTGGTGGCG	24	-0.418114	0.194741	--	-0.498332	0.119864	--	-1.61423	2.9e-05	**	GRMZM2G310947	0	20_43	+1	2.83617	7.7e-55	1.67e-53	3.496	2.5e-103	6.65e-102	3.13262	4.19e-74	1.01e-72
zma-siR003014-2	GATCCGCGGCCAGGAGAGGGA	21	-12.8996	0.00109842	**	-12.8996	0.000722263	**	-12.8996	0.000619202	**	GRMZM2G337819	4	21_40	+1	1.24024	6.54e-11	4.73e-10	0.916314	5.87e-06	2.12e-05	0.294055	0.188326	0.26617
zma-siR003183-1	CGACGAGGACGATTGGTGCCAA	22	-13.359	9e-05	**	-13.359	5.14e-05	**	-13.359	4.19e-05	**	GRMZM2G156861	4	482_502	+1	3.40929	6.92e-18	8.5e-17	5.07895	5.88e-70	1.3e-68	5.78263	4.33e-121	1.28e-119
zma-siR002996-1	CCTCCGTCCCAGGATATAAGGCGT	24	0	--	--	0	--	--	12.1667	0.0303912	*	GRMZM2G096944	3	207_230	+1	-1.17938	0.00309984	0.00802574	-0.609393	0.0946398	0.147794	-1.78069	5.63e-05	0.000183328
zma-siR002121-1	CCAATACACATGGATTGGATGGGA	24	-1.11855	0.0308869	*	-1.36083	0.0099651	**	-0.955268	0.0498529	--	GRMZM2G457697	2.5	852_875	+1	1.30793	1.26e-31	2.13e-30	0.759328	8.36e-10	4.64e-09	0.357741	0.00648536	0.014468
zma-siR000687-2	CGCCGTCTGCTGGTTGCCGTAG	22	-0.96655	0.199131	--	-13.0695	0.000299374	**	-13.0695	0.000252302	**	GRMZM2G166870	4	519_540	+1	0	--	--	7.5157	0.00212294	0.00501814	9.80896	5.24e-14	4.83e-13
zma-siR000241-2	TGTCGTTGGATAGTGCAAAATTAA	24	0	--	--	12.2086	0.0276236	*	11.9443	0.0512901	--	GRMZM2G314692	3.5	1146_1169	+1	-1.80561	4.15e-05	0.000152663	-3.03004	2.88e-05	9.42e-05	-1.81789	3.53e-05	0.000118981
zma-siR004085-2	CTGCTGACGGGAGGGAAGAGAGCG	24	0.618412	0.257412	--	-13.359	5.14e-05	**	-13.359	4.19e-05	**	GRMZM2G440968	3	15_37	+1	3.94947	1.3e-38	2.4e-37	4.82361	2.53e-78	5.94e-77	4.49707	5.36e-61	1.19e-59
zma-siR001090-2	CCGTTTCTTTTTATTTGTCGCTGG	24	10.518	0.362146	--	12.5712	0.00946984	**	13.1667	0.000779385	**	GRMZM2G314692	3	1161_1184;1117_1140	+1/-1	-1.80561	4.15e-05	0.000152663	-3.03004	2.88e-05	9.42e-05	-1.81789	3.53e-05	0.000118981
zma-siR003867-2-2	GCCGCGCGGGGACGAGGACGAG	22	0	--	--	12.2086	0.0276236	*	0	--	--	GRMZM2G143235	3	146_167	+1	1.19122	9.68e-07	4.5e-06	-0.690592	0.0424542	0.0736632	0.523364	0.054743	0.0935907
zma-siR003867-2-1	GCCGCGCGGGGACGAGGACGGG	22	0	--	--	12.8607	0.00324642	**	0	--	--	GRMZM2G143235	3.5	146_167	+1	1.19122	9.68e-07	4.5e-06	-0.690592	0.0424542	0.0736632	0.523364	0.054743	0.0935907
zma-siR003832-2	GGTCTTCCACCATTCGGACGTT	22	-0.193961	0.546439	--	-15.0695	1.41e-14	**	-1.12519	0.00267241	**	GRMZM2G151734	4	557_577	+1	2.13352	6.76e-18	8.31e-17	2.93546	2.84e-42	5.04e-41	3.59078	6.65e-80	1.65e-78
zma-siR000222-1	AATCCGGCTAGGAATCGTTCCGAC	24	14.1619	7.4e-07	**	0	--	--	14.5688	4.62e-09	**	GRMZM2G033356	4	1987_2010	+1	-2.08202	7.85e-10	5.07e-09	-1.70571	1.96e-09	1.05e-08	-2.45006	1.86e-08	9.41e-08
zma-siR004802-2	TCTGCGCACGCGCGGACCGTCCGG	24	-0.282053	0.584397	--	-1.72072	0.0106541	*	-1.54023	0.0172282	*	GRMZM2G362298	2.5	1827_1850	+1	3.33419	6.72e-09	3.98e-08	2.98452	1.38e-06	5.43e-06	3.62829	2.31e-11	1.49e-10
zma-siR004759-1	GCTGCAACAGTGTCGGCTTGTAGC	24	12.3254	0.0209881	*	12.7232	0.00554464	**	13.5293	9.61e-05	**	GRMZM2G158091	0	2890_2913	+1	-0.945524	0.000140202	0.000465759	-1.33876	5.98e-07	2.45e-06	-0.771861	0.00131092	0.00341212
zma-siR001668-1	CAATCCGACACAAACGAACAAGGC	24	0.0658712	0.89128	--	-14.359	3.19e-09	**	-14.359	2.15e-09	**	GRMZM2G157218	4	1453_1476;1553_1576	+1/-1	10.4502	2.15e-21	2.94e-20	11.1618	2.49e-34	4e-33	10.4136	6.09e-21	7.61e-20
zma-siR003471-2	CGGGTGAGGGAAGCGAGCGGC	21	13.3254	0.000389312	**	14.0451	1.81e-06	**	0	--	--	GRMZM2G087254	4	1143_1162	+1	-1.46165	5.78e-12	4.53e-11	-3.08304	1.32e-08	6.46e-08	-1.72443	1.12e-13	9.82e-13
zma-siR004721-1-2	GCGGCTGCGGCTTCTACAGTATT	23	0.203375	0.792963	--	1.35965	0.0136885	*	0.267124	0.72107	--	GRMZM2G158091	0	2951_2973	+1	-0.945524	0.000140202	0.000465759	-1.33876	5.98e-07	2.45e-06	-0.771861	0.00131092	0.00341212
zma-siR001508-1	ATCTGTCGTGCTTATGGGAAGGGA	24	-13.8996	1.39e-06	**	-0.250404	0.58919	--	-13.8996	4.7e-07	**	GRMZM2G400961	3	1602_1625	+1	9.15735	3.67e-09	2.22e-08	9.51175	1.98e-11	1.25e-10	10.1176	3.48e-17	3.89e-16
zma-siR001668-1	CAATCCGACACAAACGAACAAGGC	24	0.0658712	0.89128	--	-14.359	3.19e-09	**	-14.359	2.15e-09	**	GRMZM2G035928	1	1361_1384;1432_1455	+1/-1	-0.248448	0.44522	0.525008	0.168073	0.583308	0.648432	1.3717	2.56e-08	1.28e-07
zma-siR003454-1	CGCGTTCTCGGCTGCCAGGAGCGA	24	-12.4846	0.00582465	**	-12.4846	0.00420396	**	-12.4846	0.00372953	**	GRMZM2G160902	4	1108_1131	+1	0.705339	0.0225414	0.0464886	2.2196	1.02e-20	1.23e-19	2.36291	9.82e-25	1.37e-23
zma-siR001419-1	ATCCAGCGACAACTAAAACGAAAC	24	9.518	0.640126	--	11.9862	0.047179	*	10.9443	0.246541	--	GRMZM2G150674	3	1473_1496;1513_1536	+1/-1	-4.29014	0.000120295	0.000405376	-9.57554	5.29e-12	3.47e-11	-3.29014	5.13e-05	0.000168088
zma-siR001823-2	TATGGCGCCGAGCTGTGACGTGGC	24	-12.7069	0.00252941	**	-12.7069	0.00174252	**	-12.7069	0.00151965	**	GRMZM2G066413	4	494_517	+1	3.0959	9.61e-29	1.54e-27	1.97648	7.95e-09	3.98e-08	1.72682	1.2e-06	4.9e-06
zma-siR000563-1	ACCGTCCGGACGTCAGGCAGGAAA	24	-0.221123	0.50703	--	-1.33787	0.000899712	**	-1.37977	0.000611006	**	GRMZM2G362298	4	1812_1835	+1	3.33419	6.72e-09	3.98e-08	2.98452	1.38e-06	5.43e-06	3.62829	2.31e-11	1.49e-10
zma-siR001186-1	AGGATTGGAGGGGATTGAGGAGGA	24	0	--	--	13.7232	2.63e-05	**	0	--	--	GRMZM2G028089	3.5	1558_1582;1721_1744	+1/-1	-1.1961	2.19e-07	1.1e-06	-2.29622	3e-10	1.72e-09	-0.916801	2.88e-05	9.86e-05
zma-siR002043-1-1	CATCTATTTATAGGCACGGGACGC	24	0	--	--	16.5305	3.33e-33	**	16.3594	9.58e-30	**	GRMZM2G459811	3	3401_3424	+1	-1.02601	3.83e-13	3.39e-12	-1.16772	2.46e-13	1.9e-12	-1.52192	0	0
zma-siR002627-2	CGGACGTGAGGCAGCGGCGGCG	22	-16.6275	3.47e-39	**	-16.6275	2.37e-41	**	-16.6275	3.81e-42	**	GRMZM2G134545	4	845_867	+1	0.657795	0.107988	0.176106	2.14718	9.52e-12	6.15e-11	2.18309	2.17e-12	1.54e-11
zma-siR004108-1	CTGACGCGCAGACTGACCGCAG	22	0	--	--	11.9862	0.047179	*	0	--	--	GRMZM2G470513	4	571_592	+1	-0.534453	0.0282644	0.0562568	-1.11393	4.11e-05	0.000131799	-0.701177	0.00500276	0.0115976
zma-siR003785-2	GGCCGACCGTTGGCTCACCGGA	22	12.6879	0.00671752	**	14.0451	1.81e-06	**	12.6813	0.00632256	**	GRMZM2G311665	3.5	1311_1331	+1	-1.37338	0	0	-1.63908	0	0	-2.29001	4.75e-14	4.4e-13
zma-siR002081-1	CATGTGGATTGAGCGGGATTGGAT	24	-0.551513	0.422038	--	-13.0695	0.000299374	**	-13.0695	0.000252302	**	GRMZM2G130348	3.5	2192_2215	+1	0.0565044	0.873802	0.907306	0.347629	0.293332	0.358423	1.4016	2.78e-07	1.23e-06
zma-siR000278-1	ACACTGTTGCAGCTGTTTGGACTG	24	15.3509	8.97e-15	**	0	--	--	14.7856	2e-10	**	GRMZM2G099074	0	1719_1742	+1	-1.11974	9.06e-08	4.75e-07	-0.85578	2.24e-05	7.45e-05	-1.05041	3.6e-07	1.58e-06
zma-siR004924-1-2	GGGTCCGATGGTATACTGGCGAAG	24	12.9774	0.00215003	**	13.4013	0.000223389	**	13.3594	0.000273641	**	GRMZM2G146346	1	1325_1348	+1	0.119691	0.669198	0.732981	-2.37358	1.79e-06	6.91e-06	-1.05308	0.00193302	0.00485204
zma-siR003334-1	CGCCACCACCGCGGACCGTCCGGC	24	12.103	0.0370984	*	0	--	--	0	--	--	GRMZM2G404126	3.5	365_387	+1	-1.12413	0.00125255	0.00349671	1.11365	2.89e-06	1.09e-05	0.15759	0.57412	0.64497
zma-siR002994-2	GGGACGAGACCGACCGGAGGGG	22	-16.8185	1.28e-44	**	-16.8185	4.35e-47	**	-16.8185	5.39e-48	**	GRMZM2G379005	4	1114_1135	+1	1.21906	0.0280224	0.0558152	1.5025	0.00459848	0.0100989	2.44668	3.58e-08	1.76e-07
zma-siR002173-1	CCAGAAGGGGCACGCCGGCGGC	22	-15.7576	8.48e-22	**	-15.7576	5.43e-23	**	-15.7576	1.98e-23	**	GRMZM2G379005	4	570_591	+1	1.21906	0.0280224	0.0558152	1.5025	0.00459848	0.0100989	2.44668	3.58e-08	1.76e-07
zma-siR002044-1	CATCTATTTATAGGCATGGGACGC	24	-13.0695	0.000476997	**	-13.0695	0.000299374	**	-13.0695	0.000252302	**	GRMZM2G455122	3.5	1236_1258	+1	2.8519	0.00180774	0.00491054	4.44335	2.3e-11	1.44e-10	3.24978	0.000112357	0.000348913
zma-siR002086-1	CATTTATTTATAGGCACGGGACGC	24	-13.359	9e-05	**	-13.359	5.14e-05	**	-13.359	4.19e-05	**	GRMZM2G455122	4	1236_1258	+1	2.8519	0.00180774	0.00491054	4.44335	2.3e-11	1.44e-10	3.24978	0.000112357	0.000348913
zma-siR003681-1	CGGCGACGAAGCATGGTCCCAA	22	-12.8996	0.00109842	**	-12.8996	0.000722263	**	-12.8996	0.000619202	**	GRMZM2G455122	0.5	1032_1053	+1	2.8519	0.00180774	0.00491054	4.44335	2.3e-11	1.44e-10	3.24978	0.000112357	0.000348913
zma-siR000392-2	CCGAGTCCGAGCCCTGGGGTCG	22	12.8399	0.00380038	**	11.9862	0.047179	*	0	--	--	GRMZM2G007146	3.5	262_282	+1	-1.08056	7.52e-10	4.88e-09	-1.72692	1.07e-14	9.93e-14	-0.666096	4.37e-05	0.000145277
zma-siR004320-2	GGAGCGAGATCCAGGCGCCGTCGG	24	13.4249	0.00022025	**	0	--	--	12.3594	0.0180079	*	GRMZM2G130699	1	2103_2126	+1	-1.51919	3.34e-05	0.00012463	-0.968057	0.00385068	0.00862638	-1.53471	2.74e-05	9.4e-05
zma-siR001846-2	GGGGTCCCTAAGCCGACGAGTGAG	24	-12.4846	0.00582465	**	0.376138	0.655092	--	-2.12519	0.0558629	--	GRMZM2G033680	4	98_121	+1	-0.0884509	0.730478	0.78829	-1.16993	0.000229986	0.000643709	0.473118	0.0461964	0.0818779
zma-siR001440-1-2	ATCCGACACAAACGAACAAGGCCT	24	18.4924	4.17e-125	**	18.47	1.71e-125	**	18.593	1.77e-137	**	GRMZM2G132857	0.5	3451_3474	+1	-1.35809	0.000212502	0.000679922	-0.994298	0.00417332	0.00928382	-0.235306	0.429982	0.505525
zma-siR002575-1-2	CCGAGCGCTGGGCGTAGGCGGC	22	-0.659572	0.0023704	--	-1.01078	7.52e-06	**	-0.93069	2.57e-05	--	GRMZM2G316362	4	1058_1080	+1	3.88861	1.33e-215	4.27e-214	5.37795	0	0	6.67137	0	0
zma-siR002433-2	GCCGCGCGGGGACGAGGACGGGAC	24	-12.7069	0.00252941	**	-12.7069	0.00174252	**	-12.7069	0.00151965	**	GRMZM2G418343	4	232_254	+1	8	0.000167435	0.000547712	10.5314	1.96e-22	2.47e-21	10.2384	1.25e-18	1.47e-17
zma-siR001388-1-4	ATACTGTAGAAGCCGCAGCCGCAG	24	-0.902326	1e-25	--	-0.926347	8.03e-28	--	-1.59733	6.31e-65	**	GRMZM2G040121	0	16_39	+1	4.60536	3e-125	8.64e-124	5.72962	1.5e-299	5.45e-298	4.80497	1.31e-147	4.16e-146
zma-siR004722-1	GCGGGACGAACACGAAGGCCGC	22	-14.4846	1.76e-09	**	-14.4846	5.48e-10	**	-14.4846	3.57e-10	**	GRMZM2G108153	4	385_405	+1	2.64845	1.7e-292	5.76e-291	3.80698	0	0	4.60667	0	0
zma-siR001864-2	CGGTTAGTGGAGCGGCGAAGTGAC	24	0	--	--	14.1017	1.06e-06	**	0	--	--	GRMZM2G022499	3.5	1266_1289	+1	-0.881021	1.68e-05	6.57e-05	-1.18645	5.1e-08	2.35e-07	-0.255633	0.163169	0.234356
zma-siR001431-2	CCATATGGATTGGAGGGGATTG	22	0.246443	0.550092	--	0.399789	0.306602	--	-14.359	2.15e-09	**	GRMZM2G000741	0	199_220	+1	0.116902	0.42253	0.501996	1.96991	8.29e-77	1.93e-75	2.52295	1.74e-153	5.56e-152
zma-siR002898-2-3	GGCTCTCGGCAAAGACTGACGGCC	24	-14.6	3.31e-10	**	-14.6	9.42e-11	**	-14.6	5.94e-11	**	GRMZM2G007249	3.5	1587_1610	+1	3.13687	3.32e-09	2.02e-08	3.32752	9.49e-11	5.67e-10	4.6207	2.84e-31	4.52e-30
zma-siR003271-2	GTCGACACTCGGCAAAGCCTCGGA	24	-12.8996	0.00109842	**	-12.8996	0.000722263	**	-12.8996	0.000619202	**	GRMZM2G007249	3	1360_1383	+1	3.13687	3.32e-09	2.02e-08	3.32752	9.49e-11	5.67e-10	4.6207	2.84e-31	4.52e-30
zma-siR002898-2-2	GGCTCTCGGCAAAGACTGACGGTC	24	-13.9871	6.03e-07	**	-13.9871	2.61e-07	**	-13.9871	1.92e-07	**	GRMZM2G007249	4	1587_1610	+1	3.13687	3.32e-09	2.02e-08	3.32752	9.49e-11	5.67e-10	4.6207	2.84e-31	4.52e-30
zma-siR004575-2	TGCCCGACAAAAAGCACTCGGCAA	24	-13.6	1.7e-05	**	-13.6	8.84e-06	**	-13.6	6.95e-06	**	GRMZM2G007249	2	1388_1411	+1	3.13687	3.32e-09	2.02e-08	3.32752	9.49e-11	5.67e-10	4.6207	2.84e-31	4.52e-30
zma-siR001241-2	AGTGCGGCACTCGGCAAAGCCTTC	24	-12.7069	0.00252941	**	-12.7069	0.00174252	**	-12.7069	0.00151965	**	GRMZM2G007249	2	1421_1444	+1	3.13687	3.32e-09	2.02e-08	3.32752	9.49e-11	5.67e-10	4.6207	2.84e-31	4.52e-30
zma-siR002879-1	CCGGTGCGCCCGACGACAGAAGGC	24	-1.38159	0.0109469	*	-0.360829	0.406007	--	-14.2215	1.3e-08	**	GRMZM2G098423	4	441_465	+1	2.52509	0.00951834	0.0218248	3.62829	3.71e-06	1.38e-05	3.97112	4.73e-08	2.31e-07
zma-siR004555-1	GCCCTTCGTCGTCGGCGCCCGG	22	0.10716	0.66607	--	0.10206	0.679434	--	-1.035	0.000234149	**	GRMZM2G417125	4	1203_1223	+1	0.576073	0.0267734	0.0543916	0.807955	0.00129337	0.00318883	1.10781	2.75e-06	1.08e-05
zma-siR000221-1	AATCCGACGTAAACGAACAAGGCC	24	14.6473	2.48e-09	**	0	--	--	0	--	--	GRMZM2G132857	2.5	3452_3475	+1	-1.35809	0.000212502	0.000679922	-0.994298	0.00417332	0.00928382	-0.235306	0.429982	0.505525
zma-siR001442-1-1	ATCCGACAGAAACGAACAAGGCTT	24	12.103	0.0370984	*	0	--	--	0	--	--	GRMZM2G132857	3	3451_3474	+1	-1.35809	0.000212502	0.000679922	-0.994298	0.00417332	0.00928382	-0.235306	0.429982	0.505525
zma-siR002143-1	CCACCAATCCGACAGAAACGAACA	24	12.103	0.0370984	*	0	--	--	0	--	--	GRMZM2G132857	1	3457_3480	+1	-1.35809	0.000212502	0.000679922	-0.994298	0.00417332	0.00928382	-0.235306	0.429982	0.505525
zma-siR000220-1	AATCCGACAGAAACGAACAAGGCC	24	12.8399	0.00380038	**	0	--	--	0	--	--	GRMZM2G132857	2.5	3452_3475	+1	-1.35809	0.000212502	0.000679922	-0.994298	0.00417332	0.00928382	-0.235306	0.429982	0.505525
zma-siR001243-1	AGGGACAACAGGGGACAACACTGG	24	0	--	--	12.8607	0.00324642	**	12.6813	0.00632256	**	GRMZM2G021822	4	2326_2349	+1	-1.78734	0.000220376	0.000703842	-3.47865	7.55e-05	0.000230979	-1.95818	8.51e-05	0.000268771
zma-siR002914-2	CGTGCGGCGGTGGAGGACGGCG	22	-13.0695	0.000476997	**	-13.0695	0.000299374	**	-13.0695	0.000252302	**	GRMZM2G162535	4	454_474	+1	1.56141	0.000556878	0.00166969	2.96302	3.95e-17	4.24e-16	3.45518	2.71e-27	3.98e-26
zma-siR000642-1	ACGCACGCAGGGTCACCGGCC	21	-0.574232	0.432218	--	-12.8996	0.000722263	**	-12.8996	0.000619202	**	GRMZM2G067964	4	201_221	+1	0.127077	0.656964	0.722921	0.405723	0.136248	0.196144	1.45449	9.79e-11	6.05e-10
zma-siR003021-1	CCTCTGCGGTCGGGACGAAGGG	22	-12.4846	0.00582465	**	-12.4846	0.00420396	**	-12.4846	0.00372953	**	GRMZM2G133189	4	380_401	+1	0.560569	0.00612204	0.0147634	1.6585	1.49e-22	1.88e-21	1.18653	8.66e-11	5.38e-10
zma-siR000254-1	ACACATGGATTGGATGGGATTGGA	24	15.9443	6.01e-22	**	15.9248	4.8e-22	**	0	--	--	GRMZM2G150295	0	1273_1296	+1	0.0232584	0.753486	0.804634	-1.20531	1.75e-14	1.62e-13	0.909811	1.1e-46	2.16e-45
zma-siR003393-2	TACGACGAGGACGAGAGGCGCC	22	-18.279	2.04e-121	**	-0.935196	7.8e-15	--	-18.279	1.18e-130	**	GRMZM2G318652	3.5	625_645	+1	10.2538	8.99e-19	1.13e-17	7.5157	0.00212294	0.00502793	8.09276	9.26e-05	0.000291055
zma-siR003580-2-9	CTGCGCACGCGCGGACCGTCCGAC	24	-0.381588	0.473183	--	-1.49833	0.0207009	*	-1.76262	0.00877785	**	GRMZM2G105364	2	1358_1381	+1	1.67875	1.02e-67	2.38e-66	1.44009	6.41e-46	1.18e-44	1.6205	2.98e-62	6.64e-61
zma-siR002499-2-3	TACTGCTGACGGGAGGGAAGGGAG	24	-1.02929	0.00194381	**	-0.561068	0.0609897	--	-0.809417	0.00918627	--	GRMZM2G440968	1	17_39	+1	3.94947	1.3e-38	2.4e-37	4.82361	2.53e-78	5.94e-77	4.49707	5.36e-61	1.19e-59
zma-siR001427-1	ATCCATGTGGATTGAGTGGGATTG	24	0.806039	0.0462027	--	-14.0695	1.08e-07	**	-14.0695	7.81e-08	**	GRMZM2G052562	3	1494_1517	+1	4.61543	5.1e-13	4.45e-12	5.44416	6.99e-24	9.07e-23	6.2935	7.22e-45	1.38e-43
zma-siR004685-2	GCGGTGCTCTCTGCACAGGCGCGG	24	-14.2919	2.15e-08	**	-14.2919	7.7e-09	**	-14.2919	5.28e-09	**	GRMZM2G019437	4	521_544	+1	1.03972	0.00648272	0.0155733	0.463247	0.278082	0.343288	1.45561	3.87e-05	0.000129763
zma-siR001521-1	ATGCAATCAAGCGATCTGGTGCAT	24	0	--	--	13.4013	0.000223389	**	12.5293	0.0106703	*	GRMZM2G078924	0	777_800	+1	-2.10076	6.27e-06	2.6e-05	-9.72281	3.2e-13	2.41e-12	-1.85244	2.22e-05	7.69e-05
zma-siR000202-1-1	AATACTGTAGAAGCCGCAGCCGG	23	-13.359	9e-05	**	-13.359	5.14e-05	**	-13.359	4.19e-05	**	GRMZM2G076435	1	1464_1486	+1	1.84886	0.000192503	0.000621043	1.19555	0.033086	0.0587846	2.60295	1.57e-09	8.77e-09
zma-siR001603-2	CGACACTGTTGCAGCTGTTTGGA	23	-12.4846	0.00582465	**	-12.4846	0.00420396	**	-12.4846	0.00372953	**	GRMZM2G076435	0	1516_1538	+1	1.84886	0.000192503	0.000621043	1.19555	0.033086	0.0587846	2.60295	1.57e-09	8.77e-09
zma-siR002802-1	CCGGATTGCAGCCGCAGCAAGCCG	24	-13.2215	0.00020714	**	-13.2215	0.000124089	**	-13.2215	0.000102804	**	GRMZM2G076435	0	1438_1461	+1	1.84886	0.000192503	0.000621043	1.19555	0.033086	0.0587846	2.60295	1.57e-09	8.77e-09
zma-siR004417-1	GATTGCAGCCGCAGCAAGCCGCAG	24	-12.4846	0.00582465	**	-12.4846	0.00420396	**	-12.4846	0.00372953	**	GRMZM2G076435	0	1435_1458	+1	1.84886	0.000192503	0.000621043	1.19555	0.033086	0.0587846	2.60295	1.57e-09	8.77e-09
zma-siR003867-2-1	GCCGCGCGGGGACGAGGACGGG	22	0	--	--	12.8607	0.00324642	**	0	--	--	GRMZM2G055404	3.5	676_696	+1	-0.920742	0.000346104	0.00107365	-1.57594	5.99e-08	2.74e-07	-0.657967	0.00726944	0.0161057
zma-siR003867-2-2	GCCGCGCGGGGACGAGGACGAG	22	0	--	--	12.2086	0.0276236	*	0	--	--	GRMZM2G055404	3	676_696	+1	-0.920742	0.000346104	0.00107365	-1.57594	5.99e-08	2.74e-07	-0.657967	0.00726944	0.0161057
zma-siR000078-2	CGGGAGTGTTTGACAGGTTTT	21	-14.8065	1.18e-11	**	-14.8065	2.78e-12	**	-14.8065	1.64e-12	**	GRMZM2G095141	4	1917_1938	+1	1.84886	0.000192503	0.00062094	0.972594	0.095658	0.149312	2.41794	5.98e-08	2.88e-07
zma-siR001662-2	CCATATGGATTGAGTGGGATTGGA	24	-12.7069	0.00252941	**	1.73871	0.00160811	**	-12.7069	0.00151965	**	GRMZM2G104443	0.5	1371_1394	+1	1.51857	5.85e-19	7.41e-18	0.458205	0.0264496	0.0492515	1.51474	6.39e-19	7.56e-18
zma-siR000229-2	TCCATATGGATTGGAGAGGATTGA	24	0	--	--	0	--	--	12.1667	0.0303912	*	GRMZM2G108457	4	1375_1397	+1	-0.979999	0.000897704	0.00257866	-1.02459	0.00064609	0.00168224	-2.22063	1.15e-07	5.34e-07
zma-siR003775-1	CGGTCTATTCGGGTTCGGGTTCGG	24	13.3254	0.000389312	**	14.1017	1.06e-06	**	0	--	--	GRMZM2G138995	3.5	2066_2090	+1	-1.08992	0.000764582	0.00221822	-2.15405	3.33e-07	1.4e-06	-1.27067	0.000139457	0.000424943
zma-siR002839-1	CCGGGCTCGGACAGGAAACTAGGC	24	-13.8065	3.2e-06	**	-0.157294	0.727378	--	-1.63977	0.0098844	**	GRMZM2G460383	3	293_316	+1	1.15299	3.01e-27	4.68e-26	0.9788	8.73e-19	9.88e-18	1.58312	7.84e-58	1.68e-56
zma-siR000034-1	AAATAAAAAGAAACGGAGGGAGTA	24	0	--	--	14.1561	6.19e-07	**	0	--	--	GRMZM2G012874	3	1453_1476	+1	-1.33379	4.48e-06	1.91e-05	-1.96766	5.51e-09	2.8e-08	-0.0442806	0.846152	0.883133
zma-siR000242-1	ACAAATAAAAAGAAACGGAGGGAG	24	0	--	--	13.5712	7.66e-05	**	0	--	--	GRMZM2G012874	3	1455_1478	+1	-1.33379	4.48e-06	1.91e-05	-1.96766	5.51e-09	2.8e-08	-0.0442806	0.846152	0.883133
zma-siR003864-2	CGTGGTCGAGGCCGAGGACGTG	22	-17.431	8.36e-68	**	-17.431	1.44e-71	**	-17.431	5.99e-73	**	GRMZM2G444845	4	1032_1053	+1	1.30175	0.0386028	0.0735299	3.1027	6.5e-12	4.24e-11	3.09217	6.14e-12	4.18e-11
zma-siR003134-1	CGACAAGATCTGCGTCGGCGGC	22	0	--	--	12.8607	0.00324642	**	0	--	--	GRMZM2G370332	4	1541_1562	+1	-1.14823	7.97e-05	0.000277561	-1.67206	2.03e-07	8.8e-07	0.0524674	0.826076	0.86535
zma-siR001955-1	CAGCTCGGCTCGGCTCGACTCGGC	24	-13.0695	0.000476997	**	-1.66826	0.0460731	*	-0.710157	0.299174	--	GRMZM2G036861	4	137_160	+1	2.74089	9.59e-10	6.16e-09	-1.43558	0.138145	0.198449	-0.495957	0.532092	0.606035
zma-siR005071-2	TTGGAGTAGGCAGGTCCTGATG	22	-12.4846	0.00582465	**	-12.4846	0.00420396	**	-12.4846	0.00372953	**	GRMZM2G340251	4	558_578	+1	0.639521	4.79e-07	2.32e-06	0.475447	0.000301012	0.000826655	1.18706	7.25e-25	1.01e-23
zma-siR004023-2	GCACCCGGGCGGTCGAGGAGTA	22	-13.2215	0.00020714	**	-13.2215	0.000124089	**	-13.2215	0.000102804	**	GRMZM2G173630	4	513_533	+1	1.40631	2.91e-35	5.15e-34	3.08964	2.12e-291	7.66e-290	2.51594	2.18e-160	7.04e-159
zma-siR003310-1	CGCACCCGGGCGGTCGAGGAGT	22	-12.8996	0.00109842	**	-12.8996	0.000722263	**	-12.8996	0.000619202	**	GRMZM2G173630	4	514_534	+1	1.40631	2.91e-35	5.15e-34	3.08964	2.12e-291	7.66e-290	2.51594	2.18e-160	7.04e-159
zma-siR003558-2-3	CTGCGCACGCGTGGACCGTCCGCG	24	-12.4846	0.00582465	**	0.0866302	0.958734	--	-12.4846	0.00372953	**	GRMZM2G105364	4	1358_1381	+1	1.67875	1.02e-67	2.38e-66	1.44009	6.41e-46	1.18e-44	1.6205	2.98e-62	6.64e-61
zma-siR001091-1-1	AGCGACAACTAAAACGAAACGGAG	24	14.9103	4.61e-11	**	14.8275	1.18e-10	**	14.9443	1.46e-11	**	GRMZM2G333069	4	562_585	+1	-0.338814	0.0367672	0.0702744	-4.46911	5.6e-06	2.04e-05	-5.52356	5.12e-05	0.000168327
zma-siR003087-1	CCTTCGTCGTCGGCGCCCGGT	21	-1.62952	0.00512328	**	-14.1475	4.48e-08	**	-1.20319	0.0212919	*	GRMZM2G009478	4	246_265	+1	-0.285878	0.196708	0.28336	1.57121	2.48e-22	3.11e-21	0.717364	0.000115933	0.00035911
zma-siR002665-1	CCGCGGACCGTCCGGCCTCAGGGC	24	-1.60398	0.0178948	*	-1.30569	0.0368777	*	-0.260124	0.594172	--	GRMZM2G105364	3	1302_1325	+1	1.67875	1.02e-67	2.38e-66	1.44009	6.41e-46	1.18e-44	1.6205	2.98e-62	6.64e-61
zma-siR000212-2	TCCATATGGATTGAGGGGGATTGA	24	-12.4846	0.00582465	**	-12.4846	0.00420396	**	-12.4846	0.00372953	**	GRMZM2G104443	2.5	1372_1395	+1	1.51857	5.85e-19	7.41e-18	0.458205	0.0264496	0.0492515	1.51474	6.39e-19	7.56e-18
zma-siR001414-2	TATGGATTGAGTGGGATTGGATGG	24	-13.359	9e-05	**	-13.359	5.14e-05	**	-13.359	4.19e-05	**	GRMZM2G104443	0.5	1368_1391	+1	1.51857	5.85e-19	7.41e-18	0.458205	0.0264496	0.0492515	1.51474	6.39e-19	7.56e-18
zma-siR004119-2	TCTCTATGGATTGCAGCTGCAGCA	24	-14.8538	5.12e-12	**	-14.8538	1.15e-12	**	-14.8538	6.67e-13	**	GRMZM2G010491	0	681_704	+1	8.8857	1.05e-07	5.46e-07	11.1874	6.33e-35	1.03e-33	11.2033	1.11e-35	1.89e-34
zma-siR001281-2	ATCTCCCGCAGCGGTTCCCCCTAA	24	-1.70352	0.149094	--	-1.82026	0.11879	--	-12.2215	0.00915303	**	GRMZM2G014066	0	43_66	+1	1.52293	3.35e-29	5.42e-28	1.80987	3.81e-44	6.86e-43	1.17081	4.29e-16	4.54e-15
zma-siR000207-1-3	AATCCACATGGATTGAGAGCTACC	24	-13.359	9e-05	**	-13.359	5.14e-05	**	-13.359	4.19e-05	**	GRMZM2G113990	3	1487_1509	+1	1.61786	8.79e-05	0.000303314	2.64286	1.75e-14	1.61e-13	1.50279	0.000349044	0.000997399
zma-siR004712-2	GGAAGACGGCGAACTCCGCTC	21	13.3254	0.000389312	**	14.8607	6.92e-11	**	14.1142	8.65e-07	**	GRMZM2G119411	4	1270_1289	+1	-1.0899	0.000504406	0.00152293	-1.14717	0.000324572	0.000886093	-0.367658	0.180859	0.256706
zma-siR000034-1	AAATAAAAAGAAACGGAGGGAGTA	24	0	--	--	14.1561	6.19e-07	**	0	--	--	GRMZM2G358279	3	1923_1946;1983_2006	+1/-1	-0.747299	0.00438356	0.0109654	-1.16132	4.43e-05	0.000141223	-0.441936	0.075185	0.122497
zma-siR001418-2-2	TTCTTTTTAGTTGTCGCTGGATAG	24	0	--	--	14.6867	1.01e-09	**	0	--	--	GRMZM2G358279	4	1971_1994	+1	-0.747299	0.00438356	0.0109654	-1.16132	4.43e-05	0.000141223	-0.441936	0.075185	0.122497
zma-siR005044-1	GTTTCTTTTTAGTTGTCGCGGATA	24	0	--	--	11.9862	0.047179	*	0	--	--	GRMZM2G358279	4	1972_1996	+1	-0.747299	0.00438356	0.0109654	-1.16132	4.43e-05	0.000141223	-0.441936	0.075185	0.122497
zma-siR000242-1	ACAAATAAAAAGAAACGGAGGGAG	24	0	--	--	13.5712	7.66e-05	**	0	--	--	GRMZM2G358279	4	1925_1948;1981_2004	+1/-1	-0.747299	0.00438356	0.0109654	-1.16132	4.43e-05	0.000141223	-0.441936	0.075185	0.122497
zma-siR000362-1	ACCAGGATGACGAGGAGTGAG	21	-13.0695	0.000476997	**	-13.0695	0.000299374	**	-13.0695	0.000252302	**	GRMZM2G001812	4	258_278	+1	3.40067	3.13e-05	0.000117199	1.9823	0.069574	0.111429	3.88085	1.6e-07	7.32e-07
zma-siR000600-2	AGGAAGGTGGCGTCAGAGGTGT	22	0.53595	0.389325	--	-13.0695	0.000299374	**	0.611772	0.31132	--	GRMZM2G330049	4	1400_1422	+1	6.88264	0.0182994	0.0388444	10.8963	1.11e-28	1.59e-27	9.9571	1.88e-15	1.94e-14
zma-siR001470-2	CGGGCTGCTGGTTGGCGATGT	21	-13.8065	3.2e-06	**	-13.8065	1.52e-06	**	-13.8065	1.15e-06	**	GRMZM2G058872	4	225_245	+1	0.420975	0.00665412	0.0158286	1.42382	1.86e-27	2.61e-26	1.3264	1.17e-23	1.59e-22
zma-siR002436-1-2	CCCGTGCAAGGTCTCGAACGGCAC	24	-0.760099	0.205986	--	-13.6	8.84e-06	**	-13.6	6.95e-06	**	GRMZM2G349791	4	582_606	+1	2.83105	3.29e-22	4.59e-21	2.26643	3.23e-12	2.17e-11	3.46367	1.26e-40	2.27e-39
zma-siR002631-2	CGAGCGCTGGGCGTAGGCGGCG	22	-1.07673	0.00627297	**	-2.00083	9.03e-06	**	-1.82034	2.7e-05	**	GRMZM2G316362	4	1057_1079	+1	3.88861	1.33e-215	4.27e-214	5.37795	0	0	6.67137	0	0
zma-siR003918-1	CGTTGCTGGAGGGAGTAGAGGA	22	0	--	--	12.2086	0.0276236	*	0	--	--	GRMZM2G116079	3	1206_1227	+1	-0.211031	0.00375466	0.00949234	-1.13876	3.04e-13	2.31e-12	-0.815263	1.03e-12	7.67e-12
zma-siR000651-2	AGAGGACGCTGCTGGAGGGCGTAG	24	0	--	--	14.4013	4.26e-08	**	0	--	--	GRMZM2G116079	3.5	1210_1232	+1	-0.211031	0.00375466	0.00949234	-1.13876	3.04e-13	2.31e-12	-0.815263	1.03e-12	7.67e-12
zma-siR000673-1	ACGCTGCTGGAGGACGTAGAGGAC	24	0	--	--	13.2086	0.000651627	**	0	--	--	GRMZM2G116079	4	1205_1228	+1	-0.211031	0.00375466	0.00949234	-1.13876	3.04e-13	2.31e-12	-0.815263	1.03e-12	7.67e-12
zma-siR004761-1-1	GCTGCTGGAGGGAGTAGAGGACGT	24	0	--	--	13.4887	0.000130795	**	0	--	--	GRMZM2G116079	3.5	1203_1226	+1	-0.211031	0.00375466	0.00949234	-1.13876	3.04e-13	2.31e-12	-0.815263	1.03e-12	7.67e-12
zma-siR004761-1-2	GCTGCTGGAGGGAGTAGAGGACGA	24	0	--	--	13.4887	0.000130795	**	0	--	--	GRMZM2G116079	4	1203_1226	+1	-0.211031	0.00375466	0.00949234	-1.13876	3.04e-13	2.31e-12	-0.815263	1.03e-12	7.67e-12
zma-siR003740-1	CGGGGACGAGGACGAGACAGGC	22	14.2729	2.37e-07	**	0	--	--	0	--	--	GRMZM2G151425	4	230_251	+1	-0.841788	0.0314268	0.0618798	1.31413	1.27e-06	4.99e-06	1.44985	3.45e-08	1.7e-07
zma-siR004084-2	GATAGAGGGGGCGAGAGAGGA	21	0.46641	0.435349	--	-13.2215	0.000124089	**	-13.2215	0.000102804	**	GRMZM2G150594	4	4_24	+1	2.61945	1.21e-09	7.68e-09	4.01207	2.51e-33	3.92e-32	3.06725	9.45e-15	9.46e-14
zma-siR001215-2-4	CCGACAGAAACGAACAAGGCCTAA	24	2.20338	0.0289569	*	1.08663	0.411024	--	1.45977	0.218587	--	GRMZM2G448692	3	1969_1992;2077_2100	+1/-1	-1.54186	0	0	-1.45525	2.44e-15	2.38e-14	-1.91306	0	0
zma-siR001140-2	TTTCTCTCTATGGATTGCAGCTGC	24	0	--	--	12.5712	0.00946984	**	12.8188	0.00374634	**	GRMZM2G107377	0	1756_1779	+1	-1.60662	0	0	-1.96508	3.44e-14	3.08e-13	-2.80881	2.24e-11	1.45e-10
zma-siR000820-1-3	ACTGTAGAAGCCGCAGCCGCAGCC	24	-1.14058	0.0214365	*	-1.95776	0.00044906	**	-1.99966	0.000330729	**	GRMZM2G076435	0	1460_1483	+1	1.84886	0.000192503	0.000621043	1.19555	0.033086	0.0587846	2.60295	1.57e-09	8.77e-09
zma-siR004860-1	GGCGTGTTCGGCTGGCTACAAGC	23	12.8399	0.00380038	**	12.9862	0.0019008	**	0	--	--	GRMZM2G133396	3	116_138	+1	-1.15542	0.000147011	0.000486963	-0.137822	0.591542	0.65627	0.178263	0.462178	0.537176
zma-siR005076-1	TCCAGCGACAAATAAAAAGAAACG	24	13.2184	0.000688145	**	11.9862	0.047179	*	12.3594	0.0180079	*	GRMZM2G314692	0.5	1118_1141;1546_1569	+1/-1	-1.80561	4.15e-05	0.000152663	-3.03004	2.88e-05	9.42e-05	-1.81789	3.53e-05	0.000118981
zma-siR002196-1-2	CCAGCGACAAATAAAAAGAAACGG	24	1.14083	1.14e-07	**	1.24387	2.39e-09	**	1.35083	3.29e-11	**	GRMZM2G143883	3.5	300_323	+1	-2.34136	5.8e-05	0.0002065	-0.423102	0.30246	0.368117	-1.24101	0.00808894	0.017775
zma-siR000040-2	AAGGGCATGTACAGTGGTGTTTA	23	-14.8065	1.18e-11	**	-14.8065	2.78e-12	**	-14.8065	1.64e-12	**	GRMZM2G145518	1	1589_1611	+1	6.82983	5.19e-99	1.4e-97	9.061	0	0	8.95715	0	0
zma-siR003572-2-1	CTGCGCGTGCGCGGACCGTCCGGC	24	11.103	0.204881	--	12.4013	0.0161738	*	12.1667	0.0303912	*	GRMZM2G130699	2.5	2064_2087	+1	-1.51919	3.34e-05	0.00012463	-0.968057	0.00385068	0.00862638	-1.53471	2.74e-05	9.4e-05
zma-siR004743-2-1	GTGGGTCCGATGGCATACTAGCGA	24	12.6879	0.00671752	**	13.2086	0.000651627	**	13.3594	0.000273641	**	GRMZM2G146346	1	1327_1350	+1	0.119691	0.669198	0.732981	-2.37358	1.79e-06	6.91e-06	-1.05308	0.00193302	0.00485204
zma-siR003933-1	CTAAGGGTGCAGCCGGACTAGC	22	-0.507119	0.391265	--	-13.4846	2.13e-05	**	-13.4846	1.71e-05	**	GRMZM2G064390	4	1874_1894	+1	0.689339	6.13e-05	0.000217896	1.46013	5.06e-22	6.29e-21	0.601553	0.000555366	0.00153735
zma-siR003572-2-3	CTGCGCGTGCGCGGACCGTCCGAC	24	11.518	0.11591	--	0	--	--	12.3594	0.0180079	*	GRMZM2G130699	3.5	2064_2087	+1	-1.51919	3.34e-05	0.00012463	-0.968057	0.00385068	0.00862638	-1.53471	2.74e-05	9.4e-05
zma-siR002647-1-1	CCGCGAGCCCGGCACGAAGCCCGC	24	-2.55151	0.0115724	*	-3.66825	0.00205222	**	-1.71016	0.0404044	*	GRMZM2G460383	3	358_381	+1	1.15299	3.01e-27	4.68e-26	0.9788	8.73e-19	9.88e-18	1.58312	7.84e-58	1.68e-56
zma-siR004863-2-2	TCTTCCATGCCCTCGCAGCCGG	22	-1.55151	0.0655116	--	-3.66825	0.00205222	**	-13.0695	0.000252302	**	GRMZM2G058681	4	720_741	+1	2.30083	4.41e-05	0.000160413	1.29373	0.0574274	0.0970503	2.41867	1.1e-05	3.99e-05
zma-siR002499-2-3	TACTGCTGACGGGAGGGAAGGGAG	24	-1.02929	0.00194381	**	-0.561068	0.0609897	--	-0.809417	0.00918627	--	GRMZM2G057281	1	166_189	+1	8.82337	2.05e-07	1.03e-06	9.55075	9.99e-12	6.44e-11	8.92778	6.14e-08	2.95e-07
zma-siR002469-2	CCGCGAGTCGGCTGCGAGGGCA	22	-17.2746	6.38e-61	**	-17.2746	2.67e-64	**	-0.629868	9.02e-05	--	GRMZM2G119894	4	2659_2679	+1	3.03819	1.49e-18	1.86e-17	2.91737	2.17e-16	2.26e-15	3.13112	2.68e-20	3.28e-19
zma-siR004722-1	GCGGGACGAACACGAAGGCCGC	22	-14.4846	1.76e-09	**	-14.4846	5.48e-10	**	-14.4846	3.57e-10	**	GRMZM2G003762	3.5	50_71	+1	0.416852	6.13e-42	1.18e-40	0.533662	2.21e-69	4.86e-68	1.00379	1.81e-287	6.61e-286
zma-siR003714-1	CGGGACGAACACGAAGGCCGCGG	23	-15.1475	1.49e-14	**	-15.1475	2.42e-15	**	-15.1475	1.24e-15	**	GRMZM2G003762	4	48_70	+1	0.416852	6.13e-42	1.18e-40	0.533662	2.21e-69	4.86e-68	1.00379	1.81e-287	6.61e-286
zma-siR003356-1	CGCCCCTGCGCACGCGCGGACCGT	24	-1.325	0.00579687	**	-0.284207	0.457562	--	-0.483647	0.224811	--	GRMZM2G362298	3	1831_1854	+1	3.33419	6.72e-09	3.98e-08	2.98452	1.38e-06	5.43e-06	3.62829	2.31e-11	1.49e-10
zma-siR003044-1	CCTGCGTACGCGCGGACCGTCCGG	24	-13.2215	0.00020714	**	-13.2215	0.000124089	**	-1.2772	0.0801375	--	GRMZM2G362298	3	1827_1850	+1	3.33419	6.72e-09	3.98e-08	2.98452	1.38e-06	5.43e-06	3.62829	2.31e-11	1.49e-10
zma-siR003301-1	CGATGGACCGCAGCGGGAGAGG	22	-12.8996	0.00109842	**	-12.8996	0.000722263	**	-12.8996	0.000619202	**	GRMZM2G091822	4	727_749	+1	0.773307	0.0595542	0.105973	1.77115	2.91e-07	1.23e-06	1.16172	0.00235376	0.00583291
zma-siR002750-2-2	TGCGCGTGCGCGGACCGTCCGGCC	24	-12.4846	0.00582465	**	-12.4846	0.00420396	**	-0.540229	0.492585	--	GRMZM2G105364	3	1357_1380	+1	1.67875	1.02e-67	2.38e-66	1.44009	6.41e-46	1.18e-44	1.6205	2.98e-62	6.64e-61
zma-siR002624-1	CCGCCCCTGTGCAGAGAGCACCGC	24	-12.2215	0.0134129	*	-12.2215	0.0101424	*	-0.54023	0.526457	--	GRMZM2G105364	0	1254_1277	+1	1.67875	1.02e-67	2.38e-66	1.44009	6.41e-46	1.18e-44	1.6205	2.98e-62	6.64e-61
zma-siR001427-1	ATCCATGTGGATTGAGTGGGATTG	24	0.806039	0.0462027	--	-14.0695	1.08e-07	**	-14.0695	7.81e-08	**	GRMZM2G375904	3	2165_2188	+1	-0.172428	0.660392	0.725666	0.299248	0.419356	0.490318	1.17851	0.000168212	0.000506904
zma-siR002756-2-1	GCGCACGCGCGGACCGTCCGGCC	23	-0.703516	0.203758	--	-1.2353	0.0384073	*	-0.639767	0.224902	--	GRMZM2G362298	3	1825_1847	+1	3.33419	6.72e-09	3.98e-08	2.98452	1.38e-06	5.43e-06	3.62829	2.31e-11	1.49e-10
zma-siR002714-1-3	CCGGACAGTCCGCGGTGATGGCGC	24	-0.211663	0.588819	--	-0.498332	0.225451	--	-1.12519	0.0141561	*	GRMZM2G310947	3	19_42	+1	2.83617	7.7e-55	1.67e-53	3.496	2.5e-103	6.65e-102	3.13262	4.19e-74	1.01e-72
zma-siR003413-1	CGCGAGCCGGCTGCGAGGGCAT	22	-0.408555	3.68e-06	--	-0.75178	2.46e-16	--	-18.9764	2.29e-211	**	GRMZM2G119894	2.5	2658_2678	+1	3.03819	1.49e-18	1.86e-17	2.91737	2.17e-16	2.26e-15	3.13112	2.68e-20	3.28e-19
zma-siR002223-2	CCCATGATGGCGTTGTATGGAT	22	-0.744158	0.300351	--	-13.0695	0.000299374	**	-0.54023	0.409625	--	GRMZM2G131912	4	1073_1093	+1	9.15735	3.67e-09	2.22e-08	8.92778	7.34e-08	3.34e-07	6.87036	0.0189788	0.0378998
zma-siR002897-2	GACACGACTAGCAGGCTGACGGGC	24	12.6879	0.00671752	**	11.9862	0.047179	*	11.9443	0.0512901	--	GRMZM2G075122	4	987_1010	+1	-1.30023	0.00123878	0.00348429	-1.5385	0.000280936	0.000775139	-0.08092	0.799226	0.842026
zma-siR003584-1	CGGACGGTCCGCGGTCCGGACAGT	24	-14.1475	1.14e-07	**	-1.42433	0.00933758	**	-1.78816	0.00200113	**	GRMZM2G310947	1	34_57	+1	2.83617	7.7e-55	1.67e-53	3.496	2.5e-103	6.65e-102	3.13262	4.19e-74	1.01e-72
zma-siR001896-2	GGTGACGTAGAGTGCATCTGGC	22	0.0334496	0.963022	--	-1.20883	0.0257107	*	-1.12519	0.0335269	*	GRMZM2G431243	4	2759_2780	+1	1.20405	2.07e-05	7.99e-05	1.41246	2.64e-07	1.13e-06	1.41632	1.92e-07	8.71e-07
zma-siR000926-1	AGAGGACGTGGCTCTGGTCGG	21	-14.4846	1.76e-09	**	-14.4846	5.48e-10	**	-14.4846	3.57e-10	**	GRMZM2G058026	4	316_336	+1	2.52814	0.000167539	0.000546583	3.71257	4.81e-12	3.17e-11	2.51281	0.000187043	0.000555056
zma-siR004976-2	TTCTTGCGCCTCTACTGCTGACGG	24	-0.851073	0.101855	--	-0.668257	0.172433	--	-2.12519	0.000745239	**	GRMZM2G440968	1	28_51	+1	3.94947	1.3e-38	2.4e-37	4.82361	2.53e-78	5.94e-77	4.49707	5.36e-61	1.19e-59
zma-siR002232-2	GAGAGGAGGATGGATGATGGGG	22	-15.3914	4.34e-17	**	-15.3914	5.09e-18	**	-15.3914	2.32e-18	**	GRMZM2G314955	4	99_119	+1	1.07759	5.97e-12	4.66e-11	0.368979	0.038535	0.0674111	1.18211	1.34e-14	1.32e-13
zma-siR002914-2	CGTGCGGCGGTGGAGGACGGCG	22	-13.0695	0.000476997	**	-13.0695	0.000299374	**	-13.0695	0.000252302	**	GRMZM2G124886	3	253_273	+1	0.58752	0.00362766	0.00919758	1.55479	1.39e-19	1.61e-18	1.14593	3.74e-10	2.2e-09
zma-siR003422-2	CGTGAGGCAGCGGCGGCGCGAG	22	-13.2215	0.00020714	**	-13.2215	0.000124089	**	-13.2215	0.000102804	**	GRMZM2G124886	3.5	295_315	+1	0.58752	0.00362766	0.00919758	1.55479	1.39e-19	1.61e-18	1.14593	3.74e-10	2.2e-09
zma-siR002774-1-6	CCGGACTGTCCGCGGTGGCGGCAC	24	-1.11855	0.285102	--	-0.820262	0.382982	--	-2.86217	0.041694	*	GRMZM2G310947	2	19_42	+1	2.83617	7.7e-55	1.67e-53	3.496	2.5e-103	6.65e-102	3.13262	4.19e-74	1.01e-72
zma-siR003864-2	CGTGGTCGAGGCCGAGGACGTG	22	-17.431	8.36e-68	**	-17.431	1.44e-71	**	-17.431	5.99e-73	**	GRMZM2G029863	4	1472_1493	+1	1.42202	0.00526458	0.0129118	2.78416	3e-12	2.02e-11	3.04142	8.67e-16	9.06e-15
zma-siR004515-1-2	GCCATTATACCATCGGACCCACAA	24	12.103	0.0370984	*	11.7232	0.0805782	--	9.35935	0.702198	--	GRMZM2G106427	4	164_187	+1	-1.62583	0	0	-0.0446877	0.713396	0.764463	-0.117374	0.335654	0.408631
zma-siR001774-1	CACCTATTTATAGGCACGGGACGC	24	12.9774	0.00215003	**	0	--	--	12.9443	0.00221984	**	GRMZM2G371316	1.5	2215_2238	+1	-1.12322	6.08e-05	0.000216308	-0.736663	0.00530422	0.0115314	-0.888161	0.000918444	0.00243802
zma-siR003350-2	GACGACGACGGAGGCGATGGCGGC	24	0	--	--	11.9862	0.047179	*	12.1667	0.0303912	*	GRMZM2G066345	3.5	492_515	+1	-2.32923	2.13e-06	9.44e-06	-9.95128	2.44e-15	2.38e-14	-9.95128	8.88e-16	9.27e-15
zma-siR004944-1-1	GGTGACCAGAAGACGAAGGAGA	22	16.0726	6.31e-24	**	16.3201	8.71e-29	**	16.6167	1.99e-35	**	GRMZM2G443728	3.5	734_755	+1	-2.5542	6.32e-06	2.62e-05	-0.515906	0.121669	0.180592	-1.48729	0.000141176	0.000429914
zma-siR002914-2	CGTGCGGCGGTGGAGGACGGCG	22	-13.0695	0.000476997	**	-13.0695	0.000299374	**	-13.0695	0.000252302	**	GRMZM2G155499	4	554_574	+1	7.30378	0.00478612	0.0119019	9.19967	2.39e-09	1.26e-08	9.37287	1.54e-10	9.35e-10
zma-siR001090-2	CCGTTTCTTTTTATTTGTCGCTGG	24	10.518	0.362146	--	12.5712	0.00946984	**	13.1667	0.000779385	**	GRMZM2G349651	2	194_218;150_173	+1/-1	-1.28991	0	0	-1.03439	2.73e-13	2.09e-12	-1.70657	5.97e-13	4.55e-12
zma-siR001695-1	CACATGGATTGGATGAGATTGGAA	24	0	--	--	11.9862	0.047179	*	0	--	--	GRMZM2G150295	1	1272_1295	+1	0.0232584	0.753486	0.804634	-1.20531	1.75e-14	1.62e-13	0.909811	1.1e-46	2.16e-45
zma-siR004610-2	GGGCTCGGACAGGAAATTAGGCAC	24	-0.446505	0.000621287	--	-17.8654	1.99e-96	**	-17.8654	2.71e-98	**	GRMZM2G460383	2.5	291_314	+1	1.15299	3.01e-27	4.68e-26	0.9788	8.73e-19	9.88e-18	1.58312	7.84e-58	1.68e-56
zma-siR001457-2	CGGCGGCGCGAGAGGAGGATGG	22	-0.96655	0.0970126	--	-13.8065	1.52e-06	**	-13.8065	1.15e-06	**	GRMZM2G477314	3.5	81_102	+1	0.957615	1.14e-05	4.56e-05	1.3799	1.32e-11	8.41e-11	0.665458	0.00369062	0.00872764
zma-siR003089-2	GGGTGACCAGAAGACGAAGGAG	22	-17.0391	7.27e-52	**	0.556874	0.000130776	--	1.16884	3.8e-19	**	GRMZM2G173387	4	726_747	+1	-0.378838	0.00694414	0.0164701	-1.02421	9.3e-11	5.57e-10	-1.85543	0	0
zma-siR003471-2	CGGGTGAGGGAAGCGAGCGGC	21	13.3254	0.000389312	**	14.0451	1.81e-06	**	0	--	--	GRMZM2G335978	4	88_107	+1	-1.97811	0	0	-1.98558	5.02e-14	4.38e-13	-1.16121	1.83e-12	1.32e-11
zma-siR003471-2	CGGGTGAGGGAAGCGAGCGGC	21	13.3254	0.000389312	**	14.0451	1.81e-06	**	0	--	--	GRMZM2G124557	3	168_187	+1	-1.10734	8.46e-08	4.44e-07	-1.90477	1.69e-13	1.34e-12	-1.08173	1.37e-07	6.32e-07
zma-siR002156-2	TGGACGAGGCCGCACGGTGGGA	22	-13.8996	1.39e-06	**	-13.8996	6.29e-07	**	-13.8996	4.7e-07	**	GRMZM2G103512	4	649_670	+1	5.47479	4.61e-119	1.31e-117	7.48272	0	0	7.11884	0	0
zma-siR004663-1-2	GCGACGAGGACGATTGGCGCCA	22	-3.18894	0.0139773	*	-12.7069	0.00174252	**	-12.7069	0.00151965	**	GRMZM2G156861	4	483_503	+1	3.40929	6.92e-18	8.5e-17	5.07895	5.88e-70	1.3e-68	5.78263	4.33e-121	1.28e-119
zma-siR001946-1	CAGCGGCGGCGCGAGAGGAGGA	22	0	--	--	0	--	--	12.3594	0.0180079	*	GRMZM2G023625	4	160_180	+1	-0.793725	0.000424554	0.00129409	-0.944331	5.07e-05	0.000159683	-2.05516	7.56e-11	4.71e-10
zma-siR003183-1	CGACGAGGACGATTGGTGCCAA	22	-13.359	9e-05	**	-13.359	5.14e-05	**	-13.359	4.19e-05	**	GRMZM2G350918	4	2077_2097	+1	2.70152	2.73e-06	1.2e-05	1.23831	0.103578	0.160142	2.5989	9.31e-06	3.42e-05
zma-siR001497-1	ATCTGCTGACGGGAGGGAAGGGAG	24	-13.4846	3.91e-05	**	-0.498332	0.384253	--	-13.4846	1.71e-05	**	GRMZM2G400961	4	1549_1572	+1	9.15735	3.67e-09	2.22e-08	9.51175	1.98e-11	1.25e-10	10.1176	3.48e-17	3.89e-16
zma-siR004093-2	TACTGCTGACGGGAGGGAAGAGAG	24	-12.7069	0.00252941	**	-0.498332	0.497468	--	-12.7069	0.00151965	**	GRMZM2G400961	2	1549_1572	+1	9.15735	3.67e-09	2.22e-08	9.51175	1.98e-11	1.25e-10	10.1176	3.48e-17	3.89e-16
zma-siR001414-2	TATGGATTGAGTGGGATTGGATGG	24	-13.359	9e-05	**	-13.359	5.14e-05	**	-13.359	4.19e-05	**	GRMZM2G052562	0	1489_1512	+1	4.61543	5.1e-13	4.45e-12	5.44416	6.99e-24	9.07e-23	6.2935	7.22e-45	1.38e-43
zma-siR000212-2	TCCATATGGATTGAGGGGGATTGA	24	-12.4846	0.00582465	**	-12.4846	0.00420396	**	-12.4846	0.00372953	**	GRMZM2G052562	4	1493_1516	+1	4.61543	5.1e-13	4.45e-12	5.44416	6.99e-24	9.07e-23	6.2935	7.22e-45	1.38e-43
zma-siR003330-2	TGGTGACGGCGATGTTGGCGGC	22	12.8399	0.00380038	**	12.5712	0.00946984	**	0	--	--	GRMZM2G125424	4	829_851	+1	-1.62444	0	0	-2.08006	6.88e-15	6.5e-14	-1.13698	1.38e-11	9.11e-11
zma-siR003382-1	CGCCGTTGGATTTGAGGGGAAG	22	-0.059659	0.909318	--	-11.8996	0.0244693	*	-11.8996	0.0224634	*	GRMZM2G145451	4	214_234	+1	0.322935	0.0465944	0.0870383	1.12851	1.91e-15	1.87e-14	0.443695	0.0051406	0.0117892
zma-siR001972-2	TCGATGAGCGAAGTCCCCTGGC	22	15.7078	9.88e-19	**	15.016	4.76e-12	**	0	--	--	GRMZM2G065496	4	254_275	+1	-1.41859	0.000209092	0.000670225	-1.84587	9.36e-06	3.29e-05	-0.851345	0.013873	0.0286137
zma-siR003515-2	GCCCACAGGCGCGGACTGTCCGGA	24	-16.681	1.23e-40	**	-16.681	7.01e-43	**	-0.63509	0.00131033	--	GRMZM2G322328	4	2072_2095	+1	1.80428	6.14e-10	4.03e-09	0.768382	0.029335	0.0541982	0.678745	0.0563244	0.0959937
zma-siR003279-1-2	CGAGGTAGAGCGTGCTGATAACGG	24	-12.8996	0.00109842	**	-12.8996	0.000722263	**	-12.8996	0.000619202	**	GRMZM2G100391	2.5	859_882	+1	2.97408	2.79e-24	4.07e-23	4.53761	1.54e-95	3.95e-94	4.8237	8.86e-122	2.64e-120
zma-siR003673-2-3	CGGGACGAACACGAAGGCCGCG	22	17.7468	6.9e-75	**	17.8401	2.52e-81	**	0	--	--	GRMZM2G166430	4	1415_1435	+1	-1.87314	1.7e-11	1.28e-10	-3.41482	1.75e-06	6.77e-06	-1.47282	6.34e-09	3.36e-08
zma-siR000207-1-3	AATCCACATGGATTGAGAGCTACC	24	-13.359	9e-05	**	-13.359	5.14e-05	**	-13.359	4.19e-05	**	GRMZM2G050705	2.5	776_800	+1	1.13453	0.000196685	0.000633695	0.6525	0.0502804	0.0859673	0.502637	0.139184	0.208485
zma-siR000207-1-1	AATCCACATGGATTGAGAGCTAAC	24	-20.9684	0	**	-20.9684	0	**	-20.9684	0	**	GRMZM2G050705	3.5	777_800;1008_1030	+1/-1	1.13453	0.000196685	0.000633695	0.6525	0.0502804	0.0859673	0.502637	0.139184	0.208485
zma-siR000212-2	TCCATATGGATTGAGGGGGATTGA	24	-12.4846	0.00582465	**	-12.4846	0.00420396	**	-12.4846	0.00372953	**	GRMZM2G050705	2.5	857_880	+1	1.13453	0.000196685	0.000633695	0.6525	0.0502804	0.0859673	0.502637	0.139184	0.208485
zma-siR002464-2-3	GCCTCTACTGCTGACGGGAGGGAA	24	-0.381588	0.603027	--	-0.720725	0.356395	--	-2.34758	0.0279309	*	GRMZM2G440968	1	22_44	+1	3.94947	1.3e-38	2.4e-37	4.82361	2.53e-78	5.94e-77	4.49707	5.36e-61	1.19e-59
zma-siR004352-1	GAGCAGCGGAAGACGTCTCGATG	23	-12.4846	0.00582465	**	-12.4846	0.00420396	**	-12.4846	0.00372953	**	GRMZM2G059502	3.5	114_135	+1	12.7222	1.31e-100	3.56e-99	10.7682	2.67e-26	3.66e-25	12.3015	1.48e-75	3.58e-74
zma-siR000278-1	ACACTGTTGCAGCTGTTTGGACTG	24	15.3509	8.97e-15	**	0	--	--	14.7856	2e-10	**	GRMZM2G060451	0	67_90	+1	-1.60883	0	0	-0.947035	2.12e-08	1.02e-07	-1.04561	7.82e-10	4.47e-09
zma-siR004879-1	GGGCGTGTTCGGCTGGCTACAAGC	24	12.518	0.0118738	*	12.5712	0.00946984	**	0	--	--	GRMZM2G133396	3	116_139	+1	-1.15542	0.000147011	0.000486963	-0.137822	0.591542	0.65627	0.178263	0.462178	0.537176
zma-siR002275-1	CCCAAGACGGATCTAGACGACG	22	12.3254	0.0209881	*	0	--	--	0	--	--	GRMZM2G042602	3.5	1054_1074	+1	-1.41122	2.04e-05	7.86e-05	0.132491	0.604406	0.668936	1.01028	3.36e-06	1.3e-05
zma-siR003478-2-3	GCCCGGCACGGTAGAATAAGCGGT	24	-1.60398	0.0178948	*	-1.72072	0.0106541	*	-1.17766	0.0518487	--	GRMZM2G460383	3.5	316_339	+1	1.15299	3.01e-27	4.68e-26	0.9788	8.73e-19	9.88e-18	1.58312	7.84e-58	1.68e-56
zma-siR003769-1-2	CGGTCCGAACCCGGCACGGTAGAA	24	0.0923432	0.785378	--	0.0321827	0.938061	--	-15.0695	7.49e-15	**	GRMZM2G460383	2	324_347	+1	1.15299	3.01e-27	4.68e-26	0.9788	8.73e-19	9.88e-18	1.58312	7.84e-58	1.68e-56
zma-siR001396-1-1	ATATAGAGGACGTTGCTGGAGACA	24	16.7564	5e-38	**	16.8359	7.1e-41	**	0	--	--	GRMZM2G171469	3.5	1131_1154	+1	-2.06753	1.47e-09	9.24e-09	-1.23517	4.48e-06	1.65e-05	-0.98655	0.000109783	0.00034146
zma-siR004448-2	TGCTGGCAGCCTGACGTGCAA	21	0	--	--	12.7232	0.00554464	**	12.5293	0.0106703	*	GRMZM2G301194	4	3309_3328	+1	-1.5223	3.19e-10	2.14e-09	-2.38433	5.65e-10	3.19e-09	-3.26553	3.72e-07	1.64e-06
zma-siR000943-2	CAGGAAGCACGGATGATCTCT	21	-16.1475	2.56e-28	**	-0.913369	0.000270703	--	-16.1475	1.9e-30	**	GRMZM2G147712	4	1207_1226	+1	1.02072	5.83e-06	2.44e-05	1.19869	4.78e-08	2.2e-07	1.06365	1.85e-06	7.42e-06
zma-siR000207-1-3	AATCCACATGGATTGAGAGCTACC	24	-13.359	9e-05	**	-13.359	5.14e-05	**	-13.359	4.19e-05	**	GRMZM2G014826	3	1258_1281	+1	1.56166	6.75e-54	1.45e-52	1.71887	1.08e-67	2.34e-66	2.61473	9.17e-214	3.19e-212
zma-siR000207-1-2	AATCCACATGGATTGAGAGCTAAA	24	-13.6	1.7e-05	**	-13.6	8.84e-06	**	-13.6	6.95e-06	**	GRMZM2G014826	1	1258_1281	+1	1.56166	6.75e-54	1.45e-52	1.71887	1.08e-67	2.34e-66	2.61473	9.17e-214	3.19e-212
zma-siR000207-1-1	AATCCACATGGATTGAGAGCTAAC	24	-20.9684	0	**	-20.9684	0	**	-20.9684	0	**	GRMZM2G014826	2	1258_1281	+1	1.56166	6.75e-54	1.45e-52	1.71887	1.08e-67	2.34e-66	2.61473	9.17e-214	3.19e-212
zma-siR000212-2	TCCATATGGATTGAGGGGGATTGA	24	-12.4846	0.00582465	**	-12.4846	0.00420396	**	-12.4846	0.00372953	**	GRMZM2G014826	4	1338_1361	+1	1.56166	6.75e-54	1.45e-52	1.71887	1.08e-67	2.34e-66	2.61473	9.17e-214	3.19e-212
zma-siR004824-1-3	GGAGATCCGCGGCCAGGAGAGG	22	-2.11855	0.016599	*	-13.2215	0.000124089	**	-1.0548	0.131411	--	GRMZM2G015844	4	935_956	+1	3.90067	5.44e-11	3.94e-10	3.03165	1.85e-05	6.2e-05	3.08472	9.35e-06	3.43e-05
zma-siR000768-2	AGAGGACGCTGCTGGAGGGAGTAG	24	12.518	0.0118738	*	12.5712	0.00946984	**	0	--	--	GRMZM2G171469	4	1190_1213	+1	-2.06753	1.47e-09	9.24e-09	-1.23517	4.48e-06	1.65e-05	-0.98655	0.000109783	0.00034146
zma-siR000634-1	ACGAGCAGCTGGGTTGGAGGA	21	-0.474697	0.192141	--	-14.8996	4.78e-13	**	-14.8996	2.72e-13	**	GRMZM2G058305	4	208_228	+1	0.790783	0.000118112	0.000399333	0.672981	0.00141396	0.00346809	1.11838	7.51e-09	3.96e-08
zma-siR001419-2	TTCGTTTTAGTTGTCGCTGGATAG	24	14.1619	7.4e-07	**	14.5712	5.01e-09	**	13.9443	4.16e-06	**	GRMZM2G061728	0	1893_1916;1857_1880	+1/-1	-1.85207	0.000252008	0.000799615	-0.979822	0.0252734	0.0472425	-2.44931	3.05e-05	0.000103873
zma-siR001439-2-1	CCTTGTTCGTTTGTGTCGGATTG	23	12.518	0.0118738	*	12.5712	0.00946984	**	11.3594	0.146084	--	GRMZM2G011030	0	1586_1608	+1	-1.20013	1.86e-05	7.22e-05	-1.1981	2.22e-05	7.39e-05	-1.57701	1.22e-07	5.64e-07
zma-siR001091-1-3	AGCGACAACTAAAACGAAACGGAA	24	12.518	0.0118738	*	0	--	--	0	--	--	GRMZM2G143883	1.5	298_321	+1	-2.34136	5.8e-05	0.0002065	-0.423102	0.30246	0.368117	-1.24101	0.00808894	0.017775
zma-siR004668-1	GCGCACGCGCGGACCGTCCGGACC	24	12.103	0.0370984	*	13.2086	0.000651627	**	12.9443	0.00221984	**	GRMZM2G130699	2.5	2062_2085	+1	-1.51919	3.34e-05	0.00012463	-0.968057	0.00385068	0.00862638	-1.53471	2.74e-05	9.4e-05
zma-siR001610-1	CAAATAAAAAGAAACGGAGGGAGT	24	0	--	--	0	--	--	14.7169	5.69e-10	**	GRMZM2G160041	3.5	227_250	+1	-0.50471	0.0010128	0.00288709	-0.540815	0.000513148	0.0013598	-1.06744	2.46e-10	1.48e-09
zma-siR001090-1-6	AGCGACAAATAAAAAGAAACGGAA	24	0	--	--	11.9862	0.047179	*	12.1667	0.0303912	*	GRMZM2G076399	4	817_840	+1	-1.92022	0.00028522	0.000898836	-9.224	1.45e-09	7.83e-09	-3.9386	0.000121545	0.000373491
zma-siR005061-2	TATGGGCAAAACGACGATAAC	21	-0.381588	0.362735	--	-14.4232	1.32e-09	**	-1.1569	0.014061	*	GRMZM2G120933	4	693_712	+1	0.970821	2.11e-26	3.23e-25	1.09074	8.22e-34	1.3e-32	1.17664	7.59e-41	1.37e-39
zma-siR004003-2	TGTCGTGCTTATGGGAAGGGAGAC	24	-0.440482	0.280221	--	-0.557226	0.171992	--	-1.01416	0.0213738	*	GRMZM2G057281	3	216_239	+1	8.82337	2.05e-07	1.03e-06	9.55075	9.99e-12	6.44e-11	8.92778	6.14e-08	2.95e-07
zma-siR001218-2-7	CCGACACAAACGAACAAGGCCTAA	24	4.42576	1.82e-06	**	4.2021	1.29e-05	**	3.26712	0.00554295	**	GRMZM2G011030	3	1482_1505;1590_1613	+1/-1	-1.20013	1.86e-05	7.22e-05	-1.1981	2.22e-05	7.39e-05	-1.57701	1.22e-07	5.64e-07
zma-siR001677-1-3	CACAAATCATAGACACAGACGGTC	24	12.8399	0.00380038	**	11.9862	0.047179	*	12.3594	0.0180079	*	GRMZM2G106427	0	145_168	+1	-1.62583	0	0	-0.0446877	0.713396	0.764463	-0.117374	0.335654	0.408631
zma-siR000024-1	AAAGCTGAGCGTTTGGCAGTCCGC	24	0	--	--	0	--	--	12.9443	0.00221984	**	GRMZM2G025854	1.5	2234_2257	+1	-1.09699	0.00218136	0.00583015	-0.720681	0.0330146	0.0586846	-2.46914	3.79e-06	1.46e-05
zma-siR000162-1	AAGCTGAGCGTTTGGCAGTCCGCA	24	0	--	--	0	--	--	13.2663	0.000461814	**	GRMZM2G025854	1.5	2233_2256	+1	-1.09699	0.00218136	0.00583015	-0.720681	0.0330146	0.0586846	-2.46914	3.79e-06	1.46e-05
zma-siR000121-1	AACGGTGCTGCGTCAGGGGGGTT	23	-12.4846	0.00582465	**	-12.4846	0.00420396	**	-12.4846	0.00372953	**	GRMZM2G474119	3	1778_1800	+1	4.78791	7.68e-207	2.44e-205	3.37186	1.42e-60	2.95e-59	3.89048	5.62e-98	1.51e-96
zma-siR000122-1	AACGGTGCTGTGTCAGGGGGGTTT	24	-12.7069	0.00252941	**	-12.7069	0.00174252	**	-12.7069	0.00151965	**	GRMZM2G474119	4	1777_1800;1718_1741	+1/-1	4.78791	7.68e-207	2.44e-205	3.37186	1.42e-60	2.95e-59	3.89048	5.62e-98	1.51e-96
zma-siR002997-2	GACTAATAAAAAGAAACGGAGGGA	24	-13.2215	0.00020714	**	-0.119819	0.81082	--	-13.2215	0.000102804	**	GRMZM2G171022	4	1228_1251	+1	1.55379	1.21e-07	6.27e-07	1.35895	8.73e-06	3.09e-05	1.52193	2.43e-07	1.09e-06
zma-siR001427-1	ATCCATGTGGATTGAGTGGGATTG	24	0.806039	0.0462027	--	-14.0695	1.08e-07	**	-14.0695	7.81e-08	**	GRMZM2G149520	2.5	1393_1416	+1	0.45921	3.07e-05	0.000115358	1.20329	5.12e-35	8.31e-34	0.895895	1.49e-18	1.75e-17
zma-siR002761-1	CCGGACGGTCCGCGGTGGCGGCGC	24	-2.23574	4.08e-08	**	-1.40906	4.82e-05	**	-0.702502	0.0212358	--	GRMZM2G310947	3	19_42	+1	2.83617	7.7e-55	1.67e-53	3.496	2.5e-103	6.65e-102	3.13262	4.19e-74	1.01e-72
zma-siR004641-2-2	GCGGACCGTCCGGCTCACAGGCGC	24	-1.55151	0.0655116	--	-0.208826	0.717048	--	-13.0695	0.000252302	**	GRMZM2G105364	4	1348_1371	+1	1.67875	1.02e-67	2.38e-66	1.44009	6.41e-46	1.18e-44	1.6205	2.98e-62	6.64e-61
zma-siR002575-1-2	CCGAGCGCTGGGCGTAGGCGGC	22	-0.659572	0.0023704	--	-1.01078	7.52e-06	**	-0.93069	2.57e-05	--	GRMZM2G124975	3.5	235_255	+1	0.8392	8.93e-06	3.64e-05	0.658203	0.000790914	0.00203531	1.35077	4.76e-15	4.83e-14
zma-siR001670-2	CCATGTGGATTGAGTGAGATTGGA	24	-12.4846	0.00582465	**	1.37614	0.0320517	*	-12.4846	0.00372953	**	GRMZM2G104443	2.5	1371_1394	+1	1.51857	5.85e-19	7.41e-18	0.458205	0.0264496	0.0492515	1.51474	6.39e-19	7.56e-18
zma-siR004925-1-1	GGGTCGGGCGAGGCGGAGACCG	22	13.2184	0.000688145	**	0	--	--	0	--	--	GRMZM2G085089	4	250_271	+1	-1.49948	2.8e-05	0.000105907	-0.570787	0.063434	0.103979	-0.748668	0.0167299	0.0339328
zma-siR002631-2	CGAGCGCTGGGCGTAGGCGGCG	22	-1.07673	0.00627297	**	-2.00083	9.03e-06	**	-1.82034	2.7e-05	**	GRMZM2G436593	3.5	545_565	+1	0.83043	1.78e-20	2.36e-19	1.20099	7.65e-46	1.4e-44	2.02077	3.47e-170	1.14e-168
zma-siR002173-1	CCAGAAGGGGCACGCCGGCGGC	22	-15.7576	8.48e-22	**	-15.7576	5.43e-23	**	-15.7576	1.98e-23	**	GRMZM2G163200	4	660_681	+1	1.40988	3.15e-14	3.3e-13	2.7229	1.51e-75	3.46e-74	2.29151	3.18e-47	6.29e-46
zma-siR002994-2	GGGACGAGACCGACCGGAGGGG	22	-16.8185	1.28e-44	**	-16.8185	4.35e-47	**	-16.8185	5.39e-48	**	GRMZM2G163200	4	1833_1854	+1	1.40988	3.15e-14	3.3e-13	2.7229	1.51e-75	3.46e-74	2.29151	3.18e-47	6.29e-46
zma-siR004544-2	GGGAGGAAAAGAGTGCGGGCCA	22	12.3254	0.0209881	*	0	--	--	0	--	--	GRMZM2G067638	4	1210_1231	+1	-1.22852	5.27e-09	3.15e-08	-0.578774	0.00226106	0.00529563	-0.562564	0.00261444	0.00638075
zma-siR002242-2	CGGCGAGGTCGGCGAGATGGTC	22	-16.2394	3.95e-30	**	-16.2394	8.66e-32	**	-16.2394	2.13e-32	**	GRMZM2G094352	3.5	1288_1309	+1	1.88871	0.00031605	0.000990215	1.36839	0.0182454	0.0350398	0.91908	0.142262	0.207976
zma-siR003580-2-9	CTGCGCACGCGCGGACCGTCCGAC	24	-0.381588	0.473183	--	-1.49833	0.0207009	*	-1.76262	0.00877785	**	GRMZM2G362298	4	1826_1849	+1	3.33419	6.72e-09	3.98e-08	2.98452	1.38e-06	5.43e-06	3.62829	2.31e-11	1.49e-10
zma-siR003900-1	CGTGGTCAGCTCGGCTCGGCTCGG	24	0.132985	0.817568	--	-0.305688	0.543533	--	-13.7069	2.83e-06	**	GRMZM2G301934	1.5	184_207	+1	8.38802	1.15e-05	4.58e-05	9.24793	1.21e-09	6.58e-09	9.56986	5.53e-12	3.77e-11
zma-siR001431-2	CCATATGGATTGGAGGGGATTG	22	0.246443	0.550092	--	0.399789	0.306602	--	-14.359	2.15e-09	**	GRMZM2G014826	1	1339_1360	+1	1.56166	6.75e-54	1.45e-52	1.71887	1.08e-67	2.34e-66	2.61473	9.17e-214	3.19e-212
zma-siR001215-2-4	CCGACAGAAACGAACAAGGCCTAA	24	2.20338	0.0289569	*	1.08663	0.411024	--	1.45977	0.218587	--	GRMZM2G132857	2.5	3449_3472	+1	-1.35809	0.000212502	0.000679922	-0.994298	0.00417332	0.00928382	-0.235306	0.429982	0.505525
zma-siR001235-2	CGCCATCGAGCAGACAGCCTCC	22	12.6879	0.00671752	**	11.7232	0.0805782	--	10.3594	0.416078	--	GRMZM2G150448	3	2681_2701	+1	-1.64567	0	0	-1.44973	2.44e-15	2.38e-14	-1.19426	0	0
zma-siR002631-2	CGAGCGCTGGGCGTAGGCGGCG	22	-1.07673	0.00627297	**	-2.00083	9.03e-06	**	-1.82034	2.7e-05	**	GRMZM2G124975	3.5	234_254	+1	0.8392	8.93e-06	3.64e-05	0.658203	0.000790914	0.00203531	1.35077	4.76e-15	4.83e-14
zma-siR004922-1-3	GGGTCCGATGGCATACTGGCGAAG	24	0.740403	0.000347942	--	1.06526	3.38e-08	**	0.895868	5.79e-06	--	GRMZM2G146346	0	1325_1348	+1	0.119691	0.669198	0.732981	-2.37358	1.79e-06	6.91e-06	-1.05308	0.00193302	0.00485204
zma-siR001090-1-1	AGCGACAAATAAAAAGAAACGGAG	24	17.4722	5.05e-62	**	17.5561	6.53e-67	**	17.8432	5.08e-82	**	GRMZM2G358279	4	1929_1952;1977_2000	+1/-1	-0.747299	0.00438356	0.0109654	-1.16132	4.43e-05	0.000141223	-0.441936	0.075185	0.122497
zma-siR002232-2	GAGAGGAGGATGGATGATGGGG	22	-15.3914	4.34e-17	**	-15.3914	5.09e-18	**	-15.3914	2.32e-18	**	GRMZM2G375307	4	405_427	+1	0.486315	0.0131492	0.0291731	1.2118	3.32e-12	2.22e-11	0.958203	1.08e-07	5.06e-07
zma-siR002711-2	TGCGCATGCGCGGACTGTCCGGCC	24	12.103	0.0370984	*	0	--	--	12.1667	0.0303912	*	GRMZM2G130699	2	2063_2086	+1	-1.51919	3.34e-05	0.00012463	-0.968057	0.00385068	0.00862638	-1.53471	2.74e-05	9.4e-05
zma-siR001419-1	ATCCAGCGACAACTAAAACGAAAC	24	9.518	0.640126	--	11.9862	0.047179	*	10.9443	0.246541	--	GRMZM2G314692	3	1119_1142;1159_1182	+1/-1	-1.80561	4.15e-05	0.000152663	-3.03004	2.88e-05	9.42e-05	-1.81789	3.53e-05	0.000118981
zma-siR001439-2-1	CCTTGTTCGTTTGTGTCGGATTG	23	12.518	0.0118738	*	12.5712	0.00946984	**	11.3594	0.146084	--	GRMZM2G105822	3	2078_2100	+1	-2.90592	3.11e-05	0.000116624	-1.73438	0.000178364	0.000509956	-2.93536	3.19e-05	0.000108023
zma-siR001439-2-1	CCTTGTTCGTTTGTGTCGGATTG	23	12.518	0.0118738	*	12.5712	0.00946984	**	11.3594	0.146084	--	GRMZM2G448692	3	2073_2095	+1	-1.54186	0	0	-1.45525	2.44e-15	2.38e-14	-1.91306	0	0
zma-siR001427-1	ATCCATGTGGATTGAGTGGGATTG	24	0.806039	0.0462027	--	-14.0695	1.08e-07	**	-14.0695	7.81e-08	**	AC210204.3_FG002	3.5	1616_1639	+1	1.20644	1.04e-36	1.87e-35	2.5729	5.62e-255	1.96e-253	2.081	3.87e-143	1.22e-141
zma-siR001386-1	ATACACATGGATTGGATGGGATTG	24	-14.5434	7.63e-10	**	-14.5434	2.27e-10	**	-0.0966246	0.776707	--	GRMZM2G147811	2	4248_4271	+1	0.453781	0.0782052	0.132551	1.19017	1.77e-07	7.73e-07	0.168017	0.535756	0.609078
zma-siR000315-1	ACATGGATTGGATGGGATTGGAAA	24	-14.8996	2.22e-12	**	-14.8996	4.78e-13	**	-0.113966	0.716023	--	GRMZM2G147811	2	4244_4267	+1	0.453781	0.0782052	0.132551	1.19017	1.77e-07	7.73e-07	0.168017	0.535756	0.609078
zma-siR000634-1	ACGAGCAGCTGGGTTGGAGGA	21	-0.474697	0.192141	--	-14.8996	4.78e-13	**	-14.8996	2.72e-13	**	GRMZM2G166944	4	582_603	+1	1.61271	0.0224292	0.0462965	2.74186	1.78e-06	6.86e-06	4.34002	4.94e-25	6.95e-24
zma-siR004744-1	GCTCACTTCTCTTTCTGTCAGT	22	14.6879	1.41e-09	**	0	--	--	14.6813	9.6e-10	**	GRMZM2G052148	3.5	608_629	+1	-1.31417	1.19e-11	9.07e-11	-0.660342	0.000153092	0.000440884	-0.840569	2.33e-06	9.18e-06
zma-siR002914-2	CGTGCGGCGGTGGAGGACGGCG	22	-13.0695	0.000476997	**	-13.0695	0.000299374	**	-13.0695	0.000252302	**	GRMZM2G063156	4	402_422	+1	2.43382	0.00210256	0.00564048	3.8467	1.86e-10	1.09e-09	3.94516	2.04e-11	1.33e-10
zma-siR002007-2-2	GCCCATGATGGCGTTGTATGGA	22	-14.2215	4.94e-08	**	-1.11982	0.026891	*	-1.54023	0.00435872	**	GRMZM2G131912	4	1074_1094	+1	9.15735	3.67e-09	2.22e-08	8.92778	7.34e-08	3.34e-07	6.87036	0.0189788	0.0378998
zma-siR003032-2	GCGGACCGTCCGGCTCGTCAGGCA	24	-12.8996	0.00109842	**	-12.8996	0.000722263	**	-0.732876	0.313613	--	GRMZM2G105364	1	1349_1371	+1	1.67875	1.02e-67	2.38e-66	1.44009	6.41e-46	1.18e-44	1.6205	2.98e-62	6.64e-61
zma-siR004384-2-2	GGACCGCGGACCGTCCGGCCTCAG	24	-18.6678	9.93e-159	**	-18.6678	1.43e-167	**	-0.734768	3.64e-13	--	GRMZM2G105364	4	1304_1328	+1	1.67875	1.02e-67	2.38e-66	1.44009	6.41e-46	1.18e-44	1.6205	2.98e-62	6.64e-61
zma-siR001673-1	CAATGACATGTGGGGTCCATGGTA	24	0	--	--	12.7232	0.00554464	**	0	--	--	GRMZM2G057475	1	596_619	+1	-0.777052	0.0450636	0.0845769	-2.01958	3.5e-05	0.000112967	-0.790442	0.0408428	0.0733819
zma-siR000062-2	CCAGAGGGGGATTGGAGGGGTTTA	24	0	--	--	12.5712	0.00946984	**	0	--	--	GRMZM2G380668	3.5	1055_1077	+1	-0.4449	0.000380512	0.00116957	-1.09743	8.44e-14	7.12e-13	0.362006	0.000872938	0.00232791
zma-siR002614-2	TCCGGACTGTCCGCGGTGGCGGCG	24	-0.703515	0.29812	--	-1.2353	0.0911292	--	-13.2215	0.000102804	**	GRMZM2G310947	1	20_43	+1	2.83617	7.7e-55	1.67e-53	3.496	2.5e-103	6.65e-102	3.13262	4.19e-74	1.01e-72
zma-siR002044-1	CATCTATTTATAGGCATGGGACGC	24	-13.0695	0.000476997	**	-13.0695	0.000299374	**	-13.0695	0.000252302	**	GRMZM2G137029	3.5	2527_2550	+1	1.404	0.0932872	0.154992	2.44335	0.00036508	0.000992077	2.68137	3.78e-05	0.000126868
zma-siR002086-1	CATTTATTTATAGGCACGGGACGC	24	-13.359	9e-05	**	-13.359	5.14e-05	**	-13.359	4.19e-05	**	GRMZM2G137029	4	2527_2550	+1	1.404	0.0932872	0.154992	2.44335	0.00036508	0.000992077	2.68137	3.78e-05	0.000126868
zma-siR002078-2	GTGGCAGGCTAATTAATACATGAA	24	13.518	0.000124605	**	0	--	--	14.1667	5.13e-07	**	GRMZM2G084195	1.5	924_947	+1	-1.26298	2.63e-13	2.4e-12	-1.05635	5.63e-13	4.12e-12	-2.1576	2.8e-14	2.68e-13
zma-siR004404-2	TTCTTCGTCTCCGTCTATCCC	21	-13.8996	1.39e-06	**	-13.8996	6.29e-07	**	-13.8996	4.7e-07	**	GRMZM2G366150	4	152_172	+1	1.41709	2.02e-07	1.02e-06	2.28946	1.87e-22	2.35e-21	1.48998	2.9e-08	1.44e-07
zma-siR001218-2-7	CCGACACAAACGAACAAGGCCTAA	24	4.42576	1.82e-06	**	4.2021	1.29e-05	**	3.26712	0.00554295	**	GRMZM2G448692	1	1969_1992;2077_2100	+1/-1	-1.54186	0	0	-1.45525	2.44e-15	2.38e-14	-1.91306	0	0
zma-siR002822-1	CCGGCGTGAGAGAGGTAGGAAT	22	12.103	0.0370984	*	12.2086	0.0276236	*	0	--	--	GRMZM2G033680	3.5	1_22	+1	-0.0884509	0.730478	0.78829	-1.16993	0.000229986	0.000643709	0.473118	0.0461964	0.0818779
zma-siR000286-1	ACAGCCTACAGCAGCTTTTTCCAC	24	-12.4846	0.00582465	**	-12.4846	0.00420396	**	-12.4846	0.00372953	**	GRMZM2G109865	2.5	1982_2005	+1	3.11209	2.17e-07	1.09e-06	3.1542	1.35e-07	5.98e-07	1.83227	0.016687	0.0338634
zma-siR002815-1	CCGGCCGTCAGGCAGGGAACTCGG	24	-14.9871	4.19e-13	**	-14.9871	8.21e-14	**	-0.769713	0.0335956	--	GRMZM2G105364	4	1339_1362	+1	1.67875	1.02e-67	2.38e-66	1.44009	6.41e-46	1.18e-44	1.6205	2.98e-62	6.64e-61
zma-siR001440-2-1	GCCTTGTTCGTTTGTGTCGGATTG	24	11.103	0.204881	--	11.9862	0.047179	*	11.3594	0.146084	--	GRMZM2G105822	3.5	2078_2101	+1	-2.90592	3.11e-05	0.000116624	-1.73438	0.000178364	0.000509956	-2.93536	3.19e-05	0.000108023
zma-siR002145-2	CGGACTGTCCGCGGTGGTGGCG	22	-1.08203	0.0907068	--	-13.6	8.84e-06	**	-0.24067	0.629731	--	GRMZM2G310947	0	20_41	+1	2.83617	7.7e-55	1.67e-53	3.496	2.5e-103	6.65e-102	3.13262	4.19e-74	1.01e-72
zma-siR001396-1-3	ATATAGAGGACGTTGCTGGAGATA	24	14.0416	2.31e-06	**	13.6492	4.48e-05	**	0	--	--	GRMZM2G171469	4	1131_1154	+1	-2.06753	1.47e-09	9.24e-09	-1.23517	4.48e-06	1.65e-05	-0.98655	0.000109783	0.00034146
zma-siR002521-1	CCGACAAAAGGCACTCGGCAA	21	0	--	--	13.2086	0.000651627	**	12.3594	0.0180079	*	GRMZM2G108933	3	1484_1503	+1	-1.02418	0.0125354	0.0279837	-2.15601	2.56e-05	8.46e-05	-1.4031	0.00133423	0.00344042
zma-siR001472-2	CTATGATTTGTGGGTCCGATGG	22	0	--	--	12.9862	0.0019008	**	0	--	--	GRMZM2G146346	0	1338_1359	+1	0.119691	0.669198	0.732981	-2.37358	1.79e-06	6.91e-06	-1.05308	0.00193302	0.00485204
zma-siR004973-2	GTGGGTCCGATGGCATATTGACGA	24	0	--	--	12.7232	0.00554464	**	0	--	--	GRMZM2G146346	1.5	1327_1350	+1	0.119691	0.669198	0.732981	-2.37358	1.79e-06	6.91e-06	-1.05308	0.00193302	0.00485204
zma-siR002085-2	TTGTGGGTCCGATGGCATAATGGC	24	0	--	--	11.9862	0.047179	*	0	--	--	GRMZM2G146346	1	1329_1352	+1	0.119691	0.669198	0.732981	-2.37358	1.79e-06	6.91e-06	-1.05308	0.00193302	0.00485204
zma-siR003351-2	TGGGTCCGATGGCATAATGGCGAA	24	0	--	--	11.9862	0.047179	*	0	--	--	GRMZM2G146346	1	1326_1349	+1	0.119691	0.669198	0.732981	-2.37358	1.79e-06	6.91e-06	-1.05308	0.00193302	0.00485204
zma-siR004917-1	GGGTCCGATGACATACTGGCGAAG	24	0	--	--	11.9862	0.047179	*	0	--	--	GRMZM2G146346	2	1325_1348	+1	0.119691	0.669198	0.732981	-2.37358	1.79e-06	6.91e-06	-1.05308	0.00193302	0.00485204
zma-siR000315-1	ACATGGATTGGATGGGATTGGAAA	24	-14.8996	2.22e-12	**	-14.8996	4.78e-13	**	-0.113966	0.716023	--	GRMZM2G125552	3.5	266_289	+1	2.25526	0.0059755	0.0144566	3.34272	5.33e-07	2.19e-06	1.91617	0.028378	0.0535826
zma-siR000212-2	TCCATATGGATTGAGGGGGATTGA	24	-12.4846	0.00582465	**	-12.4846	0.00420396	**	-12.4846	0.00372953	**	GRMZM2G004180	3.5	1460_1483	+1	0.934208	7.87e-06	3.23e-05	1.54673	2.73e-16	2.77e-15	0.886579	2.49e-05	8.58e-05
zma-siR002919-1-2	CCGTCGTCACAGAGCTTGCGGA	22	12.103	0.0370984	*	12.2086	0.0276236	*	10.9443	0.246541	--	GRMZM2G148249	4	1583_1604	+1	-1.30916	9.71e-07	4.51e-06	-2.81359	2.9e-07	1.23e-06	-2.18202	2.99e-09	1.63e-08
zma-siR003980-2-2	GTTTAGAGGACGCTGCTGGAGAG	23	13.6879	3.99e-05	**	12.8607	0.00324642	**	0	--	--	GRMZM2G171469	3.5	1195_1217	+1	-2.06753	1.47e-09	9.24e-09	-1.23517	4.48e-06	1.65e-05	-0.98655	0.000109783	0.00034146
zma-siR004060-2-1	GACGTTGCTGGAGGGAGTAGAGGA	24	1.01033	2.88e-16	**	0.858203	6.25e-12	--	0.958832	4.15e-15	--	GRMZM2G032003	3.5	2339_2362	+1	-1.27612	0	0	-0.588736	2.96e-12	1.99e-11	-0.28332	7.08e-08	3.37e-07
zma-siR001417-2	TTCTTTTTATTTGTCGCTGGATAG	24	0.485146	0.275437	--	1.19557	0.00178304	**	0.86416	0.0328538	--	GRMZM2G150674	0	1511_1534;1475_1498	+1/-1	-4.29014	0.000120295	0.000405376	-9.57554	5.29e-12	3.47e-11	-3.29014	5.13e-05	0.000168088
zma-siR002081-1	CATGTGGATTGAGCGGGATTGGAT	24	-0.551513	0.422038	--	-13.0695	0.000299374	**	-13.0695	0.000252302	**	GRMZM2G004180	3	1458_1481	+1	0.934208	7.87e-06	3.23e-05	1.54673	2.73e-16	2.77e-15	0.886579	2.49e-05	8.58e-05
zma-siR004876-2	TCATGCGCTCGTGGGCCGGCCCAG	24	-12.4846	0.00582465	**	-12.4846	0.00420396	**	-12.4846	0.00372953	**	GRMZM2G160430	0	42_65	+1	3.74967	1.61e-12	1.33e-11	5.17432	4.94e-38	8.34e-37	4.5418	1.27e-23	1.72e-22
zma-siR001071-1	AGCCTCTGCGCCGATTCGACGA	22	12.103	0.0370984	*	11.9862	0.047179	*	10.3594	0.416078	--	GRMZM2G304548	4	1454_1475	+1	-4.93283	5.02e-05	0.00018078	-4.89676	4.75e-05	0.000150347	-3.95121	6.53e-06	2.44e-05
zma-siR002499-2-3	TACTGCTGACGGGAGGGAAGGGAG	24	-1.02929	0.00194381	**	-0.561068	0.0609897	--	-0.809417	0.00918627	--	GRMZM2G400961	1	1549_1572	+1	9.15735	3.67e-09	2.22e-08	9.51175	1.98e-11	1.25e-10	10.1176	3.48e-17	3.89e-16
zma-siR002133-2	GGTCTGTTTGGTTGGGCTGTGGCT	24	13.3254	0.000389312	**	12.4013	0.0161738	*	13.6813	3.37e-05	**	GRMZM2G124567	0	1413_1436	+1	-5.68038	0.000120294	0.000405795	-5.60823	0.000117203	0.000346363	-2.98279	3.72e-07	1.63e-06
zma-siR001281-2	ATCTCCCGCAGCGGTTCCCCCTAA	24	-1.70352	0.149094	--	-1.82026	0.11879	--	-12.2215	0.00915303	**	GRMZM2G076683	3	60_83	+1	0.885884	0.0514514	0.0950699	0.656315	0.169759	0.239173	2.10031	8.71e-09	4.56e-08
zma-siR003821-2	TCTTGCGCCTCTACTGCTGACGGG	24	-0.603981	0.442003	--	-0.98376	0.235925	--	-3.34759	0.00872322	**	GRMZM2G440968	1	27_50	+1	3.94947	1.3e-38	2.4e-37	4.82361	2.53e-78	5.94e-77	4.49707	5.36e-61	1.19e-59
zma-siR000200-1-1	AATAAAAAGAAACGGAGGGAGTAG	24	-13.2215	0.00020714	**	-13.2215	0.000124089	**	-13.2215	0.000102804	**	GRMZM2G020766	1.5	2559_2582;2623_2646	+1/-1	0.476058	0.0840832	0.141355	0.87792	0.000680654	0.00176892	1.10903	6.69e-06	2.49e-05
zma-siR000200-1-2	AATAAAAAGAAACGGAGGGAGTAT	24	-15.8769	1.31e-23	**	-15.8769	6.64e-25	**	-15.8769	2.22e-25	**	GRMZM2G020766	0.5	2559_2582;2623_2646	+1/-1	0.476058	0.0840832	0.141355	0.87792	0.000680654	0.00176892	1.10903	6.69e-06	2.49e-05
zma-siR000200-1-3	AATAAAAAGAAACGGAGGGAGTAA	24	-13.359	9e-05	**	-13.359	5.14e-05	**	-13.359	4.19e-05	**	GRMZM2G020766	1.5	2559_2582;2623_2646	+1/-1	0.476058	0.0840832	0.141355	0.87792	0.000680654	0.00176892	1.10903	6.69e-06	2.49e-05
zma-siR000200-1-4	AATAAAAAGAAACGGAGGGAGTAC	24	-15.4542	8.18e-18	**	-15.4542	8.75e-19	**	-15.4542	3.85e-19	**	GRMZM2G020766	1.5	2559_2582;2623_2646	+1/-1	0.476058	0.0840832	0.141355	0.87792	0.000680654	0.00176892	1.10903	6.69e-06	2.49e-05
zma-siR003934-1	CTAATAAAAAGAAACGGAGGGAGT	24	-13.7069	7.37e-06	**	-13.7069	3.66e-06	**	-13.7069	2.83e-06	**	GRMZM2G020766	2.5	2561_2584	+1	0.476058	0.0840832	0.141355	0.87792	0.000680654	0.00176892	1.10903	6.69e-06	2.49e-05
zma-siR003221-2-2	GTAGAAGCCGCAGCCGCAGTCGGA	24	-3.84102	0.000700629	**	-1.15041	0.0935145	--	-2.4147	0.00465899	**	GRMZM2G076435	0.5	1457_1480	+1	1.84886	0.000192503	0.000621043	1.19555	0.033086	0.0587846	2.60295	1.57e-09	8.77e-09
zma-siR000173-1	AAGGCCTTGTTCGTTTCCGTCGGA	24	-12.4846	0.00582465	**	-12.4846	0.00420396	**	-12.4846	0.00372953	**	GRMZM2G126062	2.5	1842_1865;1736_1759	+1/-1	11.3875	2.53e-40	4.78e-39	10.014	6.85e-16	6.84e-15	10.5887	1.53e-23	2.07e-22
zma-siR005076-1	TCCAGCGACAAATAAAAAGAAACG	24	13.2184	0.000688145	**	11.9862	0.047179	*	12.3594	0.0180079	*	GRMZM2G150674	0	1472_1495;1514_1537	+1/-1	-4.29014	0.000120295	0.000405376	-9.57554	5.29e-12	3.47e-11	-3.29014	5.13e-05	0.000168088
zma-siR004518-1	GCCCACTTCGTACGAGCAGCTG	22	-12.4846	0.00582465	**	-12.4846	0.00420396	**	-12.4846	0.00372953	**	GRMZM2G180659	4	1194_1214	+1	3.59223	5.7e-21	7.64e-20	3.6477	8.14e-22	1e-20	2.3114	1.83e-06	7.34e-06
zma-siR003115-2	CGGTCTGTTCGGGTTCGGTTCGGG	24	12.518	0.0118738	*	13.5712	7.66e-05	**	12.9443	0.00221984	**	GRMZM2G082312	3	1867_1891	+1	-2.20968	1.05e-13	1.04e-12	-1.66327	2.64e-14	2.39e-13	-2.12694	7.53e-14	6.82e-13
zma-siR000303-2	CAAAGAGTTAAGGTACCTGTAG	22	0	--	--	12.4013	0.0161738	*	0	--	--	GRMZM2G064336	4	823_844	+1	-0.150508	0.135655	0.20979	-1.39321	1.91e-13	1.5e-12	-0.760028	1.07e-11	7.16e-11
zma-siR002196-1-5	CCAGCGACAAATAAAAAGAAACGA	24	-1.38159	0.441766	--	2.08663	0.0418608	*	1.04473	0.436017	--	GRMZM2G333069	3	564_587	+1	-0.338814	0.0367672	0.0702744	-4.46911	5.6e-06	2.04e-05	-5.52356	5.12e-05	0.000168327
zma-siR001442-1-2	ATCCGACAGAAACGAACAAGGCAT	24	12.6879	0.00671752	**	12.4013	0.0161738	*	0	--	--	GRMZM2G013465	4	2396_2419	+1	-0.523182	0.0233188	0.0479901	-2.15479	2e-09	1.06e-08	0.150101	0.465982	0.541021
zma-siR004311-2	TGGCGCCAATCGTCCTCGTCGC	22	-13.7069	7.37e-06	**	-13.7069	3.66e-06	**	-13.7069	2.83e-06	**	GRMZM2G349791	3.5	1106_1127	+1	2.83105	3.29e-22	4.59e-21	2.26643	3.23e-12	2.17e-11	3.46367	1.26e-40	2.27e-39
zma-siR004119-2	TCTCTATGGATTGCAGCTGCAGCA	24	-14.8538	5.12e-12	**	-14.8538	1.15e-12	**	-14.8538	6.67e-13	**	GRMZM2G007283	0	123_146	+1	0.604448	0.0285948	0.0568156	0.604448	0.0295696	0.0546056	1.0744	2.27e-05	7.87e-05
zma-siR000815-1-1	ACTGCTGACGGGAGGGAAGGGAGC	24	-0.340946	0.314158	--	-0.872728	0.0172449	--	-1.2772	0.00105681	**	GRMZM2G057281	1	165_188	+1	8.82337	2.05e-07	1.03e-06	9.55075	9.99e-12	6.44e-11	8.92778	6.14e-08	2.95e-07
zma-siR000202-1-2	AATACTGTAGAAGCCGCAGCCGC	23	-13.7069	7.37e-06	**	-13.7069	3.66e-06	**	-0.762623	0.172696	--	GRMZM2G040121	0	18_40	+1	4.60536	3e-125	8.64e-124	5.72962	1.5e-299	5.45e-298	4.80497	1.31e-147	4.16e-146
zma-siR003417-1-1	CGCGAGTCGGCTGCGAGGGCAT	22	-19.5161	3.73e-285	**	-19.5161	4.68e-301	**	-1.05612	2.35e-40	**	GRMZM2G474726	4	191_212	+1	1.3739	0.00143194	0.00396448	1.8952	1.56e-06	6.07e-06	1.69544	2.97e-05	0.000101362
zma-siR002669-2	CGCCATCCCACACGCCGCGGCT	22	-13.359	9e-05	**	-13.359	5.14e-05	**	-13.359	4.19e-05	**	GRMZM2G151521	4	350_370	+1	0.843881	0.0484816	0.0900617	1.41041	0.000293436	0.000806991	0.830075	0.0529304	0.092594
zma-siR000200-1-4	AATAAAAAGAAACGGAGGGAGTAC	24	-15.4542	8.18e-18	**	-15.4542	8.75e-19	**	-15.4542	3.85e-19	**	GRMZM2G159535	4	1529_1552	+1	0.935551	0.0162331	0.0350317	1.76368	1.73e-07	7.56e-07	1.84586	2.24e-08	1.13e-07
zma-siR002232-2	GAGAGGAGGATGGATGATGGGG	22	-15.3914	4.34e-17	**	-15.3914	5.09e-18	**	-15.3914	2.32e-18	**	GRMZM2G054050	4	112_132	+1	3.18934	0.000182428	0.000590107	4.59955	9.14e-13	6.49e-12	4.24978	6.37e-10	3.67e-09
zma-siR001090-1-1	AGCGACAAATAAAAAGAAACGGAG	24	17.4722	5.05e-62	**	17.5561	6.53e-67	**	17.8432	5.08e-82	**	GRMZM2G333069	1	562_585	+1	-0.338814	0.0367672	0.0702744	-4.46911	5.6e-06	2.04e-05	-5.52356	5.12e-05	0.000168327
zma-siR002196-1-2	CCAGCGACAAATAAAAAGAAACGG	24	1.14083	1.14e-07	**	1.24387	2.39e-09	**	1.35083	3.29e-11	**	GRMZM2G358279	4	1931_1954;1975_1998	+1/-1	-0.747299	0.00438356	0.0109654	-1.16132	4.43e-05	0.000141223	-0.441936	0.075185	0.122497
zma-siR005076-1	TCCAGCGACAAATAAAAAGAAACG	24	13.2184	0.000688145	**	11.9862	0.047179	*	12.3594	0.0180079	*	GRMZM2G349651	0	151_174;193_217	+1/-1	-1.28991	0	0	-1.03439	2.73e-13	2.09e-12	-1.70657	5.97e-13	4.55e-12
zma-siR004484-2-1	GTGGGTCCGATAGCATATTGGCGA	24	11.8399	0.0655748	--	12.7232	0.00554464	**	12.1667	0.0303912	*	GRMZM2G146346	2.5	1327_1350	+1	0.119691	0.669198	0.732981	-2.37358	1.79e-06	6.91e-06	-1.05308	0.00193302	0.00485204
zma-siR000200-1-1	AATAAAAAGAAACGGAGGGAGTAG	24	-13.2215	0.00020714	**	-13.2215	0.000124089	**	-13.2215	0.000102804	**	GRMZM2G102231	4	298_321	+1	1.29968	0.000499494	0.00150904	0.633218	0.133596	0.192697	1.34239	0.000284864	0.000826623
zma-siR000200-1-2	AATAAAAAGAAACGGAGGGAGTAT	24	-15.8769	1.31e-23	**	-15.8769	6.64e-25	**	-15.8769	2.22e-25	**	GRMZM2G102231	3	298_321	+1	1.29968	0.000499494	0.00150904	0.633218	0.133596	0.192697	1.34239	0.000284864	0.000826623
zma-siR000200-1-3	AATAAAAAGAAACGGAGGGAGTAA	24	-13.359	9e-05	**	-13.359	5.14e-05	**	-13.359	4.19e-05	**	GRMZM2G102231	4	298_321	+1	1.29968	0.000499494	0.00150904	0.633218	0.133596	0.192697	1.34239	0.000284864	0.000826623
zma-siR000200-1-4	AATAAAAAGAAACGGAGGGAGTAC	24	-15.4542	8.18e-18	**	-15.4542	8.75e-19	**	-15.4542	3.85e-19	**	GRMZM2G102231	4	298_321	+1	1.29968	0.000499494	0.00150904	0.633218	0.133596	0.192697	1.34239	0.000284864	0.000826623
zma-siR001832-2	CGGCGGCCGGCGGCGTAGTGTC	22	0	--	--	13.3081	0.000381531	**	0	--	--	GRMZM2G137421	3	1711_1732	+1	-0.981595	0.0174444	0.0372982	-2.79506	2.99e-05	9.73e-05	-0.708437	0.0709256	0.118424
zma-siR003586-2	CTCGGGATACGCGGACCGTCCGGG	24	0	--	--	11.9862	0.047179	*	0	--	--	GRMZM2G155086	2	994_1017	+1	-0.158494	0.595342	0.669781	-1.43953	0.000148302	0.000427977	-0.758992	0.0224816	0.0438869
zma-siR003704-2-1	TCTTCCATGCCCTCGCAGCCGGC	23	-3.55151	1.9e-05	**	-3.66825	8.35e-06	**	-4.71016	9.58e-07	**	GRMZM2G058681	4	719_741	+1	2.30083	4.41e-05	0.000160413	1.29373	0.0574274	0.0970503	2.41867	1.1e-05	3.99e-05
zma-siR001677-2	CCGTCTGTGTCTATGATTTGTGGG	24	9.518	0.640126	--	11.9862	0.047179	*	9.35935	0.702198	--	GRMZM2G146346	0	1346_1369	+1	0.119691	0.669198	0.732981	-2.37358	1.79e-06	6.91e-06	-1.05308	0.00193302	0.00485204
zma-siR002368-2	CGCGTAGGGGGCGCTGTAGGGGGC	24	-14.2215	4.94e-08	**	-14.2215	1.86e-08	**	-14.2215	1.3e-08	**	GRMZM2G154505	2.5	304_328	+1	8.29921	2.24e-05	8.56e-05	9.66356	1.28e-12	8.95e-12	8.98584	3.15e-08	1.56e-07
zma-siR004622-2	GCGTAGGGGGCGCTGTAGAGGCAC	24	-12.4846	0.00582465	**	-12.4846	0.00420396	**	-12.4846	0.00372953	**	GRMZM2G154505	3.5	304_327	+1	8.29921	2.24e-05	8.56e-05	9.66356	1.28e-12	8.95e-12	8.98584	3.15e-08	1.56e-07
zma-siR004725-2-1	GTGAGCCCGGCACGAAGCCCGCTT	24	-1.18894	0.18359	--	-2.30568	0.0314097	*	-1.76262	0.0658684	--	GRMZM2G460383	1	356_379	+1	1.15299	3.01e-27	4.68e-26	0.9788	8.73e-19	9.88e-18	1.58312	7.84e-58	1.68e-56
zma-siR000202-1-1	AATACTGTAGAAGCCGCAGCCGG	23	-13.359	9e-05	**	-13.359	5.14e-05	**	-13.359	4.19e-05	**	GRMZM2G040121	1	18_40	+1	4.60536	3e-125	8.64e-124	5.72962	1.5e-299	5.45e-298	4.80497	1.31e-147	4.16e-146
zma-siR001603-2	CGACACTGTTGCAGCTGTTTGGA	23	-12.4846	0.00582465	**	-12.4846	0.00420396	**	-12.4846	0.00372953	**	GRMZM2G040121	0	70_92	+1	4.60536	3e-125	8.64e-124	5.72962	1.5e-299	5.45e-298	4.80497	1.31e-147	4.16e-146
zma-siR003715-1-1	CGGGACGGCCGCAATCAGCAGC	22	-0.703516	0.142761	--	-1.11982	0.026891	*	-0.692233	0.135264	--	GRMZM2G442000	4	438_458	+1	1.45476	0.000397248	0.00121678	2.22039	6.87e-10	3.84e-09	2.48926	2.63e-13	2.14e-12
zma-siR002761-1	CCGGACGGTCCGCGGTGGCGGCGC	24	-2.23574	4.08e-08	**	-1.40906	4.82e-05	**	-0.702502	0.0212358	--	GRMZM2G150841	4	884_906	+1	1.84886	0.000192503	0.000621146	2.38714	1.25e-07	5.56e-07	0.746243	0.217758	0.30165
zma-siR002366-2	TGCATGTCGGCTGTAGGGGGC	21	-12.7069	0.00252941	**	-12.7069	0.00174252	**	-12.7069	0.00151965	**	GRMZM2G131205	4	1393_1412	+1	4.7497	1.71e-74	4.16e-73	3.43437	1.92e-24	2.53e-23	4.17943	5.47e-47	1.08e-45
zma-siR001091-1-1	AGCGACAACTAAAACGAAACGGAG	24	14.9103	4.61e-11	**	14.8275	1.18e-10	**	14.9443	1.46e-11	**	GRMZM2G143883	1.5	298_321	+1	-2.34136	5.8e-05	0.0002065	-0.423102	0.30246	0.368117	-1.24101	0.00808894	0.017775
zma-siR004373-2	GCGATGTTGGCGGCGTCCTCGT	22	1.66904	0.0031417	**	1.08663	0.0824816	--	1.17598	0.054697	--	GRMZM2G039983	4	1337_1358	+1	-2.16527	7.66e-05	0.00026877	-3.34306	7.6e-05	0.000232245	-1.98839	0.000155555	0.000470569
zma-siR002527-2	GGCCTTGTTCGTTTGTGTCGGAT	23	13.2184	0.000688145	**	11.7232	0.0805782	--	12.8188	0.00374634	**	GRMZM2G011030	0	1588_1610	+1	-1.20013	1.86e-05	7.22e-05	-1.1981	2.22e-05	7.39e-05	-1.57701	1.22e-07	5.64e-07
zma-siR000099-1	AACGCTTGATGTGATCCGGGCTAA	24	-0.0596603	0.89035	--	-13.4846	2.13e-05	**	-13.4846	1.71e-05	**	GRMZM2G310947	3.5	1754_1777	+1	2.83617	7.7e-55	1.67e-53	3.496	2.5e-103	6.65e-102	3.13262	4.19e-74	1.01e-72
zma-siR000200-1-3	AATAAAAAGAAACGGAGGGAGTAA	24	-13.359	9e-05	**	-13.359	5.14e-05	**	-13.359	4.19e-05	**	GRMZM2G477063	2	778_801;840_863	+1/-1	9.3443	2.51e-10	1.71e-09	10.8017	6.79e-27	9.46e-26	10.3718	2.3e-20	2.83e-19
zma-siR000200-1-2	AATAAAAAGAAACGGAGGGAGTAT	24	-15.8769	1.31e-23	**	-15.8769	6.64e-25	**	-15.8769	2.22e-25	**	GRMZM2G477063	1.5	778_801;840_863	+1/-1	9.3443	2.51e-10	1.71e-09	10.8017	6.79e-27	9.46e-26	10.3718	2.3e-20	2.83e-19
zma-siR000200-1-4	AATAAAAAGAAACGGAGGGAGTAC	24	-15.4542	8.18e-18	**	-15.4542	8.75e-19	**	-15.4542	3.85e-19	**	GRMZM2G477063	1	778_801;840_863	+1/-1	9.3443	2.51e-10	1.71e-09	10.8017	6.79e-27	9.46e-26	10.3718	2.3e-20	2.83e-19
zma-siR000200-1-1	AATAAAAAGAAACGGAGGGAGTAG	24	-13.2215	0.00020714	**	-13.2215	0.000124089	**	-13.2215	0.000102804	**	GRMZM2G477063	2	778_801;840_863	+1/-1	9.3443	2.51e-10	1.71e-09	10.8017	6.79e-27	9.46e-26	10.3718	2.3e-20	2.83e-19
zma-siR003156-2	GAGGTGTACGAGCCTCTGGTCGAT	24	-13.6	1.7e-05	**	-13.6	8.84e-06	**	-13.6	6.95e-06	**	GRMZM2G477063	3.5	1065_1088	+1	9.3443	2.51e-10	1.71e-09	10.8017	6.79e-27	9.46e-26	10.3718	2.3e-20	2.83e-19
zma-siR003934-1	CTAATAAAAAGAAACGGAGGGAGT	24	-13.7069	7.37e-06	**	-13.7069	3.66e-06	**	-13.7069	2.83e-06	**	GRMZM2G477063	1	780_803;838_861	+1/-1	9.3443	2.51e-10	1.71e-09	10.8017	6.79e-27	9.46e-26	10.3718	2.3e-20	2.83e-19
zma-siR000084-2	AGCTGGCTCGGCTCGACTCGTTAA	24	0	--	--	12.8607	0.00324642	**	12.1667	0.0303912	*	GRMZM2G145101	3	326_349	+1	-0.762065	5.48e-05	0.000196036	-1.57141	7.25e-13	5.22e-12	-1.54514	7.68e-13	5.77e-12
zma-siR000981-1	AGCAGTCCGTAGCAGCTTTTGGTG	24	12.3254	0.0209881	*	11.9862	0.047179	*	0	--	--	GRMZM2G141288	4	201_224	+1	-1.17882	1.08e-13	1.06e-12	-1.92686	0	0	-0.65024	4.43e-08	2.16e-07
zma-siR004190-1-1	CTGTCGTGCTTATGGGAAGGGAGA	24	0.0398761	0.888267	--	-0.197163	0.43849	--	-1.09966	0.000237855	**	GRMZM2G400961	0	1600_1623	+1	9.15735	3.67e-09	2.22e-08	9.51175	1.98e-11	1.25e-10	10.1176	3.48e-17	3.89e-16
zma-siR001091-1-2	AGCGACAACTAAAACGAAACGGAT	24	13.103	0.00121636	**	12.9862	0.0019008	**	13.3594	0.000273641	**	GRMZM2G143883	0.5	298_321	+1	-2.34136	5.8e-05	0.0002065	-0.423102	0.30246	0.368117	-1.24101	0.00808894	0.017775
zma-siR003691-2-2	GAGCGAGATCCAGGCGCCGCCGGC	24	-0.796625	0.301107	--	-1.91337	0.0395911	*	-3.54024	0.0039213	**	GRMZM2G105364	0	1397_1420	+1	1.67875	1.02e-67	2.38e-66	1.44009	6.41e-46	1.18e-44	1.6205	2.98e-62	6.64e-61
zma-siR004644-2-4	GCGGACCGTCCGGCCCACAGGCGC	24	-1.54644	8.96e-20	**	-17.6343	2.82e-82	**	-1.30916	1.72e-16	**	GRMZM2G105364	3.5	1348_1371	+1	1.67875	1.02e-67	2.38e-66	1.44009	6.41e-46	1.18e-44	1.6205	2.98e-62	6.64e-61
zma-siR002404-2	GAGGCTTTACTGTTGGAGCGGGGT	24	0	--	--	0	--	--	13.2663	0.000461814	**	GRMZM2G132021	2.5	29_52	+1	-0.892828	0.0188073	0.0394445	-0.451379	0.202602	0.278908	-2.04372	1.2e-05	4.34e-05
zma-siR000870-1	AGAAGCCGCAGCCGCAGTCGGATT	24	12.8399	0.00380038	**	12.5712	0.00946984	**	12.5293	0.0106703	*	GRMZM2G027439	0.5	2007_2030	+1	-0.88922	0.00299736	0.00778633	-2.51877	9.69e-07	3.86e-06	-2.22691	2.1e-07	9.48e-07
zma-siR001684-1	CACAGGCGCGGACCGTCCGGAC	22	-0.381588	0.431362	--	-0.885354	0.0920186	--	-13.9871	1.92e-07	**	GRMZM2G362298	4	1825_1846	+1	3.33419	6.72e-09	3.98e-08	2.98452	1.38e-06	5.43e-06	3.62829	2.31e-11	1.49e-10
zma-siR004720-2	TCCGACGACGAGGACGCCGCCA	22	15.3509	8.97e-15	**	15.016	4.76e-12	**	0	--	--	GRMZM2G444801	4	1897_1919	+1	-3.5694	0	0	-3.26829	0	0	-1.34738	0	0
zma-siR003831-2	GCACCTCTGCGGTCGGGACGAA	22	-13.6	1.7e-05	**	-13.6	8.84e-06	**	-13.6	6.95e-06	**	GRMZM2G010765	4	156_177	+1	3.35616	1.33e-44	2.63e-43	2.7631	7.24e-25	9.61e-24	2.23954	2.02e-14	1.97e-13
zma-siR004416-1	GATGGGTCGAGCGCGTGGGCGAGC	24	-14.4232	4.05e-09	**	-0.0218945	0.931597	--	-14.4232	8.77e-10	**	GRMZM2G154678	3	754_778	+1	3.32492	4.27e-28	6.78e-27	2.48863	2.17e-12	1.49e-11	2.82437	1.49e-17	1.68e-16
zma-siR003356-1	CGCCCCTGCGCACGCGCGGACCGT	24	-1.325	0.00579687	**	-0.284207	0.457562	--	-0.483647	0.224811	--	GRMZM2G105364	1	1363_1386	+1	1.67875	1.02e-67	2.38e-66	1.44009	6.41e-46	1.18e-44	1.6205	2.98e-62	6.64e-61
zma-siR001398-2	GTGCGTTGCAACGGGAACATATAA	24	0.940341	0.496123	--	2.20211	0.0276479	*	0.459769	0.807514	--	GRMZM2G086669	0	367_390	+1	-1.04069	2.7e-13	2.45e-12	-1.33557	2.65e-13	2.04e-12	-0.310859	0.00695462	0.0154482
zma-siR000144-1-2	AAGAGGACCGACACGTAGGGGGCA	24	0	--	--	11.9862	0.047179	*	0	--	--	GRMZM2G145213	4	669_692	+1	-0.0438986	0.40241	0.483439	-1.8676	5.29e-13	3.87e-12	-0.845723	0	0
zma-siR004918-2	TCGCCAATATGTCATCGGACCCAC	24	0.940341	0.00191807	--	-14.8065	2.78e-12	**	-14.8065	1.64e-12	**	GRMZM2G106427	3	166_189	+1	-1.62583	0	0	-0.0446877	0.713396	0.764463	-0.117374	0.335654	0.408631
zma-siR004109-2	GCGCGGACCGTCCGGCCGTCAGGC	24	-13.8996	1.39e-06	**	-13.8996	6.29e-07	**	-1.95527	0.00262494	**	GRMZM2G362298	3	1818_1841	+1	3.33419	6.72e-09	3.98e-08	2.98452	1.38e-06	5.43e-06	3.62829	2.31e-11	1.49e-10
zma-siR002757-2-2	TGCGCACGCGCGGACCGTCCGGAC	24	-1.20471	0.0140292	*	-0.851969	0.0581423	--	-0.363353	0.36736	--	GRMZM2G105364	2	1357_1380	+1	1.67875	1.02e-67	2.38e-66	1.44009	6.41e-46	1.18e-44	1.6205	2.98e-62	6.64e-61
zma-siR002196-1-2	CCAGCGACAAATAAAAAGAAACGG	24	1.14083	1.14e-07	**	1.24387	2.39e-09	**	1.35083	3.29e-11	**	GRMZM2G333069	2	564_587	+1	-0.338814	0.0367672	0.0702744	-4.46911	5.6e-06	2.04e-05	-5.52356	5.12e-05	0.000168327
zma-siR002125-2	GTGACTGTGAGAGCGGGATTGGAA	24	0	--	--	12.2086	0.0276236	*	0	--	--	GRMZM2G363908	0	1451_1474	+1	-0.484095	0.00751122	0.0177286	-1.01387	4.04e-07	1.69e-06	-0.338564	0.0545528	0.093298
zma-siR002307-2	GTGACTGTGAGAGCGGGATGGGAA	24	0	--	--	13.9862	3.09e-06	**	0	--	--	GRMZM2G363908	1	1451_1474	+1	-0.484095	0.00751122	0.0177286	-1.01387	4.04e-07	1.69e-06	-0.338564	0.0545528	0.093298
zma-siR004518-1	GCCCACTTCGTACGAGCAGCTG	22	-12.4846	0.00582465	**	-12.4846	0.00420396	**	-12.4846	0.00372953	**	GRMZM2G046743	4	457_477	+1	3.12116	5.97e-28	9.42e-27	3.12493	8.48e-28	1.19e-26	4.03878	7.62e-64	1.73e-62
zma-siR003894-1	CGTGGACGGTCCGCGCGTGCGCAG	24	-12.4846	0.00582465	**	-12.4846	0.00420396	**	-12.4846	0.00372953	**	GRMZM2G029058	4	881_903	+1	0.791867	0.00192868	0.00519912	1.54057	8.14e-12	5.27e-11	1.33354	8.78e-09	4.59e-08
zma-siR002527-2	GGCCTTGTTCGTTTGTGTCGGAT	23	13.2184	0.000688145	**	11.7232	0.0805782	--	12.8188	0.00374634	**	GRMZM2G448692	3	2075_2097	+1	-1.54186	0	0	-1.45525	2.44e-15	2.38e-14	-1.91306	0	0
zma-siR004217-2	GGGTGACCAGAAGACGAAGGA	21	0	--	--	14.9248	2.37e-11	**	14.4038	3.74e-08	**	GRMZM2G173387	4	727_747	+1	-0.378838	0.00694414	0.0164701	-1.02421	9.3e-11	5.57e-10	-1.85543	0	0
zma-siR003417-1-1	CGCGAGTCGGCTGCGAGGGCAT	22	-19.5161	3.73e-285	**	-19.5161	4.68e-301	**	-1.05612	2.35e-40	**	GRMZM2G119894	3.5	2658_2678	+1	3.03819	1.49e-18	1.86e-17	2.91737	2.17e-16	2.26e-15	3.13112	2.68e-20	3.28e-19
zma-siR001777-2	CCGTGTTGCAGGCCGAGGTGGC	22	-13.8996	1.39e-06	**	-13.8996	6.29e-07	**	-13.8996	4.7e-07	**	GRMZM2G069335	2.5	242_263	+1	10.3004	2.35e-19	3e-18	10.2958	3.67e-19	4.22e-18	8.98584	3.15e-08	1.56e-07
zma-siR000233-1	AATGACATGTGGGGTCCATGGTAT	24	0	--	--	15.6867	8.63e-19	**	14.9139	2.46e-11	**	GRMZM2G057475	1	595_618	+1	-0.777052	0.0450636	0.0845769	-2.01958	3.5e-05	0.000112967	-0.790442	0.0408428	0.0733819
zma-siR001413-1	ATCCAACGGTGCTGTGTCAGGGGG	24	-13.7069	7.37e-06	**	0.394752	0.431509	--	-0.17766	0.702479	--	GRMZM2G474119	2.5	1781_1804;1714_1737	+1/-1	4.78791	7.68e-207	2.44e-205	3.37186	1.42e-60	2.95e-59	3.89048	5.62e-98	1.51e-96
zma-siR002148-2	GCCGGACGGTCCGCGGTGGTGGCG	24	0	--	--	11.9862	0.047179	*	0	--	--	GRMZM2G162688	3.5	497_519	+1	-0.741434	9.56e-07	4.45e-06	-1.64078	0	0	0.0214363	0.871832	0.904507
zma-siR003283-2	GGGCCGGACGGTCCGCGACTCGGG	24	0	--	--	11.9862	0.047179	*	0	--	--	GRMZM2G162688	3	498_521	+1	-0.741434	9.56e-07	4.45e-06	-1.64078	0	0	0.0214363	0.871832	0.904507
zma-siR002617-2	GCCGGACGGTCCGCGGTGGCGGCG	24	0	--	--	12.2086	0.0276236	*	0	--	--	GRMZM2G162688	3	497_519	+1	-0.741434	9.56e-07	4.45e-06	-1.64078	0	0	0.0214363	0.871832	0.904507
zma-siR001217-1	AGGCCTTGTTCGTTTGTGTCGGA	23	0.203375	0.830564	--	-0.761366	0.370069	--	-12.4846	0.00372953	**	GRMZM2G127418	1	116_138	+1	11.6667	9.06e-49	1.86e-47	11.1997	3.19e-35	5.2e-34	13.0661	7.36e-128	2.22e-126
zma-siR001457-2	CGGCGGCGCGAGAGGAGGATGG	22	-0.96655	0.0970126	--	-13.8065	1.52e-06	**	-13.8065	1.15e-06	**	GRMZM2G132623	3.5	12_33	+1	0.930795	4.4e-265	1.46e-263	1.31445	0	0	0.803741	1.11e-190	3.79e-189
zma-siR001386-1	ATACACATGGATTGGATGGGATTG	24	-14.5434	7.63e-10	**	-14.5434	2.27e-10	**	-0.0966246	0.776707	--	GRMZM2G066067	1.5	1609_1632	+1	4.46582	1.2e-11	9.17e-11	4.62829	4.79e-13	3.52e-12	4.05608	1.39e-08	7.14e-08
zma-siR002756-2-1	GCGCACGCGCGGACCGTCCGGCC	23	-0.703516	0.203758	--	-1.2353	0.0384073	*	-0.639767	0.224902	--	GRMZM2G105364	1	1357_1379	+1	1.67875	1.02e-67	2.38e-66	1.44009	6.41e-46	1.18e-44	1.6205	2.98e-62	6.64e-61
zma-siR001832-2	CGGCGGCCGGCGGCGTAGTGTC	22	0	--	--	13.3081	0.000381531	**	0	--	--	GRMZM2G168261	4	603_624	+1	-0.551447	0.0141122	0.030807	-3.641	5.6e-06	2.04e-05	-1.11049	6.73e-06	2.5e-05
zma-siR000208-2	CCATGTGGATTGAGTGGGATTGG	23	0	--	--	13.9862	3.09e-06	**	0	--	--	GRMZM2G024104	3.5	1697_1719	+1	0.234649	0.095838	0.158149	-1.23633	1.36e-11	8.67e-11	-0.471356	0.00293718	0.00711015
zma-siR001661-2-1	CCATGTGGATTGAGTGGGATTGAG	24	0	--	--	11.9862	0.047179	*	0	--	--	GRMZM2G024104	3.5	1696_1719	+1	0.234649	0.095838	0.158149	-1.23633	1.36e-11	8.67e-11	-0.471356	0.00293718	0.00711015
zma-siR001695-1	CACATGGATTGGATGAGATTGGAA	24	0	--	--	11.9862	0.047179	*	0	--	--	GRMZM2G024104	4	1628_1651;1491_1514	+1/-1	0.234649	0.095838	0.158149	-1.23633	1.36e-11	8.67e-11	-0.471356	0.00293718	0.00711015
zma-siR003457-2	GAGCGGTGGCGAGAGTAGCGTG	22	13.103	0.00121636	**	0	--	--	0	--	--	GRMZM2G140832	3.5	251_272	+1	-2.13617	5e-09	2.99e-08	-0.801121	0.00171394	0.00414936	0.141134	0.513406	0.586792
zma-siR001156-1	AGGACAACTGTAGGTGGGCCTA	22	-18.6343	4.17e-155	**	-2.63313	1.51e-78	**	-18.6343	6.44e-167	**	GRMZM2G440968	3.5	1415_1437	+1	3.94947	1.3e-38	2.4e-37	4.82361	2.53e-78	5.94e-77	4.49707	5.36e-61	1.19e-59
zma-siR002705-1	CCGGACAATCCGCGGTGGTGGCGC	24	-13.2215	0.00020714	**	-2.2353	0.0108544	*	-13.2215	0.000102804	**	GRMZM2G310947	4	19_42	+1	2.83617	7.7e-55	1.67e-53	3.496	2.5e-103	6.65e-102	3.13262	4.19e-74	1.01e-72
zma-siR003554-2-2	CTGCGCACGCGCGGATCGTCCGGA	24	-12.8996	0.00109842	**	-0.328407	0.612974	--	-12.8996	0.000619202	**	GRMZM2G105364	2.5	1358_1381	+1	1.67875	1.02e-67	2.38e-66	1.44009	6.41e-46	1.18e-44	1.6205	2.98e-62	6.64e-61
zma-siR000315-1	ACATGGATTGGATGGGATTGGAAA	24	-14.8996	2.22e-12	**	-14.8996	4.78e-13	**	-0.113966	0.716023	--	GRMZM2G066067	2	1605_1628	+1	4.46582	1.2e-11	9.17e-11	4.62829	4.79e-13	3.52e-12	4.05608	1.39e-08	7.14e-08
zma-siR003041-1	CCTGCGCACGCGCGGACCGTCCGG	24	-14.359	9.32e-09	**	-14.359	3.19e-09	**	-0.999662	0.0328105	--	GRMZM2G105364	1	1359_1382	+1	1.67875	1.02e-67	2.38e-66	1.44009	6.41e-46	1.18e-44	1.6205	2.98e-62	6.64e-61
zma-siR002266-1	CCATGGCGTCGATGTGGGGGGC	22	-0.274672	0.475205	--	-14.6	9.42e-11	**	-0.717108	0.0799105	--	GRMZM2G009464	4	124_144	+1	0.776074	5.27e-13	4.58e-12	1.15395	4.86e-30	7.18e-29	1.05366	6.7e-25	9.37e-24
zma-siR004144-2	GATGTCAGAAGATCACGAGCAGTC	24	-13.7069	7.37e-06	**	-0.305688	0.543533	--	-13.7069	2.83e-06	**	GRMZM2G389285	0	4_27	+1	3.07339	1.04e-08	6.03e-08	2.78517	1.02e-06	4.05e-06	3.95555	2.35e-18	2.73e-17
zma-siR004110-2	GCGCGGACCGTCCGACCGTCAGGC	24	-0.574232	0.432218	--	-0.328407	0.612974	--	-12.8996	0.000619202	**	GRMZM2G362298	4	1818_1841	+1	3.33419	6.72e-09	3.98e-08	2.98452	1.38e-06	5.43e-06	3.62829	2.31e-11	1.49e-10
zma-siR002527-1	CCGACACAAACGAACAAGGCCTA	23	14.4249	4.29e-08	**	14.5305	8.55e-09	**	13.6813	3.37e-05	**	GRMZM2G011030	3	1483_1505	+1	-1.20013	1.86e-05	7.22e-05	-1.1981	2.22e-05	7.39e-05	-1.57701	1.22e-07	5.64e-07
zma-siR002257-2	TGGGGCATGGATTGAGGCATGGAT	24	0	--	--	12.8607	0.00324642	**	0	--	--	GRMZM2G058560	2.5	1844_1867	+1	-0.879706	5.69e-05	0.000202814	-2.18234	8.49e-11	5.11e-10	-0.384798	0.054257	0.0928325
zma-siR001425-2	GGGCATGGATTGAGGCATGGATTT	24	0	--	--	13.9862	3.09e-06	**	0	--	--	GRMZM2G058560	3.5	1842_1865	+1	-0.879706	5.69e-05	0.000202814	-2.18234	8.49e-11	5.11e-10	-0.384798	0.054257	0.0928325
zma-siR001419-2	TTCGTTTTAGTTGTCGCTGGATAG	24	14.1619	7.4e-07	**	14.5712	5.01e-09	**	13.9443	4.16e-06	**	GRMZM2G349651	4	190_213;154_177	+1/-1	-1.28991	0	0	-1.03439	2.73e-13	2.09e-12	-1.70657	5.97e-13	4.55e-12
zma-siR003934-1	CTAATAAAAAGAAACGGAGGGAGT	24	-13.7069	7.37e-06	**	-13.7069	3.66e-06	**	-13.7069	2.83e-06	**	GRMZM2G016184	4	1386_1409	+1	0.870736	0.000143808	0.000476842	1.60175	2.76e-15	2.68e-14	1.38287	3.68e-11	2.35e-10
zma-siR000200-1-1	AATAAAAAGAAACGGAGGGAGTAG	24	-13.2215	0.00020714	**	-13.2215	0.000124089	**	-13.2215	0.000102804	**	GRMZM2G016184	4	1384_1407	+1	0.870736	0.000143808	0.000476842	1.60175	2.76e-15	2.68e-14	1.38287	3.68e-11	2.35e-10
zma-siR000200-1-2	AATAAAAAGAAACGGAGGGAGTAT	24	-15.8769	1.31e-23	**	-15.8769	6.64e-25	**	-15.8769	2.22e-25	**	GRMZM2G016184	3.5	1384_1407	+1	0.870736	0.000143808	0.000476842	1.60175	2.76e-15	2.68e-14	1.38287	3.68e-11	2.35e-10
zma-siR000200-1-3	AATAAAAAGAAACGGAGGGAGTAA	24	-13.359	9e-05	**	-13.359	5.14e-05	**	-13.359	4.19e-05	**	GRMZM2G016184	4	1384_1407	+1	0.870736	0.000143808	0.000476842	1.60175	2.76e-15	2.68e-14	1.38287	3.68e-11	2.35e-10
zma-siR000200-1-4	AATAAAAAGAAACGGAGGGAGTAC	24	-15.4542	8.18e-18	**	-15.4542	8.75e-19	**	-15.4542	3.85e-19	**	GRMZM2G016184	3	1384_1407	+1	0.870736	0.000143808	0.000476842	1.60175	2.76e-15	2.68e-14	1.38287	3.68e-11	2.35e-10
zma-siR001417-2	TTCTTTTTATTTGTCGCTGGATAG	24	0.485146	0.275437	--	1.19557	0.00178304	**	0.86416	0.0328538	--	GRMZM2G358279	2	1971_1994;1935_1958	+1/-1	-0.747299	0.00438356	0.0109654	-1.16132	4.43e-05	0.000141223	-0.441936	0.075185	0.122497
zma-siR002697-2-1	GGAGTTTCGTCGTCTTCCGGGT	22	11.518	0.11591	--	11.9862	0.047179	*	0	--	--	GRMZM2G089491	4	19_41	+1	-0.211456	0.0122338	0.0273671	-1.24976	1.32e-13	1.07e-12	-0.150967	0.0697642	0.116663
zma-siR003133-1-2	CGACAAAAGGCACTCGGCAAAGAT	24	0.246443	0.687945	--	0.290164	0.629239	--	-13.359	4.19e-05	**	GRMZM2G007249	1	1384_1407	+1	3.13687	3.32e-09	2.02e-08	3.32752	9.49e-11	5.67e-10	4.6207	2.84e-31	4.52e-30
zma-siR003182-1	CGACGAGGACGATTGGCGCCAA	22	-2.18894	0.0431218	*	-12.7069	0.00174252	**	-12.7069	0.00151965	**	GRMZM2G036092	4	1012_1033	+1	2.82724	3.56e-15	4e-14	3.49146	7.56e-28	1.07e-26	2.46526	1.24e-10	7.57e-10
zma-siR001375-2	CGCACGGCACGGCACTGGCACTAG	24	-13.4846	3.91e-05	**	-13.4846	2.13e-05	**	-13.4846	1.71e-05	**	GRMZM2G010909	3	1033_1055	+1	5.48165	9.38e-25	1.39e-23	5.50818	4.92e-25	6.55e-24	4.32017	1.84e-10	1.11e-09
zma-siR002898-2-3	GGCTCTCGGCAAAGACTGACGGCC	24	-14.6	3.31e-10	**	-14.6	9.42e-11	**	-14.6	5.94e-11	**	GRMZM2G125762	0	2082_2105	+1	1.59212	0.000221166	0.000705901	2.56144	1.87e-12	1.28e-11	2.36854	2.39e-10	1.43e-09
zma-siR002898-2-2	GGCTCTCGGCAAAGACTGACGGTC	24	-13.9871	6.03e-07	**	-13.9871	2.61e-07	**	-13.9871	1.92e-07	**	GRMZM2G125762	0.5	2082_2105	+1	1.59212	0.000221166	0.000705901	2.56144	1.87e-12	1.28e-11	2.36854	2.39e-10	1.43e-09
zma-siR004575-2	TGCCCGACAAAAAGCACTCGGCAA	24	-13.6	1.7e-05	**	-13.6	8.84e-06	**	-13.6	6.95e-06	**	GRMZM2G125762	2	1872_1895	+1	1.59212	0.000221166	0.000705901	2.56144	1.87e-12	1.28e-11	2.36854	2.39e-10	1.43e-09
zma-siR004980-2	TCGGCTCTCGGCAAAGACTGACGG	24	-15.3914	4.34e-17	**	-15.3914	5.09e-18	**	-15.3914	2.32e-18	**	GRMZM2G125762	2.5	2084_2107	+1	1.59212	0.000221166	0.000705901	2.56144	1.87e-12	1.28e-11	2.36854	2.39e-10	1.43e-09
zma-siR001241-2	AGTGCGGCACTCGGCAAAGCCTTC	24	-12.7069	0.00252941	**	-12.7069	0.00174252	**	-12.7069	0.00151965	**	GRMZM2G125762	1	1905_1928	+1	1.59212	0.000221166	0.000705901	2.56144	1.87e-12	1.28e-11	2.36854	2.39e-10	1.43e-09
zma-siR002898-2-1	GGCTCTCGGCAAAGACTGACGGAC	24	-13.2215	0.00020714	**	-13.2215	0.000124089	**	-13.2215	0.000102804	**	GRMZM2G125762	1	2082_2105	+1	1.59212	0.000221166	0.000705901	2.56144	1.87e-12	1.28e-11	2.36854	2.39e-10	1.43e-09
zma-siR004241-2-1	TCGGTCTATTCGGGTTCGGTTCGG	24	1.61229	3.87e-17	**	1.89049	9.7e-26	**	1.24955	4.13e-10	**	GRMZM2G082312	1	1868_1892	+1	-2.20968	1.05e-13	1.04e-12	-1.66327	2.64e-14	2.39e-13	-2.12694	7.53e-14	6.82e-13
zma-siR004799-2	TCTGCGCACGCGCGGATCGTCCGG	24	15.3509	8.97e-15	**	14.3082	1.24e-07	**	14.2173	3.04e-07	**	GRMZM2G130699	1.5	2065_2088	+1	-1.51919	3.34e-05	0.00012463	-0.968057	0.00385068	0.00862638	-1.53471	2.74e-05	9.4e-05
zma-siR001140-2	TTTCTCTCTATGGATTGCAGCTGC	24	0	--	--	12.5712	0.00946984	**	12.8188	0.00374634	**	GRMZM2G132450	0	2267_2290	+1	-1.3588	1.45e-07	7.45e-07	-5.6233	0.000117203	0.000346416	-5.12287	7.98e-05	0.000254529
zma-siR001346-1-2	AGTCCGCAGCAGCTTTTGGTGGCC	24	-1.70352	0.0378397	*	-1.82026	0.0254523	*	-13.2215	0.000102804	**	GRMZM2G056431	4	359_381	+1	0.42848	0.290262	0.365558	1.24357	0.000412174	0.00111289	1.64817	4.02e-07	1.76e-06
zma-siR000532-2	GGGCCGTTGTAGAGTGGACGGTGA	24	-13.2215	0.00020714	**	-13.2215	0.000124089	**	-13.2215	0.000102804	**	GRMZM2G127453	2	962_985	+1	1.86488	2.54e-181	7.92e-180	1.42771	3.42e-91	8.59e-90	1.12389	1.64e-52	3.4e-51
zma-siR003921-1	CGTTTAGAGGACGCTGCTGGAGA	23	12.9774	0.00215003	**	0	--	--	0	--	--	GRMZM2G032003	3	2349_2371	+1	-1.27612	0	0	-0.588736	2.96e-12	1.99e-11	-0.28332	7.08e-08	3.37e-07
zma-siR003980-2-1	GTTTAGAGGACGCTGCTGGAGGG	23	12.6879	0.00671752	**	0	--	--	0	--	--	GRMZM2G032003	3.5	2348_2370	+1	-1.27612	0	0	-0.588736	2.96e-12	1.99e-11	-0.28332	7.08e-08	3.37e-07
zma-siR004806-1	GGACGTTGCTGGAGTGAGTAGAGA	24	13.2184	0.000688145	**	0	--	--	0	--	--	GRMZM2G032003	3	2340_2363	+1	-1.27612	0	0	-0.588736	2.96e-12	1.99e-11	-0.28332	7.08e-08	3.37e-07
zma-siR004649-2	GCGGGACGAACACGAAGGCCG	21	12.8399	0.00380038	**	0	--	--	0	--	--	GRMZM2G104342	4	1255_1275	+1	-1.1714	6.9e-05	0.000243453	-0.418985	0.10744	0.165311	0.228293	0.323142	0.396024
zma-siR000742-1	ACGTTGCTGGAGGGAGTAGAGGA	23	-0.381588	0.559724	--	-13.0695	0.000299374	**	-13.0695	0.000252302	**	GRMZM2G701513	1	802_824	+1	-0.483679	0.386728	0.467371	3.99781	2.5e-57	5.08e-56	2.77642	6.26e-19	7.4e-18
zma-siR002026-2	TGGTCGTGGCCGAGGGATGGG	21	-13.0695	0.000476997	**	-13.0695	0.000299374	**	-13.0695	0.000252302	**	GRMZM2G142390	4	14_35	+1	4.59366	7.51e-19	9.47e-18	4.65406	1.37e-19	1.6e-18	3.50113	5.02e-08	2.44e-07
zma-siR000629-2	GCCGTCACTGGCCTAGTCGTGC	22	12.103	0.0370984	*	10.4013	0.401443	--	0	--	--	GRMZM2G396846	4	776_796	+1	-1.37056	2.08e-06	9.22e-06	-0.628112	0.014171	0.0283624	-0.578336	0.021208	0.0416239
zma-siR005076-1	TCCAGCGACAAATAAAAAGAAACG	24	13.2184	0.000688145	**	11.9862	0.047179	*	12.3594	0.0180079	*	GRMZM2G061728	2	1854_1877;1896_1919	+1/-1	-1.85207	0.000252008	0.000799615	-0.979822	0.0252734	0.0472425	-2.44931	3.05e-05	0.000103873
zma-siR003117-2	CGGTCTATTCGGGTTCGGTTCGGG	24	1.25887	0.00102471	**	1.77176	2.94e-07	**	2.00166	1.38e-09	**	GRMZM2G082312	2	1867_1891	+1	-2.20968	1.05e-13	1.04e-12	-1.66327	2.64e-14	2.39e-13	-2.12694	7.53e-14	6.82e-13
zma-siR003646-1	CGGATTGCAGCCGCAGCAAGCCGC	24	-0.96655	0.0494591	--	-0.803186	0.0848659	--	-1.23211	0.0136507	*	GRMZM2G076435	0	1437_1460	+1	1.84886	0.000192503	0.000621043	1.19555	0.033086	0.0587846	2.60295	1.57e-09	8.77e-09
zma-siR004003-2	TGTCGTGCTTATGGGAAGGGAGAC	24	-0.440482	0.280221	--	-0.557226	0.171992	--	-1.01416	0.0213738	*	GRMZM2G440968	2	66_89	+1	3.94947	1.3e-38	2.4e-37	4.82361	2.53e-78	5.94e-77	4.49707	5.36e-61	1.19e-59
zma-siR003080-2-6	CTACTGCTGACGGGAGGGAAGGGA	24	0.0334496	0.945671	--	-0.395239	0.297823	--	-1.04719	0.0141038	*	GRMZM2G400961	1	1550_1573	+1	9.15735	3.67e-09	2.22e-08	9.51175	1.98e-11	1.25e-10	10.1176	3.48e-17	3.89e-16
zma-siR001388-2-1	GCGGCTGCGGCTTCTACAGTATTT	24	2.11666	2.96e-12	**	2.13394	8.83e-13	**	1.7672	2.44e-08	**	GRMZM2G132450	0	2290_2313	+1	-1.3588	1.45e-07	7.45e-07	-5.6233	0.000117203	0.000346416	-5.12287	7.98e-05	0.000254529
zma-siR003830-2	CGTGGCAAGAGGCTGGACGGT	21	-12.8996	0.00109842	**	-12.8996	0.000722263	**	-12.8996	0.000619202	**	GRMZM2G314386	3.5	1472_1492	+1	2.0458	0.000524884	0.00157985	3.05982	4.64e-10	2.63e-09	2.79064	5.43e-08	2.63e-07
zma-siR000203-1-1	AATACTGTAGAAGCCGCAGCCGGA	24	-1.03366	0.00920552	**	-1.08329	0.00565829	**	-0.829738	0.0255561	--	GRMZM2G040121	1	17_40	+1	4.60536	3e-125	8.64e-124	5.72962	1.5e-299	5.45e-298	4.80497	1.31e-147	4.16e-146
zma-siR004724-1	GCGGGCGAGACTGTTGGGAGC	21	-13.4846	3.91e-05	**	-13.4846	2.13e-05	**	-13.4846	1.71e-05	**	GRMZM2G008539	4	274_294	+1	3.52814	9.51e-06	3.86e-05	2.56726	0.00811214	0.017046	3.62829	3.26e-06	1.27e-05
zma-siR002527-1	CCGACACAAACGAACAAGGCCTA	23	14.4249	4.29e-08	**	14.5305	8.55e-09	**	13.6813	3.37e-05	**	GRMZM2G448692	1	1970_1992	+1	-1.54186	0	0	-1.45525	2.44e-15	2.38e-14	-1.91306	0	0
zma-siR004666-1	GCGAGTCGGCTGCGAGGGCATG	22	-0.282052	0.162229	--	-16.5143	2.72e-38	**	-0.711997	0.000786411	--	GRMZM2G474726	4	190_211	+1	1.3739	0.00143194	0.00396448	1.8952	1.56e-06	6.07e-06	1.69544	2.97e-05	0.000101362
zma-siR002660-1	CCGCGCGGGGACGAGGACGAGA	22	12.103	0.0370984	*	12.8607	0.00324642	**	0	--	--	GRMZM2G055404	4	675_695	+1	-0.920742	0.000346104	0.00107365	-1.57594	5.99e-08	2.74e-07	-0.657967	0.00726944	0.0161057
zma-siR004864-2	TGTAGAAGCCGCAGCCGCAGCCGG	24	0	--	--	12.5712	0.00946984	**	11.9443	0.0512901	--	GRMZM2G027439	0	2010_2033	+1	-0.88922	0.00299736	0.00778633	-2.51877	9.69e-07	3.86e-06	-2.22691	2.1e-07	9.48e-07
zma-siR001440-2-1	GCCTTGTTCGTTTGTGTCGGATTG	24	11.103	0.204881	--	11.9862	0.047179	*	11.3594	0.146084	--	GRMZM2G448692	3	2073_2096;1973_1996	+1/-1	-1.54186	0	0	-1.45525	2.44e-15	2.38e-14	-1.91306	0	0
zma-siR001445-1	ATCCGACGGAAACGAACAAGGCCT	24	15.4487	9.19e-16	**	15.2839	2.25e-14	**	15.0873	1.07e-12	**	GRMZM2G132857	3.5	3451_3474	+1	-1.35809	0.000212502	0.000679922	-0.994298	0.00417332	0.00928382	-0.235306	0.429982	0.505525
zma-siR001440-2-1	GCCTTGTTCGTTTGTGTCGGATTG	24	11.103	0.204881	--	11.9862	0.047179	*	11.3594	0.146084	--	GRMZM2G011030	0	1586_1609;1486_1509	+1/-1	-1.20013	1.86e-05	7.22e-05	-1.1981	2.22e-05	7.39e-05	-1.57701	1.22e-07	5.64e-07
zma-siR002398-2	CGGTAGAATAAGCGGGCGGGCT	22	-16.5434	5.17e-37	**	-16.5434	4.68e-39	**	-16.5434	8.32e-40	**	GRMZM2G460383	0	310_331	+1	1.15299	3.01e-27	4.68e-26	0.9788	8.73e-19	9.88e-18	1.58312	7.84e-58	1.68e-56
zma-siR002838-1	CCGGGCTCGGACAAGAAACTAGGC	24	-13.0695	0.000476997	**	-13.0695	0.000299374	**	-13.0695	0.000252302	**	GRMZM2G460383	4	293_316	+1	1.15299	3.01e-27	4.68e-26	0.9788	8.73e-19	9.88e-18	1.58312	7.84e-58	1.68e-56
zma-siR003735-2	CTAGGCACGGCGGGCTAGCCCGGC	24	-12.4846	0.00582465	**	-12.4846	0.00420396	**	-12.4846	0.00372953	**	GRMZM2G460383	1	275_298	+1	1.15299	3.01e-27	4.68e-26	0.9788	8.73e-19	9.88e-18	1.58312	7.84e-58	1.68e-56
zma-siR004545-2	GGCACGGTAGAATAAGCGGGCGG	23	-19.2033	9.91e-230	**	-19.2033	1.55e-242	**	-19.2033	3.07e-247	**	GRMZM2G460383	0	313_335	+1	1.15299	3.01e-27	4.68e-26	0.9788	8.73e-19	9.88e-18	1.58312	7.84e-58	1.68e-56
zma-siR002418-1	CCCGGCACGGTAGAATAAACGGG	23	-14.5434	7.63e-10	**	-14.5434	2.27e-10	**	-14.5434	1.46e-10	**	GRMZM2G460383	2	316_338	+1	1.15299	3.01e-27	4.68e-26	0.9788	8.73e-19	9.88e-18	1.58312	7.84e-58	1.68e-56
zma-siR002629-2	GACAGGAAACTAGGCACGGCGGGC	24	-14.1475	1.14e-07	**	-14.1475	4.48e-08	**	-14.1475	3.18e-08	**	GRMZM2G460383	0	284_307	+1	1.15299	3.01e-27	4.68e-26	0.9788	8.73e-19	9.88e-18	1.58312	7.84e-58	1.68e-56
zma-siR003144-1	CGACACGGTAGAATAAGCGGGCGG	24	-15.6	1.26e-19	**	-15.6	1.07e-20	**	-15.6	4.32e-21	**	GRMZM2G460383	2	313_336	+1	1.15299	3.01e-27	4.68e-26	0.9788	8.73e-19	9.88e-18	1.58312	7.84e-58	1.68e-56
zma-siR001011-2	AGGAAACTAGGCACGGTGGGCTAG	24	-12.8996	0.00109842	**	-12.8996	0.000722263	**	-12.8996	0.000619202	**	GRMZM2G460383	0.5	281_304	+1	1.15299	3.01e-27	4.68e-26	0.9788	8.73e-19	9.88e-18	1.58312	7.84e-58	1.68e-56
zma-siR002417-1	CCCGGCACGATAGAATAAGCGGGC	24	-12.7069	0.00252941	**	-12.7069	0.00174252	**	-12.7069	0.00151965	**	GRMZM2G460383	3	315_338	+1	1.15299	3.01e-27	4.68e-26	0.9788	8.73e-19	9.88e-18	1.58312	7.84e-58	1.68e-56
zma-siR003692-1	CGGCGGGCTAGCCCGGCACGGCCC	24	-12.7069	0.00252941	**	-12.7069	0.00174252	**	-12.7069	0.00151965	**	GRMZM2G460383	1	268_291	+1	1.15299	3.01e-27	4.68e-26	0.9788	8.73e-19	9.88e-18	1.58312	7.84e-58	1.68e-56
zma-siR002955-2	CGGGCTCGGACAGGAAATTAGGCA	24	-15.0695	7.9e-14	**	-15.0695	1.41e-14	**	-15.0695	7.49e-15	**	GRMZM2G460383	2.5	292_315	+1	1.15299	3.01e-27	4.68e-26	0.9788	8.73e-19	9.88e-18	1.58312	7.84e-58	1.68e-56
zma-siR003330-2	TGGTGACGGCGATGTTGGCGGC	22	12.8399	0.00380038	**	12.5712	0.00946984	**	0	--	--	GRMZM2G028432	3.5	144_164	+1	-0.851167	1.69e-09	1.06e-08	-1.80048	0	0	-0.302903	0.0180847	0.0363692
zma-siR002242-2	CGGCGAGGTCGGCGAGATGGTC	22	-16.2394	3.95e-30	**	-16.2394	8.66e-32	**	-16.2394	2.13e-32	**	GRMZM2G301934	4	1572_1593	+1	8.38802	1.15e-05	4.58e-05	9.24793	1.21e-09	6.58e-09	9.56986	5.53e-12	3.77e-11
zma-siR002066-1	CATGCTGCAGGCCGAGGTGGCC	22	-12.7069	0.00252941	**	-12.7069	0.00174252	**	-12.7069	0.00151965	**	GRMZM2G410704	4	1611_1632	+1	0.934019	1.15e-10	8.08e-10	1.53653	1.19e-31	1.81e-30	1.14524	2.07e-16	2.26e-15
zma-siR005053-1	TACTGTAGAAGCCGCAGCCGGATT	24	0	--	--	12.7232	0.00554464	**	12.1667	0.0303912	*	GRMZM2G027439	2.5	2013_2036	+1	-0.88922	0.00299736	0.00778633	-2.51877	9.69e-07	3.86e-06	-2.22691	2.1e-07	9.48e-07
zma-siR000768-2	AGAGGACGCTGCTGGAGGGAGTAG	24	12.518	0.0118738	*	12.5712	0.00946984	**	0	--	--	GRMZM2G032003	4	2343_2366	+1	-1.27612	0	0	-0.588736	2.96e-12	1.99e-11	-0.28332	7.08e-08	3.37e-07
zma-siR000589-1	ACCGTTTAGAGGACGTTGCTGGAG	24	0.0416236	0.899132	--	-15.359	1.23e-17	**	-15.359	5.69e-18	**	GRMZM2G701513	1.5	813_836	+1	-0.483679	0.386728	0.467371	3.99781	2.5e-57	5.08e-56	2.77642	6.26e-19	7.4e-18
zma-siR001417-2	TTCTTTTTATTTGTCGCTGGATAG	24	0.485146	0.275437	--	1.19557	0.00178304	**	0.86416	0.0328538	--	GRMZM2G314692	4	1157_1180;1121_1144	+1/-1	-1.80561	4.15e-05	0.000152663	-3.03004	2.88e-05	9.42e-05	-1.81789	3.53e-05	0.000118981
zma-siR002478-1	CCCTCTGGTCAGGCGCGGACGG	22	13.6055	7.05e-05	**	0	--	--	0	--	--	GRMZM2G074957	2.5	684_704	+1	-2.02365	1.05e-13	1.03e-12	-0.721273	5.29e-05	0.000166338	-0.431892	0.0101404	0.0216795
zma-siR003023-1	CCTCTGGTCAGGCGCGGACGGT	22	12.518	0.0118738	*	0	--	--	0	--	--	GRMZM2G074957	3.5	682_703	+1	-2.02365	1.05e-13	1.03e-12	-0.721273	5.29e-05	0.000166338	-0.431892	0.0101404	0.0216795
zma-siR003846-2	TCTCTGGTCAGGCGCGGACGGT	22	14.4722	2.43e-08	**	0	--	--	0	--	--	GRMZM2G074957	4	682_703	+1	-2.02365	1.05e-13	1.03e-12	-0.721273	5.29e-05	0.000166338	-0.431892	0.0101404	0.0216795
zma-siR003113-2-2	GGTCTATTCGGGTTCGGGTTCGGT	24	9.518	0.640126	--	11.9862	0.047179	*	11.3594	0.146084	--	GRMZM2G138995	3.5	2065_2089	+1	-1.08992	0.000764582	0.00221822	-2.15405	3.33e-07	1.4e-06	-1.27067	0.000139457	0.000424943
zma-siR001668-1	CAATCCGACACAAACGAACAAGGC	24	0.0658712	0.89128	--	-14.359	3.19e-09	**	-14.359	2.15e-09	**	GRMZM2G106445	3.5	716_739	+1	4.52356	3.74e-172	1.15e-170	5.7871	0	0	6.77443	0	0
zma-siR002837-2-1	CCTTCGTCGTCGGCGCCCGGTG	22	-1.325	3.03e-08	**	-1.44175	1.56e-09	**	-1.72466	3.77e-12	**	GRMZM2G176141	2.5	644_664	+1	1.5192	3.16e-09	1.92e-08	1.93621	6.42e-16	6.42e-15	1.35298	2.82e-07	1.25e-06
zma-siR001386-1	ATACACATGGATTGGATGGGATTG	24	-14.5434	7.63e-10	**	-14.5434	2.27e-10	**	-0.0966246	0.776707	--	GRMZM2G457697	3	849_872	+1	1.30793	1.26e-31	2.13e-30	0.759328	8.36e-10	4.64e-09	0.357741	0.00648536	0.014468
zma-siR000315-1	ACATGGATTGGATGGGATTGGAAA	24	-14.8996	2.22e-12	**	-14.8996	4.78e-13	**	-0.113966	0.716023	--	GRMZM2G457697	3	845_868	+1	1.30793	1.26e-31	2.13e-30	0.759328	8.36e-10	4.64e-09	0.357741	0.00648536	0.014468
zma-siR001439-1-3	ATCCGACACAAACGAACAAGGCC	23	11.103	0.204881	--	12.2086	0.0276236	*	11.9443	0.0512901	--	GRMZM2G448692	0	1972_1994	+1	-1.54186	0	0	-1.45525	2.44e-15	2.38e-14	-1.91306	0	0
zma-siR003415-1	CGCGAGCTTTCTCTACGGCGA	21	0	--	--	13.1017	0.00111293	**	13.2663	0.000461814	**	GRMZM2G468855	4	383_402	+1	-1.0388	9.84e-06	3.99e-05	-2.84615	8.51e-08	3.83e-07	-3.00132	2.06e-07	9.35e-07
zma-siR000230-2	CCCTGGACCGACGAGTGAGATTGT	24	0	--	--	12.9862	0.0019008	**	0	--	--	GRMZM2G033680	4	94_116	+1	-0.0884509	0.730478	0.78829	-1.16993	0.000229986	0.000643709	0.473118	0.0461964	0.0818779
zma-siR001897-1	CAGATGGGTCGAGCGCGAGGGCGA	24	0	--	--	13.2086	0.000651627	**	0	--	--	GRMZM2G033680	4	54_76	+1	-0.0884509	0.730478	0.78829	-1.16993	0.000229986	0.000643709	0.473118	0.0461964	0.0818779
zma-siR002798-1	CCGGAGTCGAGCGTGAGAGAGGTG	24	0	--	--	13.4013	0.000223389	**	0	--	--	GRMZM2G033680	4	6_29	+1	-0.0884509	0.730478	0.78829	-1.16993	0.000229986	0.000643709	0.473118	0.0461964	0.0818779
zma-siR004083-2	GCCGGAGACGGGCGTGAGAGAGGT	24	0	--	--	12.5712	0.00946984	**	0	--	--	GRMZM2G033680	0	7_30	+1	-0.0884509	0.730478	0.78829	-1.16993	0.000229986	0.000643709	0.473118	0.0461964	0.0818779
zma-siR000665-2	AGCCCAGATGGGTCGAGCGCGTGG	24	0	--	--	12.4013	0.0161738	*	0	--	--	GRMZM2G033680	3	58_80	+1	-0.0884509	0.730478	0.78829	-1.16993	0.000229986	0.000643709	0.473118	0.0461964	0.0818779
zma-siR001779-2	GGAGACGGGCGTGAGAGAGGTGGA	24	0	--	--	14.4457	2.5e-08	**	0	--	--	GRMZM2G033680	0	4_27	+1	-0.0884509	0.730478	0.78829	-1.16993	0.000229986	0.000643709	0.473118	0.0461964	0.0818779
zma-siR000889-1	AGACCGGCGTGAGAGAGGTGGGAA	24	0	--	--	11.9862	0.047179	*	0	--	--	GRMZM2G033680	2.5	2_25	+1	-0.0884509	0.730478	0.78829	-1.16993	0.000229986	0.000643709	0.473118	0.0461964	0.0818779
zma-siR001899-1	CAGATGGGTCGGCGCGAGACGGA	23	0	--	--	11.9862	0.047179	*	0	--	--	GRMZM2G033680	4	54_76	+1	-0.0884509	0.730478	0.78829	-1.16993	0.000229986	0.000643709	0.473118	0.0461964	0.0818779
zma-siR000089-2	ACTAGGTATGTGCCCGTGCGTTGC	24	12.103	0.0370984	*	11.4013	0.137621	--	0	--	--	GRMZM2G086669	4	382_405	+1	-1.04069	2.7e-13	2.45e-12	-1.33557	2.65e-13	2.04e-12	-0.310859	0.00695462	0.0154482
zma-siR002092-2	GGCAGTCTGCAGCAGCTTTTGGTG	24	13.6055	7.05e-05	**	13.6492	4.48e-05	**	13.3594	0.000273641	**	GRMZM2G177942	2.5	1001_1024	+1	-0.974784	0.000354894	0.00109829	-1.04241	0.000181518	0.000518212	-1.95704	4.3e-09	2.3e-08
zma-siR004770-2	TTTCATCTCCCGCAGCGGTTCCCC	24	0	--	--	11.9862	0.047179	*	0	--	--	GRMZM2G074567	0.5	51_74	+1	-0.346716	0.150407	0.224496	-1.15802	3.68e-05	0.000118389	-0.454238	0.0640516	0.10778
zma-siR003079-2	TACTGCTGACGGGAGGGAAGGGA	23	-0.574232	0.432218	--	-12.8996	0.000722263	**	-12.8996	0.000619202	**	GRMZM2G057281	1	167_189	+1	8.82337	2.05e-07	1.03e-06	9.55075	9.99e-12	6.44e-11	8.92778	6.14e-08	2.95e-07
zma-siR001218-2-2	CCGACACAAACGAACAAGGCCTTA	24	11.103	0.204881	--	12.2086	0.0276236	*	12.3594	0.0180079	*	GRMZM2G448692	1	1969_1992;2077_2100	+1/-1	-1.54186	0	0	-1.45525	2.44e-15	2.38e-14	-1.91306	0	0
zma-siR003060-2-2	CGCCCAGCGCTCGGACCAGGCA	22	-0.885819	2.58e-06	--	-1.59491	1.59e-14	**	-2.04446	3.08e-20	**	GRMZM2G011347	4	1543_1564	+1	0.261086	0.657072	0.722917	1.75034	6.72e-05	0.000208354	1.98089	2.22e-06	8.78e-06
zma-siR003707-2	TACTGTAGAAGCCGCAGCCGCA	22	12.518	0.0118738	*	12.4013	0.0161738	*	12.3594	0.0180079	*	GRMZM2G027439	0	2015_2036	+1	-0.88922	0.00299736	0.00778633	-2.51877	9.69e-07	3.86e-06	-2.22691	2.1e-07	9.48e-07
zma-siR001400-1	ATATTGTAGAAGCCGCAGCCGCAG	24	15.893	3.32e-21	**	15.8107	2.04e-20	**	15.6992	4.61e-19	**	GRMZM2G027439	1	2014_2037	+1	-0.88922	0.00299736	0.00778633	-2.51877	9.69e-07	3.86e-06	-2.22691	2.1e-07	9.48e-07
zma-siR002481-1	CCCTGAGGCCGGACGGTCCGCGGT	24	-13.2215	0.00020714	**	-2.82026	0.00373091	**	-13.2215	0.000102804	**	GRMZM2G310947	0	43_66	+1	2.83617	7.7e-55	1.67e-53	3.496	2.5e-103	6.65e-102	3.13262	4.19e-74	1.01e-72
zma-siR000820-1-3	ACTGTAGAAGCCGCAGCCGCAGCC	24	-1.14058	0.0214365	*	-1.95776	0.00044906	**	-1.99966	0.000330729	**	GRMZM2G040121	0	14_37	+1	4.60536	3e-125	8.64e-124	5.72962	1.5e-299	5.45e-298	4.80497	1.31e-147	4.16e-146
zma-siR002042-1	CATCTATTTATAGGCAAGGGACGC	24	1.35538	0.0375422	*	0.617146	0.420009	--	0.781699	0.28384	--	GRMZM2G371316	3.5	2215_2238	+1	-1.12322	6.08e-05	0.000216308	-0.736663	0.00530422	0.0115314	-0.888161	0.000918444	0.00243802
zma-siR004502-2-2	GTGGGTCCGATGGCATACTGGCGC	24	0.840803	0.442641	--	1.72406	0.049692	*	1.04473	0.31039	--	GRMZM2G146346	1	1327_1350	+1	0.119691	0.669198	0.732981	-2.37358	1.79e-06	6.91e-06	-1.05308	0.00193302	0.00485204
zma-siR002026-2	TGGTCGTGGCCGAGGGATGGG	21	-13.0695	0.000476997	**	-13.0695	0.000299374	**	-13.0695	0.000252302	**	GRMZM2G357688	4	724_743	+1	3.67035	9.81e-12	7.55e-11	2.74048	2.36e-05	7.84e-05	3.65507	1.27e-11	8.43e-11
zma-siR003577-2-4	CTGCGTACGCGCGGACCGTCCGGC	24	-1.6226	0.00106369	**	-2.19877	3.8e-05	**	-1.54023	0.00114092	**	GRMZM2G362298	4	1826_1849	+1	3.33419	6.72e-09	3.98e-08	2.98452	1.38e-06	5.43e-06	3.62829	2.31e-11	1.49e-10
zma-siR003087-1	CCTTCGTCGTCGGCGCCCGGT	21	-1.62952	0.00512328	**	-14.1475	4.48e-08	**	-1.20319	0.0212919	*	GRMZM2G002075	3.5	663_683	+1	1.36878	0.00777432	0.0182786	1.65557	0.00073829	0.00190874	1.72713	0.000325782	0.000938844
zma-siR000816-1	ACTGCTGACGGGGGGAAGGAAGCG	24	-12.7069	0.00252941	**	-12.7069	0.00174252	**	-12.7069	0.00151965	**	GRMZM2G003988	4	222_246	+1	2.78725	3.28e-20	4.3e-19	3.44893	1.52e-37	2.56e-36	2.66232	7e-18	8e-17
zma-siR002322-1-2	CCCATCTGGGCTGGGGCACGCAAC	24	2.23732	1.09e-05	**	2.01624	0.000117539	**	0.82234	0.213499	--	GRMZM2G180728	4	2298_2321	+1	-2.02945	1.14e-13	1.11e-12	-2.72372	3e-10	1.72e-09	-1.15764	4.18e-09	2.25e-08
zma-siR002797-1	CCGGAGTCGAGCGTGAGAGAGGT	23	12.103	0.0370984	*	12.7232	0.00554464	**	0	--	--	GRMZM2G033680	4	7_29	+1	-0.0884509	0.730478	0.78829	-1.16993	0.000229986	0.000643709	0.473118	0.0461964	0.0818779
zma-siR001389-1	ATACTGTAGAAGCCGCAGCCGGAT	24	0	--	--	13.7936	1.54e-05	**	13.5293	9.61e-05	**	GRMZM2G027439	2	2014_2037	+1	-0.88922	0.00299736	0.00778633	-2.51877	9.69e-07	3.86e-06	-2.22691	2.1e-07	9.48e-07
zma-siR005084-1	TCCCTCGACGGCAGCTACGACA	22	12.3254	0.0209881	*	0	--	--	0	--	--	GRMZM2G012404	4	488_509	+1	-1.54253	0.000285924	0.000900617	-0.501305	0.160214	0.226778	-0.458759	0.189455	0.267669
zma-siR001439-1-3	ATCCGACACAAACGAACAAGGCC	23	11.103	0.204881	--	12.2086	0.0276236	*	11.9443	0.0512901	--	GRMZM2G011030	2	1485_1507	+1	-1.20013	1.86e-05	7.22e-05	-1.1981	2.22e-05	7.39e-05	-1.57701	1.22e-07	5.64e-07
zma-siR002638-2	CCTCCATCTTCGGGTCGCGGCA	22	13.3254	0.000389312	**	14.1017	1.06e-06	**	12.8188	0.00374634	**	GRMZM2G340286	4	1000_1022	+1	-2.7884	2.02e-06	9.01e-06	-2.74512	1.75e-06	6.76e-06	-1.66562	5.05e-07	2.18e-06
zma-siR003044-1	CCTGCGTACGCGCGGACCGTCCGG	24	-13.2215	0.00020714	**	-13.2215	0.000124089	**	-1.2772	0.0801375	--	GRMZM2G105364	2	1359_1382	+1	1.67875	1.02e-67	2.38e-66	1.44009	6.41e-46	1.18e-44	1.6205	2.98e-62	6.64e-61
zma-siR001440-1-1	ATCCGACACAAACGAACAAGGCCG	24	13.7659	2.26e-05	**	13.4013	0.000223389	**	13.0598	0.00131534	**	GRMZM2G011030	3	1484_1507;1588_1611	+1/-1	-1.20013	1.86e-05	7.22e-05	-1.1981	2.22e-05	7.39e-05	-1.57701	1.22e-07	5.64e-07
zma-siR001388-1-1	ATACTGTAGAAGCCGCAGCCGCAT	24	-0.381588	0.488576	--	-1.87684	0.00907412	**	-1.65571	0.0156908	*	GRMZM2G040121	1	16_39	+1	4.60536	3e-125	8.64e-124	5.72962	1.5e-299	5.45e-298	4.80497	1.31e-147	4.16e-146
zma-siR000816-1	ACTGCTGACGGGGGGAAGGAAGCG	24	-12.7069	0.00252941	**	-12.7069	0.00174252	**	-12.7069	0.00151965	**	GRMZM2G400961	4	1547_1571	+1	9.15735	3.67e-09	2.22e-08	9.51175	1.98e-11	1.25e-10	10.1176	3.48e-17	3.89e-16
zma-siR004210-2-1	TCTACTGCTGACGGGAGGGAAGAG	24	-12.2215	0.0134129	*	-12.2215	0.0101424	*	-12.2215	0.00915303	**	GRMZM2G400961	1	1551_1574	+1	9.15735	3.67e-09	2.22e-08	9.51175	1.98e-11	1.25e-10	10.1176	3.48e-17	3.89e-16
zma-siR001892-2	GGGAGGGAAGAGAGCGGATCTGGT	24	-13.6	1.7e-05	**	-13.6	8.84e-06	**	-13.6	6.95e-06	**	GRMZM2G400961	4	1539_1562	+1	9.15735	3.67e-09	2.22e-08	9.51175	1.98e-11	1.25e-10	10.1176	3.48e-17	3.89e-16
zma-siR004189-1	CTGTCGTGCTAATGGGAAGGGAGA	24	-12.4846	0.00582465	**	-12.4846	0.00420396	**	-12.4846	0.00372953	**	GRMZM2G400961	2	1600_1623	+1	9.15735	3.67e-09	2.22e-08	9.51175	1.98e-11	1.25e-10	10.1176	3.48e-17	3.89e-16
zma-siR002497-2	TCTGTCGTGCTTCTGGGAAGGGAT	24	-12.8996	0.00109842	**	-12.8996	0.000722263	**	-12.8996	0.000619202	**	GRMZM2G400961	4	1601_1624	+1	9.15735	3.67e-09	2.22e-08	9.51175	1.98e-11	1.25e-10	10.1176	3.48e-17	3.89e-16
zma-siR004755-2	TGCTGACGGGAGGGAAGAGAGCGG	24	-14.2215	4.94e-08	**	-14.2215	1.86e-08	**	-14.2215	1.3e-08	**	GRMZM2G400961	2	1546_1569	+1	9.15735	3.67e-09	2.22e-08	9.51175	1.98e-11	1.25e-10	10.1176	3.48e-17	3.89e-16
zma-siR000823-1-3	ACTGTCCACTCTGCAACGGCCCAA	24	14.103	1.31e-06	**	13.7232	2.63e-05	**	12.8188	0.00374634	**	GRMZM2G039982	4	488_511	+1	-2.30157	2.69e-09	1.65e-08	-1.44431	4.07e-08	1.9e-07	-1.70966	3.35e-10	1.98e-09
zma-siR001719-2	TGGCTGTGGGGAGAAGCTGGTGGT	24	0	--	--	13.4013	0.000223389	**	13.6073	5.69e-05	**	GRMZM2G130109	3.5	196_219	+1	-0.650563	0.0196033	0.0409636	-1.60955	1.29e-06	5.07e-06	-1.48267	3.96e-06	1.52e-05
zma-siR004633-2-2	GCGGACCGTCCGGCCGTCAGGCAG	24	-1.13161	0.00299138	**	-0.53786	0.108839	--	-0.662221	0.0519439	--	GRMZM2G362298	3	1816_1839	+1	3.33419	6.72e-09	3.98e-08	2.98452	1.38e-06	5.43e-06	3.62829	2.31e-11	1.49e-10
zma-siR003691-2-2	GAGCGAGATCCAGGCGCCGCCGGC	24	-0.796625	0.301107	--	-1.91337	0.0395911	*	-3.54024	0.0039213	**	GRMZM2G362298	3	1864_1887	+1	3.33419	6.72e-09	3.98e-08	2.98452	1.38e-06	5.43e-06	3.62829	2.31e-11	1.49e-10
zma-siR003960-2	GGCAAAGGGCATACCCATAGTG	22	-13.2215	0.00020714	**	-13.2215	0.000124089	**	-13.2215	0.000102804	**	GRMZM2G099328	3.5	371_392	+1	1.47758	7.03e-06	2.9e-05	2.23473	1.05e-14	9.82e-14	2.0545	4.09e-12	2.82e-11
zma-siR001388-1-4	ATACTGTAGAAGCCGCAGCCGCAG	24	-0.902326	1e-25	--	-0.926347	8.03e-28	--	-1.59733	6.31e-65	**	GRMZM2G076435	0	1462_1485	+1	1.84886	0.000192503	0.000621043	1.19555	0.033086	0.0587846	2.60295	1.57e-09	8.77e-09
zma-siR002026-2	TGGTCGTGGCCGAGGGATGGG	21	-13.0695	0.000476997	**	-13.0695	0.000299374	**	-13.0695	0.000252302	**	GRMZM2G445684	4	1135_1154	+1	1.96182	4.51e-12	3.57e-11	1.87569	9.19e-11	5.5e-10	2.54078	2.39e-23	3.22e-22
zma-siR005052-1-3	TACTGTAGAAGCCGCAGCCGCAGT	24	-1.38159	0.0497501	*	-2.0833	0.00735571	**	-1.80326	0.0138534	*	GRMZM2G040121	0.5	15_38	+1	4.60536	3e-125	8.64e-124	5.72962	1.5e-299	5.45e-298	4.80497	1.31e-147	4.16e-146
zma-siR003359-1-2	CGCCCCTGTGCAGAGAGCACCGCC	24	-1.01902	0.0942419	--	-1.98376	0.00493431	**	-2.34759	0.00161723	**	GRMZM2G105364	0	1253_1276	+1	1.67875	1.02e-67	2.38e-66	1.44009	6.41e-46	1.18e-44	1.6205	2.98e-62	6.64e-61
zma-siR003554-2-2	CTGCGCACGCGCGGATCGTCCGGA	24	-12.8996	0.00109842	**	-0.328407	0.612974	--	-12.8996	0.000619202	**	GRMZM2G362298	3.5	1826_1849	+1	3.33419	6.72e-09	3.98e-08	2.98452	1.38e-06	5.43e-06	3.62829	2.31e-11	1.49e-10
zma-siR001388-1-2	ATACTGTAGAAGCCGCAGCCGCAA	24	1.33462	0.0266666	*	-0.498332	0.497468	--	0.111845	0.922101	--	GRMZM2G133396	1	39_62	+1	-1.15542	0.000147011	0.000486963	-0.137822	0.591542	0.65627	0.178263	0.462178	0.537176
zma-siR004633-2-1	GCGGACCGTCCGGCCGTCAGGCAT	24	-1.96655	0.0810905	--	-3.08329	0.0214341	*	-2.12519	0.0558629	--	GRMZM2G362298	4	1816_1839	+1	3.33419	6.72e-09	3.98e-08	2.98452	1.38e-06	5.43e-06	3.62829	2.31e-11	1.49e-10
zma-siR001858-2	TCTATGACATGTGGGGCCAGTGGC	24	-0.280304	0.295661	--	-15.6809	7.62e-22	**	-15.6809	2.92e-22	**	GRMZM2G042552	2.5	749_772	+1	0.557603	0.00139182	0.00385837	2.12389	5.43e-57	1.1e-55	1.38156	5.22e-20	6.32e-19
zma-siR001427-1	ATCCATGTGGATTGAGTGGGATTG	24	0.806039	0.0462027	--	-14.0695	1.08e-07	**	-14.0695	7.81e-08	**	GRMZM2G000741	3.5	199_222;129_152	+1/-1	0.116902	0.42253	0.501996	1.96991	8.29e-77	1.93e-75	2.52295	1.74e-153	5.56e-152
zma-siR001217-1	AGGCCTTGTTCGTTTGTGTCGGA	23	0.203375	0.830564	--	-0.761366	0.370069	--	-12.4846	0.00372953	**	GRMZM2G010936	2	636_658	+1	1.404	0.0932872	0.155006	4.90337	6.51e-31	9.75e-30	4.93822	4.02e-32	6.51e-31
zma-siR003350-2	GACGACGACGGAGGCGATGGCGGC	24	0	--	--	11.9862	0.047179	*	12.1667	0.0303912	*	GRMZM2G128617	4	321_344	+1	-0.99889	0.000994032	0.00283692	-3.00334	5.6e-06	2.04e-05	-3.74327	3.17e-05	0.000107669
zma-siR005058-2	TCTTTTTATTTGTCGCTGGATAGT	24	15.9103	1.88e-21	**	15.8442	6.98e-21	**	15.7856	3.37e-20	**	GRMZM2G358279	2	1970_1993;1936_1959	+1/-1	-0.747299	0.00438356	0.0109654	-1.16132	4.43e-05	0.000141223	-0.441936	0.075185	0.122497
zma-siR001799-2	GGGCTTCGTGCCGGGCTCGTGGG	23	-12.4846	0.00582465	**	-12.4846	0.00420396	**	-12.4846	0.00372953	**	GRMZM2G347488	1	935_957	+1	2.3183	6.39e-19	8.07e-18	1.63001	3.85e-08	1.8e-07	1.87776	2.61e-11	1.68e-10
zma-siR001218-2-2	CCGACACAAACGAACAAGGCCTTA	24	11.103	0.204881	--	12.2086	0.0276236	*	12.3594	0.0180079	*	GRMZM2G011030	2	1482_1505;1590_1613	+1/-1	-1.20013	1.86e-05	7.22e-05	-1.1981	2.22e-05	7.39e-05	-1.57701	1.22e-07	5.64e-07
zma-siR000211-2-2	TACACATGGATTGGATGGGATTGG	24	1.80604	0.000184159	**	2.41921	1.46e-08	**	1.6474	0.000754023	**	GRMZM2G418689	0.5	2741_2764	+1	-1.74427	3.59e-07	1.76e-06	-2.32193	2.91e-07	1.23e-06	-1.99563	5.62e-08	2.72e-07
zma-siR004399-2	TCGCCAGTATGCCATCGGACTCAC	24	13.2184	0.000688145	**	12.2086	0.0276236	*	11.9443	0.0512901	--	GRMZM2G106427	0.5	166_189	+1	-1.62583	0	0	-0.0446877	0.713396	0.764463	-0.117374	0.335654	0.408631
zma-siR001442-1-3	ATCCGACAGAAACGAACAAGGCCT	24	16.7468	8.84e-38	**	16.8107	3.54e-40	**	0	--	--	GRMZM2G013465	3	2396_2419	+1	-0.523182	0.0233188	0.0479901	-2.15479	2e-09	1.06e-08	0.150101	0.465982	0.541021
zma-siR005076-2-2	TTTCTTTTTATTTGTCGCTGGATA	24	13.518	0.000124605	**	13.4887	0.000130795	**	13.2663	0.000461814	**	GRMZM2G061728	4	1894_1917;1856_1879	+1/-1	-1.85207	0.000252008	0.000799615	-0.979822	0.0252734	0.0472425	-2.44931	3.05e-05	0.000103873
zma-siR004195-2	GCGCGGACCGTCCGGCCCACAGGC	24	-15.2571	1.22e-15	**	-15.2571	1.73e-16	**	-1.37422	0.00017544	**	GRMZM2G105364	2	1350_1373	+1	1.67875	1.02e-67	2.38e-66	1.44009	6.41e-46	1.18e-44	1.6205	2.98e-62	6.64e-61
zma-siR000515-2	CTTCGTCGTCGGCGCCCGGTGC	22	-2.02205	4.61e-08	**	-2.76682	1.28e-11	**	-3.09823	4.22e-13	**	GRMZM2G176141	3.5	643_663	+1	1.5192	3.16e-09	1.92e-08	1.93621	6.42e-16	6.42e-15	1.35298	2.82e-07	1.25e-06
zma-siR000215-2	CCCGAGAGGATTGGAGGGGATTGA	24	0.705876	0.268355	--	-12.8996	0.000722263	**	-12.8996	0.000619202	**	GRMZM2G081541	4	2204_2227	+1	0.278568	0.121759	0.190742	1.04345	4.61e-11	2.81e-10	1.01604	1.25e-10	7.68e-10
zma-siR003169-2	CGCGCCGGAATCAGCAGGGTCGAC	24	-0.0920813	0.859961	--	-0.208826	0.717048	--	-13.0695	0.000252302	**	GRMZM2G389285	4	28_51	+1	3.07339	1.04e-08	6.03e-08	2.78517	1.02e-06	4.05e-06	3.95555	2.35e-18	2.73e-17
zma-siR000089-2	ACTAGGTATGTGCCCGTGCGTTGC	24	12.103	0.0370984	*	11.4013	0.137621	--	0	--	--	GRMZM2G163914	4	230_253	+1	-1.44257	7.58e-06	3.12e-05	-1.14009	0.000222642	0.000624955	-0.517653	0.0580916	0.0987914
zma-siR003088-2	GGTGACCAGAAGACGAAGGAG	21	0	--	--	15.2592	3.85e-14	**	15.0873	1.07e-12	**	GRMZM2G173387	3.5	726_746	+1	-0.378838	0.00694414	0.0164701	-1.02421	9.3e-11	5.57e-10	-1.85543	0	0
zma-siR002715-1-1	CCGGACAGTCCGCGGTGGTGGCAC	24	-2.70352	0.00587187	**	-2.2353	0.0108544	*	-1.54023	0.0445069	*	GRMZM2G310947	3	19_42	+1	2.83617	7.7e-55	1.67e-53	3.496	2.5e-103	6.65e-102	3.13262	4.19e-74	1.01e-72
zma-siR001388-2-1	GCGGCTGCGGCTTCTACAGTATTT	24	2.11666	2.96e-12	**	2.13394	8.83e-13	**	1.7672	2.44e-08	**	GRMZM2G107377	0	1779_1802	+1	-1.60662	0	0	-1.96508	3.44e-14	3.08e-13	-2.80881	2.24e-11	1.45e-10
zma-siR004885-2-5	TCATCTCCCGCAGCGGTTCCCCCT	24	-1.11855	0.285102	--	-1.2353	0.232794	--	-12.2215	0.00915303	**	GRMZM2G076683	4	62_85	+1	0.885884	0.0514514	0.0950699	0.656315	0.169759	0.239173	2.10031	8.71e-09	4.56e-08
zma-siR002527-2	GGCCTTGTTCGTTTGTGTCGGAT	23	13.2184	0.000688145	**	11.7232	0.0805782	--	12.8188	0.00374634	**	GRMZM2G105822	4	2080_2102	+1	-2.90592	3.11e-05	0.000116624	-1.73438	0.000178364	0.000509956	-2.93536	3.19e-05	0.000108023
zma-siR001440-1-1	ATCCGACACAAACGAACAAGGCCG	24	13.7659	2.26e-05	**	13.4013	0.000223389	**	13.0598	0.00131534	**	GRMZM2G448692	1	1971_1994;2075_2098	+1/-1	-1.54186	0	0	-1.45525	2.44e-15	2.38e-14	-1.91306	0	0
zma-siR002242-2	CGGCGAGGTCGGCGAGATGGTC	22	-16.2394	3.95e-30	**	-16.2394	8.66e-32	**	-16.2394	2.13e-32	**	GRMZM2G126582	3.5	781_802	+1	1.72854	9.79e-06	3.97e-05	1.35607	0.00126069	0.00311419	1.18386	0.00599242	0.0135576
zma-siR003714-1	CGGGACGAACACGAAGGCCGCGG	23	-15.1475	1.49e-14	**	-15.1475	2.42e-15	**	-15.1475	1.24e-15	**	GRMZM2G320506	3.5	474_495	+1	1.36666	2.8e-13	2.53e-12	1.926	1.51e-29	2.21e-28	1.49736	2.32e-16	2.48e-15
zma-siR003808-2	GGGTCGGAACGATTCCTAACCGGA	24	-13.4846	3.91e-05	**	-13.4846	2.13e-05	**	-13.4846	1.71e-05	**	GRMZM2G157218	1.5	1527_1550	+1	10.4502	2.15e-21	2.94e-20	11.1618	2.49e-34	4e-33	10.4136	6.09e-21	7.61e-20
zma-siR004452-2	TATGACCCAAACGACAGTGCCA	22	12.8399	0.00380038	**	13.1017	0.00111293	**	12.3594	0.0180079	*	GRMZM2G324643	3.5	969_990	+1	-2.0296	0	0	-1.36995	0	0	-1.61019	0	0
zma-siR003673-2-1	CGGGACGAACACGAAGGCCGCA	22	12.103	0.0370984	*	12.5712	0.00946984	**	0	--	--	GRMZM2G148277	3	136_157	+1	-2.80896	1.22e-10	8.57e-10	-3.14363	3.75e-09	1.95e-08	-0.79634	5.46e-06	2.07e-05
zma-siR004448-2	TGCTGGCAGCCTGACGTGCAA	21	0	--	--	12.7232	0.00554464	**	12.5293	0.0106703	*	GRMZM2G305851	4	980_1000	+1	-0.332076	2.3e-05	8.78e-05	-0.804623	8.55e-13	6.1e-12	-1.1208	0	0
zma-siR004914-2-1	TGGGGCAACAGAGAACATACCCAC	24	0.381712	0.0671878	--	-16.1475	7.08e-30	**	0.189122	0.375202	--	GRMZM2G014076	0	2300_2323	+1	0.41853	0.190233	0.27497	1.23801	8.77e-06	3.1e-05	-0.12299	0.72188	0.77908
zma-siR002840-1	CCGGGCTCGGACAGGAAATTAGGC	24	-14.359	9.32e-09	**	-0.635836	0.149494	--	-14.359	2.15e-09	**	GRMZM2G460383	3.5	293_316	+1	1.15299	3.01e-27	4.68e-26	0.9788	8.73e-19	9.88e-18	1.58312	7.84e-58	1.68e-56
zma-siR001157-1	AGGACAACTGTAGGTGGGCCTAA	23	-15.109	3.43e-14	**	-15.109	5.84e-15	**	-15.109	3.05e-15	**	GRMZM2G440968	3.5	1414_1437	+1	3.94947	1.3e-38	2.4e-37	4.82361	2.53e-78	5.94e-77	4.49707	5.36e-61	1.19e-59
zma-siR004210-2-1	TCTACTGCTGACGGGAGGGAAGAG	24	-12.2215	0.0134129	*	-12.2215	0.0101424	*	-12.2215	0.00915303	**	GRMZM2G440968	2	19_41	+1	3.94947	1.3e-38	2.4e-37	4.82361	2.53e-78	5.94e-77	4.49707	5.36e-61	1.19e-59
zma-siR004755-2	TGCTGACGGGAGGGAAGAGAGCGG	24	-14.2215	4.94e-08	**	-14.2215	1.86e-08	**	-14.2215	1.3e-08	**	GRMZM2G440968	3	14_36	+1	3.94947	1.3e-38	2.4e-37	4.82361	2.53e-78	5.94e-77	4.49707	5.36e-61	1.19e-59
zma-siR000816-1	ACTGCTGACGGGGGGAAGGAAGCG	24	-12.7069	0.00252941	**	-12.7069	0.00174252	**	-12.7069	0.00151965	**	GRMZM2G440968	1	15_38	+1	3.94947	1.3e-38	2.4e-37	4.82361	2.53e-78	5.94e-77	4.49707	5.36e-61	1.19e-59
zma-siR004189-1	CTGTCGTGCTAATGGGAAGGGAGA	24	-12.4846	0.00582465	**	-12.4846	0.00420396	**	-12.4846	0.00372953	**	GRMZM2G440968	4	67_90	+1	3.94947	1.3e-38	2.4e-37	4.82361	2.53e-78	5.94e-77	4.49707	5.36e-61	1.19e-59
zma-siR001307-1	AGGTATGTGCCCGTGCGTTGCGAC	24	12.518	0.0118738	*	11.9862	0.047179	*	0	--	--	GRMZM2G163914	4	227_250	+1	-1.44257	7.58e-06	3.12e-05	-1.14009	0.000222642	0.000624955	-0.517653	0.0580916	0.0987914
zma-siR003048-2	GCAGTCGGTCAAGCAGCAGGTG	22	-0.269113	0.406512	--	-0.663391	0.0533762	--	-15.109	3.05e-15	**	GRMZM2G126865	4	1520_1541	+1	0.671257	0.0547922	0.100697	1.52412	4.5e-07	1.87e-06	1.73333	1.98e-09	1.09e-08
zma-siR003708-2	GAGACCGGGGGTCCCTAAGCCGAC	24	-0.381588	0.603027	--	0.279275	0.729735	--	-12.7069	0.00151965	**	GRMZM2G033680	2.5	105_128	+1	-0.0884509	0.730478	0.78829	-1.16993	0.000229986	0.000643709	0.473118	0.0461964	0.0818779
zma-siR002523-1-6	CCGACAAAAGGCACTCGGCAAAGC	24	0.203375	0.878016	--	-0.498333	0.595135	--	-11.8996	0.0224634	*	GRMZM2G007249	1	1385_1408	+1	3.13687	3.32e-09	2.02e-08	3.32752	9.49e-11	5.67e-10	4.6207	2.84e-31	4.52e-30
zma-siR002703-2	TGATTAGCTAGAACGATTCCGGGT	24	0	--	--	12.8607	0.00324642	**	0	--	--	GRMZM2G013465	2	2423_2446	+1	-0.523182	0.0233188	0.0479901	-2.15479	2e-09	1.06e-08	0.150101	0.465982	0.541021
zma-siR002411-2	GATTAGCTGTAACGATTCCGGGTG	24	0	--	--	11.9862	0.047179	*	0	--	--	GRMZM2G013465	2	2422_2445	+1	-0.523182	0.0233188	0.0479901	-2.15479	2e-09	1.06e-08	0.150101	0.465982	0.541021
zma-siR004119-2	TCTCTATGGATTGCAGCTGCAGCA	24	-14.8538	5.12e-12	**	-14.8538	1.15e-12	**	-14.8538	6.67e-13	**	GRMZM2G300589	3.5	2209_2232	+1	8.54689	3e-06	1.3e-05	9.34207	3.07e-10	1.76e-09	8.74483	4.52e-07	1.96e-06
zma-siR001434-2	CGTGGTCGTGGCCGAGGGATGG	22	-12.7069	0.00252941	**	0.501668	0.488605	--	-0.347587	0.610807	--	GRMZM2G376743	4	182_202	+1	9.54882	8.77e-12	6.77e-11	0	--	--	0	--	--
zma-siR002081-1	CATGTGGATTGAGCGGGATTGGAT	24	-0.551513	0.422038	--	-13.0695	0.000299374	**	-13.0695	0.000252302	**	GRMZM2G052562	3	1491_1514	+1	4.61543	5.1e-13	4.45e-12	5.44416	6.99e-24	9.07e-23	6.2935	7.22e-45	1.38e-43
zma-siR004705-1	GCGGACCGTCCGGACGTACGCAGA	24	-1.45959	0.00978821	**	-1.04582	0.0411838	*	-0.618232	0.186603	--	GRMZM2G105364	3	1347_1371	+1	1.67875	1.02e-67	2.38e-66	1.44009	6.41e-46	1.18e-44	1.6205	2.98e-62	6.64e-61
zma-siR000815-1-1	ACTGCTGACGGGAGGGAAGGGAGC	24	-0.340946	0.314158	--	-0.872728	0.0172449	--	-1.2772	0.00105681	**	GRMZM2G440968	2	16_38	+1	3.94947	1.3e-38	2.4e-37	4.82361	2.53e-78	5.94e-77	4.49707	5.36e-61	1.19e-59
zma-siR004759-1	GCTGCAACAGTGTCGGCTTGTAGC	24	12.3254	0.0209881	*	12.7232	0.00554464	**	13.5293	9.61e-05	**	GRMZM2G132450	0.5	2230_2253	+1	-1.3588	1.45e-07	7.45e-07	-5.6233	0.000117203	0.000346416	-5.12287	7.98e-05	0.000254529
zma-siR004555-1	GCCCTTCGTCGTCGGCGCCCGG	22	0.10716	0.66607	--	0.10206	0.679434	--	-1.035	0.000234149	**	GRMZM2G055204	4	1939_1960	+1	0.189855	0.220694	0.312472	0.80379	9.43e-09	4.68e-08	1.58555	4.28e-39	7.54e-38
zma-siR001090-1-4	AGCGACAAATAAAAAGAAACGGAT	24	13.3254	0.000389312	**	13.8607	9e-06	**	13.9443	4.16e-06	**	GRMZM2G333069	2	562_585	+1	-0.338814	0.0367672	0.0702744	-4.46911	5.6e-06	2.04e-05	-5.52356	5.12e-05	0.000168327
zma-siR003079-2	TACTGCTGACGGGAGGGAAGGGA	23	-0.574232	0.432218	--	-12.8996	0.000722263	**	-12.8996	0.000619202	**	GRMZM2G400961	1	1550_1572	+1	9.15735	3.67e-09	2.22e-08	9.51175	1.98e-11	1.25e-10	10.1176	3.48e-17	3.89e-16
zma-siR000200-1-2	AATAAAAAGAAACGGAGGGAGTAT	24	-15.8769	1.31e-23	**	-15.8769	6.64e-25	**	-15.8769	2.22e-25	**	GRMZM2G014116	4	1040_1063	+1	1.05021	6.53e-20	8.46e-19	1.05429	7.48e-20	8.76e-19	0.682378	2.37e-08	1.19e-07
zma-siR000200-1-4	AATAAAAAGAAACGGAGGGAGTAC	24	-15.4542	8.18e-18	**	-15.4542	8.75e-19	**	-15.4542	3.85e-19	**	GRMZM2G014116	3.5	1040_1063	+1	1.05021	6.53e-20	8.46e-19	1.05429	7.48e-20	8.76e-19	0.682378	2.37e-08	1.19e-07
zma-siR000211-2-3	TACACATGGATTGGATGGGATTAA	24	13.3254	0.000389312	**	13.1017	0.00111293	**	12.8188	0.00374634	**	GRMZM2G444808	2	3877_3900	+1	-3.18345	8.34e-05	0.000289774	-1.26519	0.0119948	0.0243178	-3.20811	8.4e-05	0.000265632
zma-siR002693-1	CCGCTTCGCCCGACCCCAGGGC	22	0	--	--	11.9862	0.047179	*	0	--	--	GRMZM2G012501	4	1506_1527	+1	-0.43236	0.00036821	0.00113805	-1.306	8.7e-14	7.33e-13	-0.283537	0.0161952	0.032947
zma-siR001593-1	CAAAAGCTGCTGCGGACTGCCAAA	24	-0.159195	0.812805	--	-0.275938	0.696745	--	-12.4846	0.00372953	**	GRMZM2G025646	3.5	161_184	+1	0.310157	0.329752	0.407092	0.916314	0.00140057	0.00343568	1.32382	5.76e-07	2.46e-06
zma-siR002242-2	CGGCGAGGTCGGCGAGATGGTC	22	-16.2394	3.95e-30	**	-16.2394	8.66e-32	**	-16.2394	2.13e-32	**	GRMZM2G168474	4	850_871	+1	11.9582	1.52e-59	3.42e-58	12.7256	4.67e-100	1.23e-98	12.8084	4.71e-107	1.31e-105
zma-siR004341-2	GTTCGGGGTATTAAATGTAGTCGG	24	-13.8065	3.2e-06	**	-13.8065	1.52e-06	**	-13.8065	1.15e-06	**	GRMZM2G168474	3	10_33	+1	11.9582	1.52e-59	3.42e-58	12.7256	4.67e-100	1.23e-98	12.8084	4.71e-107	1.31e-105
zma-siR000903-2	CTGCTGACTGCGGCCGTCTCG	21	-12.4846	0.00582465	**	-12.4846	0.00420396	**	-12.4846	0.00372953	**	GRMZM2G098904	3.5	112_131	+1	3.86607	5.8e-36	1.03e-34	3.145	8.59e-19	9.73e-18	3.36513	2.96e-23	3.97e-22
zma-siR002497-2	TCTGTCGTGCTTCTGGGAAGGGAT	24	-12.8996	0.00109842	**	-12.8996	0.000722263	**	-12.8996	0.000619202	**	GRMZM2G057281	1.5	218_241	+1	8.82337	2.05e-07	1.03e-06	9.55075	9.99e-12	6.44e-11	8.92778	6.14e-08	2.95e-07
zma-siR001892-2	GGGAGGGAAGAGAGCGGATCTGGT	24	-13.6	1.7e-05	**	-13.6	8.84e-06	**	-13.6	6.95e-06	**	GRMZM2G057281	4	156_179	+1	8.82337	2.05e-07	1.03e-06	9.55075	9.99e-12	6.44e-11	8.92778	6.14e-08	2.95e-07
zma-siR004210-2-1	TCTACTGCTGACGGGAGGGAAGAG	24	-12.2215	0.0134129	*	-12.2215	0.0101424	*	-12.2215	0.00915303	**	GRMZM2G057281	1.5	168_191	+1	8.82337	2.05e-07	1.03e-06	9.55075	9.99e-12	6.44e-11	8.92778	6.14e-08	2.95e-07
zma-siR004755-2	TGCTGACGGGAGGGAAGAGAGCGG	24	-14.2215	4.94e-08	**	-14.2215	1.86e-08	**	-14.2215	1.3e-08	**	GRMZM2G057281	2.5	163_186	+1	8.82337	2.05e-07	1.03e-06	9.55075	9.99e-12	6.44e-11	8.92778	6.14e-08	2.95e-07
zma-siR004746-2	GTTTGGTAATCTGGAACGGAGCGG	24	-18.3132	2.58e-124	**	-0.460749	2.78e-05	--	-0.346528	0.00122103	--	GRMZM2G006119	1	62_85	+1	2.00166	1.75e-10	1.21e-09	-1.24252	0.0261634	0.0487373	-1.67076	0.00517374	0.0118597
zma-siR001642-2-1	CAGCTGAGAATTAGGCGTCTTGAG	24	-1.04342	2.49e-06	**	-0.596896	0.00303418	--	-1.20206	5.57e-08	**	GRMZM2G173063	3.5	1025_1048	+1	2.57258	2.93e-16	3.42e-15	2.42579	8.12e-14	6.88e-13	2.32111	1.62e-12	1.17e-11
zma-siR004456-2	TCTGGCCACCAAAAGCTGCTGCGG	24	12.8399	0.00380038	**	13.5712	7.66e-05	**	12.8188	0.00374634	**	GRMZM2G043887	2	1572_1595	+1	-4.67707	5.02e-05	0.000181249	-4.32264	2.88e-05	9.44e-05	-2.69545	6.24e-08	2.99e-07
zma-siR004239-2	TGCGCAGAGTCAGTTAGGGTTCCT	24	-12.8996	0.00109842	**	-12.8996	0.000722263	**	-0.0807992	0.86275	--	GRMZM2G051043	3.5	1249_1273	+1	1.56892	3.55e-23	5.05e-22	1.95284	2.28e-39	3.92e-38	1.01429	5.42e-09	2.89e-08
zma-siR002076-2	CCAGACGACGATGACGACCATGGA	24	12.103	0.0370984	*	12.2086	0.0276236	*	11.9443	0.0512901	--	GRMZM2G179677	3.5	464_486	+1	-1.38778	0.000143078	0.000474503	-3.35162	2.88e-05	9.44e-05	-10.0098	2.22e-16	2.4e-15
zma-siR001421-1	ATCCATATGGATTGGAGGGGATTG	24	0	--	--	0	--	--	13.6813	3.37e-05	**	GRMZM2G058078	4	791_814;602_625	+1/-1	-0.424509	0.0112871	0.0254131	-0.246471	0.132315	0.191119	-1.2835	3.55e-11	2.27e-10
zma-siR001234-1-1	AGGCTGTAAGGGGTAGGCTGCCTC	24	0	--	--	0	--	--	13.1667	0.000779385	**	GRMZM2G058078	4	160_183	+1	-0.424509	0.0112871	0.0254131	-0.246471	0.132315	0.191119	-1.2835	3.55e-11	2.27e-10
zma-siR001234-1-2	AGGCTGTAAGGGGTAGGCTGCCCA	24	0	--	--	0	--	--	12.5293	0.0106703	*	GRMZM2G058078	4	160_183	+1	-0.424509	0.0112871	0.0254131	-0.246471	0.132315	0.191119	-1.2835	3.55e-11	2.27e-10
zma-siR002218-2	GTGGGTCCGATGGCATACTGGCG	23	0.0334504	0.996361	--	1.30902	0.0442244	*	0.459771	0.570088	--	GRMZM2G146346	0	1328_1350	+1	0.119691	0.669198	0.732981	-2.37358	1.79e-06	6.91e-06	-1.05308	0.00193302	0.00485204
zma-siR001071-2	GTCGAATCGGCGCAGAGGCTGC	22	11.8399	0.0655748	--	13.4887	0.000130795	**	12.1667	0.0303912	*	GRMZM2G004131	4	211_231	+1	-1.30193	3.04e-05	0.000114428	-3.2607	9.83e-06	3.44e-05	-1.31769	2.42e-05	8.37e-05
zma-siR004736-2	GGGTGATGAACAGTGACACGCTA	23	0	--	--	12.5712	0.00946984	**	0	--	--	GRMZM2G096622	3	1989_2010	+1	-0.359681	0.303988	0.3807	-1.6899	0.000157221	0.000451569	-0.472603	0.185318	0.262182
zma-siR003131-1-1	CGACAAAAGACACTCGGCAAAGAA	24	-1.70352	0.0104801	*	-0.704782	0.191287	--	-13.8065	1.15e-06	**	GRMZM2G007249	2	1384_1407	+1	3.13687	3.32e-09	2.02e-08	3.32752	9.49e-11	5.67e-10	4.6207	2.84e-31	4.52e-30
zma-siR004720-2	TCCGACGACGAGGACGCCGCCA	22	15.3509	8.97e-15	**	15.016	4.76e-12	**	0	--	--	GRMZM2G029242	4	1742_1763	+1	-1.1146	6.25e-07	2.99e-06	-1.80154	1.77e-12	1.22e-11	-0.246689	0.198203	0.27817
zma-siR004759-1	GCTGCAACAGTGTCGGCTTGTAGC	24	12.3254	0.0209881	*	12.7232	0.00554464	**	13.5293	9.61e-05	**	GRMZM2G107377	0	1719_1742	+1	-1.60662	0	0	-1.96508	3.44e-14	3.08e-13	-2.80881	2.24e-11	1.45e-10
zma-siR002758-2	TACGCACGCGCGGACCGTCCGGCC	24	-12.7069	0.00252941	**	-0.720725	0.356395	--	-12.7069	0.00151965	**	GRMZM2G105364	3	1357_1380	+1	1.67875	1.02e-67	2.38e-66	1.44009	6.41e-46	1.18e-44	1.6205	2.98e-62	6.64e-61
zma-siR003673-2-3	CGGGACGAACACGAAGGCCGCG	22	17.7468	6.9e-75	**	17.8401	2.52e-81	**	0	--	--	GRMZM2G148277	3	136_157	+1	-2.80896	1.22e-10	8.57e-10	-3.14363	3.75e-09	1.95e-08	-0.79634	5.46e-06	2.07e-05
zma-siR003706-2	GTAGAAGCCGCAGCCGCAGCCGGA	24	-1.20471	0.0140292	*	-2.69997	1.25e-05	**	-2.06379	0.000177789	**	GRMZM2G040121	0	11_34	+1	4.60536	3e-125	8.64e-124	5.72962	1.5e-299	5.45e-298	4.80497	1.31e-147	4.16e-146
zma-siR004885-2-5	TCATCTCCCGCAGCGGTTCCCCCT	24	-1.11855	0.285102	--	-1.2353	0.232794	--	-12.2215	0.00915303	**	GRMZM2G116434	1	53_76	+1	1.05445	0.0105993	0.0239726	1.64139	1.12e-05	3.9e-05	1.71209	2.96e-06	1.16e-05
zma-siR002106-2	CGTACGAGCAGCTGGGTTGGAG	22	-0.825194	0.000150304	--	-1.58579	5.78e-11	**	-16.572	1.38e-40	**	GRMZM2G150406	3.5	711_731	+1	1.21999	0.000212022	0.000678833	1.52015	1.29e-06	5.06e-06	1.48263	2.28e-06	8.99e-06
zma-siR002215-1	CCAGTAGGGTACGTAGCGGGA	21	-14.359	9.32e-09	**	-14.359	3.19e-09	**	-14.359	2.15e-09	**	GRMZM2G312069	4	698_718	+1	9.72622	3.07e-13	2.76e-12	10.5314	1.96e-22	2.47e-21	10.1911	4.72e-18	5.43e-17
zma-siR001440-1-1	ATCCGACACAAACGAACAAGGCCG	24	13.7659	2.26e-05	**	13.4013	0.000223389	**	13.0598	0.00131534	**	GRMZM2G132857	1.5	3451_3474	+1	-1.35809	0.000212502	0.000679922	-0.994298	0.00417332	0.00928382	-0.235306	0.429982	0.505525
zma-siR005076-2-2	TTTCTTTTTATTTGTCGCTGGATA	24	13.518	0.000124605	**	13.4887	0.000130795	**	13.2663	0.000461814	**	GRMZM2G358279	2	1972_1995;1934_1957	+1/-1	-0.747299	0.00438356	0.0109654	-1.16132	4.43e-05	0.000141223	-0.441936	0.075185	0.122497
zma-siR000897-2	CCGCCGGCGCGGGGTCGTCTTC	22	-14.2215	4.94e-08	**	-14.2215	1.86e-08	**	-1.40273	0.00783014	**	GRMZM2G075502	4	353_375	+1	5.46582	1.8e-24	2.64e-23	5.84212	5.61e-32	8.6e-31	3.78456	5.37e-07	2.3e-06
zma-siR000225-1	AATCCGGTCAGGAATCGTTCCGAC	24	12.3254	0.0209881	*	12.7232	0.00554464	**	0	--	--	GRMZM2G132857	3	3481_3504	+1	-1.35809	0.000212502	0.000679922	-0.994298	0.00417332	0.00928382	-0.235306	0.429982	0.505525
zma-siR005058-2	TCTTTTTATTTGTCGCTGGATAGT	24	15.9103	1.88e-21	**	15.8442	6.98e-21	**	15.7856	3.37e-20	**	GRMZM2G100652	4	1935_1959	+1	-1.51794	3.84e-09	2.32e-08	-0.702627	0.00185892	0.00444109	-0.738087	0.00102242	0.00269439
zma-siR001090-1-1	AGCGACAAATAAAAAGAAACGGAG	24	17.4722	5.05e-62	**	17.5561	6.53e-67	**	17.8432	5.08e-82	**	GRMZM2G458164	3.5	1641_1664	+1	-1.2664	2.66e-14	2.82e-13	-1.12692	1.86e-13	1.47e-12	-0.895719	6.8e-10	3.91e-09
zma-siR003898-2	TCCATCCGACCAGAGCCACGTC	22	12.3254	0.0209881	*	11.7232	0.0805782	--	12.1667	0.0303912	*	GRMZM2G060993	4	1462_1483	+1	-0.943416	0.00280726	0.00732774	-0.812583	0.00910482	0.0188625	-1.74312	1.47e-06	5.96e-06
zma-siR002837-1	CCGGGCGCCGACGACGAAGGGC	22	-0.175137	0.729283	--	-0.613809	0.278886	--	-1.43332	0.0295168	*	GRMZM2G040673	2	587_608	+1	0.190103	0.594938	0.669404	1.51401	8.27e-08	3.74e-07	1.56526	1.75e-08	8.9e-08
zma-siR000050-1	AACAGCTGCAACAGTGTCGGCTT	23	12.3254	0.0209881	*	12.4013	0.0161738	*	12.5293	0.0106703	*	GRMZM2G434098	0	1600_1622	+1	-2.37056	3.27e-12	2.63e-11	-2.3277	2.19e-12	1.49e-11	-1.21547	7.8e-10	4.46e-09
zma-siR005058-2	TCTTTTTATTTGTCGCTGGATAGT	24	15.9103	1.88e-21	**	15.8442	6.98e-21	**	15.7856	3.37e-20	**	GRMZM2G061728	4	1892_1915;1858_1881	+1/-1	-1.85207	0.000252008	0.000799615	-0.979822	0.0252734	0.0472425	-2.44931	3.05e-05	0.000103873
zma-siR004443-1	GCACGCGCGGACCGTCCGGCCCAC	24	-2.23957	1.72e-05	**	-14.7576	6.71e-12	**	-2.81325	3.89e-07	**	GRMZM2G105364	2.5	1354_1377	+1	1.67875	1.02e-67	2.38e-66	1.44009	6.41e-46	1.18e-44	1.6205	2.98e-62	6.64e-61
zma-siR003255-1	CGAGCTCTGACGTGGCCGCAACGG	24	-13.7069	7.37e-06	**	-13.7069	3.66e-06	**	-13.7069	2.83e-06	**	GRMZM2G474726	4	273_295	+1	1.3739	0.00143194	0.00396448	1.8952	1.56e-06	6.07e-06	1.69544	2.97e-05	0.000101362
zma-siR004552-2	GCGAGTCGGCTGCGAGGGCAT	21	-14.4232	4.05e-09	**	-14.4232	1.32e-09	**	-14.4232	8.77e-10	**	GRMZM2G474726	3	191_211	+1	1.3739	0.00143194	0.00396448	1.8952	1.56e-06	6.07e-06	1.69544	2.97e-05	0.000101362
zma-siR002664-2-2	CCTGAGGTCGGACGGTCCGCGGTA	24	-13.0695	0.000476997	**	-13.0695	0.000299374	**	-13.0695	0.000252302	**	GRMZM2G310947	2	42_65	+1	2.83617	7.7e-55	1.67e-53	3.496	2.5e-103	6.65e-102	3.13262	4.19e-74	1.01e-72
zma-siR001709-2	GTCCGGACAGTCCGCGGTGGTGGC	24	-14.6545	1.44e-10	**	-14.6545	3.9e-11	**	-14.6545	2.42e-11	**	GRMZM2G310947	2	21_44	+1	2.83617	7.7e-55	1.67e-53	3.496	2.5e-103	6.65e-102	3.13262	4.19e-74	1.01e-72
zma-siR001712-2	GTCCGGACTGTCCGAGGTGGTGGC	24	-13.6	1.7e-05	**	-13.6	8.84e-06	**	-13.6	6.95e-06	**	GRMZM2G310947	1	21_44	+1	2.83617	7.7e-55	1.67e-53	3.496	2.5e-103	6.65e-102	3.13262	4.19e-74	1.01e-72
zma-siR002613-2	CGGACTGTCCGCGGTGGCGGCG	22	-12.7069	0.00252941	**	-12.7069	0.00174252	**	-12.7069	0.00151965	**	GRMZM2G310947	1	20_41	+1	2.83617	7.7e-55	1.67e-53	3.496	2.5e-103	6.65e-102	3.13262	4.19e-74	1.01e-72
zma-siR002773-1	CCGGACTGTCCGCGGTGGCGGC	22	-12.8996	0.00109842	**	-12.8996	0.000722263	**	-12.8996	0.000619202	**	GRMZM2G310947	1	21_42	+1	2.83617	7.7e-55	1.67e-53	3.496	2.5e-103	6.65e-102	3.13262	4.19e-74	1.01e-72
zma-siR004619-2	GCGGACGGTCCGGCCCTGAGGCCG	24	-12.8996	0.00109842	**	-12.8996	0.000722263	**	-12.8996	0.000619202	**	GRMZM2G310947	0	56_79	+1	2.83617	7.7e-55	1.67e-53	3.496	2.5e-103	6.65e-102	3.13262	4.19e-74	1.01e-72
zma-siR004716-1	GCGGCCTGGGGCCGGACGGTCCGC	24	-13.2215	0.00020714	**	-13.2215	0.000124089	**	-13.2215	0.000102804	**	GRMZM2G310947	4	46_70	+1	2.83617	7.7e-55	1.67e-53	3.496	2.5e-103	6.65e-102	3.13262	4.19e-74	1.01e-72
zma-siR004341-2	GTTCGGGGTATTAAATGTAGTCGG	24	-13.8065	3.2e-06	**	-13.8065	1.52e-06	**	-13.8065	1.15e-06	**	GRMZM2G310947	0.5	1872_1895	+1	2.83617	7.7e-55	1.67e-53	3.496	2.5e-103	6.65e-102	3.13262	4.19e-74	1.01e-72
zma-siR001431-2	CCATATGGATTGGAGGGGATTG	22	0.246443	0.550092	--	0.399789	0.306602	--	-14.359	2.15e-09	**	GRMZM2G375904	3.5	2165_2186	+1	-0.172428	0.660392	0.725666	0.299248	0.419356	0.490318	1.17851	0.000168212	0.000506904
zma-siR004944-1-1	GGTGACCAGAAGACGAAGGAGA	22	16.0726	6.31e-24	**	16.3201	8.71e-29	**	16.6167	1.99e-35	**	GRMZM2G173387	3.5	725_746	+1	-0.378838	0.00694414	0.0164701	-1.02421	9.3e-11	5.57e-10	-1.85543	0	0
zma-siR000099-1	AACGCTTGATGTGATCCGGGCTAA	24	-0.0596603	0.89035	--	-13.4846	2.13e-05	**	-13.4846	1.71e-05	**	GRMZM2G066222	0.5	741_764	+1	0.162001	0.0021267	0.00569424	0.734296	1.25e-52	2.46e-51	1.1151	1.08e-137	3.35e-136
zma-siR001281-2	ATCTCCCGCAGCGGTTCCCCCTAA	24	-1.70352	0.149094	--	-1.82026	0.11879	--	-12.2215	0.00915303	**	GRMZM2G116434	2	51_74	+1	1.05445	0.0105993	0.0239726	1.64139	1.12e-05	3.9e-05	1.71209	2.96e-06	1.16e-05
zma-siR002128-1	CCACAAATCATAGACACAGACGGT	24	1.04468	0.0110761	*	1.45586	0.000112215	**	1.18769	0.00255358	**	GRMZM2G087137	4	639_661	+1	-2.96378	7.55e-15	8.35e-14	-3.09571	0	0	-3.37004	0	0
zma-siR001668-1	CAATCCGACACAAACGAACAAGGC	24	0.0658712	0.89128	--	-14.359	3.19e-09	**	-14.359	2.15e-09	**	GRMZM2G106190	0	1239_1262	+1	1.42133	1.48e-48	3.04e-47	2.45431	1.39e-199	4.58e-198	2.28552	8.75e-166	2.85e-164
zma-siR002751-2	GCGCATGCGCGGACCGTCCGGCC	23	12.103	0.0370984	*	12.4013	0.0161738	*	12.6813	0.00632256	**	GRMZM2G130699	1.5	2063_2085	+1	-1.51919	3.34e-05	0.00012463	-0.968057	0.00385068	0.00862638	-1.53471	2.74e-05	9.4e-05
zma-siR001096-1-2	AGCGAGATCCAGGCGCCGCCGGCG	24	-0.888548	0.037775	--	-1.00529	0.0185197	*	-1.71016	0.00034822	**	GRMZM2G105364	0	1396_1419	+1	1.67875	1.02e-67	2.38e-66	1.44009	6.41e-46	1.18e-44	1.6205	2.98e-62	6.64e-61
zma-siR002044-1	CATCTATTTATAGGCATGGGACGC	24	-13.0695	0.000476997	**	-13.0695	0.000299374	**	-13.0695	0.000252302	**	GRMZM2G078124	1.5	2249_2272	+1	0.850116	0.00130075	0.00362295	0.706423	0.0095751	0.0197483	1.02991	5.63e-05	0.000183335
zma-siR002086-1	CATTTATTTATAGGCACGGGACGC	24	-13.359	9e-05	**	-13.359	5.14e-05	**	-13.359	4.19e-05	**	GRMZM2G078124	2	2249_2272	+1	0.850116	0.00130075	0.00362295	0.706423	0.0095751	0.0197483	1.02991	5.63e-05	0.000183335
zma-siR000897-2	CCGCCGGCGCGGGGTCGTCTTC	22	-14.2215	4.94e-08	**	-14.2215	1.86e-08	**	-1.40273	0.00783014	**	GRMZM2G039477	4	369_390	+1	2.66697	2.56e-34	4.48e-33	2.21073	1.68e-20	2e-19	1.46111	6.21e-08	2.98e-07
zma-siR003580-2-1	CTGCGCACGCGCGGACCGTCCGGC	24	-0.637426	0.0073965	--	-0.82026	0.000652911	--	-1.02927	3.2e-05	**	GRMZM2G105364	1	1358_1381	+1	1.67875	1.02e-67	2.38e-66	1.44009	6.41e-46	1.18e-44	1.6205	2.98e-62	6.64e-61
zma-siR004717-2	GGGACGAACACGAAGGCCGCGG	22	15.3509	8.97e-15	**	16.0737	2.27e-24	**	14.9741	8.65e-12	**	GRMZM2G148277	3	135_156	+1	-2.80896	1.22e-10	8.57e-10	-3.14363	3.75e-09	1.95e-08	-0.79634	5.46e-06	2.07e-05
zma-siR001440-1-4	ATCCGACACAAACGAACAAGGCCA	24	12.103	0.0370984	*	10.9862	0.235047	--	0	--	--	GRMZM2G132857	1.5	3451_3474	+1	-1.35809	0.000212502	0.000679922	-0.994298	0.00417332	0.00928382	-0.235306	0.429982	0.505525
zma-siR005076-2-2	TTTCTTTTTATTTGTCGCTGGATA	24	13.518	0.000124605	**	13.4887	0.000130795	**	13.2663	0.000461814	**	GRMZM2G349651	0	191_214;153_176	+1/-1	-1.28991	0	0	-1.03439	2.73e-13	2.09e-12	-1.70657	5.97e-13	4.55e-12
zma-siR000663-1	ACGCGCGGACCGTCCGGCCCCAGG	24	-16.1284	5.89e-28	**	-16.1284	1.71e-29	**	-16.1284	4.65e-30	**	GRMZM2G362298	4	1819_1843	+1	3.33419	6.72e-09	3.98e-08	2.98452	1.38e-06	5.43e-06	3.62829	2.31e-11	1.49e-10
zma-siR001886-2	CTGCGCACGCGCGGACCGTCTGGC	24	-13.4846	3.91e-05	**	-13.4846	2.13e-05	**	-13.4846	1.71e-05	**	GRMZM2G362298	2	1826_1849	+1	3.33419	6.72e-09	3.98e-08	2.98452	1.38e-06	5.43e-06	3.62829	2.31e-11	1.49e-10
zma-siR004134-1	CTGCGCACGCGCGGACCGTCCGG	23	-12.4846	0.00582465	**	-12.4846	0.00420396	**	-12.4846	0.00372953	**	GRMZM2G362298	2	1827_1849	+1	3.33419	6.72e-09	3.98e-08	2.98452	1.38e-06	5.43e-06	3.62829	2.31e-11	1.49e-10
zma-siR004294-1	GACCGTCCGGTCGTCAGGCAGAGG	24	-12.4846	0.00582465	**	-12.4846	0.00420396	**	-12.4846	0.00372953	**	GRMZM2G362298	4	1813_1836	+1	3.33419	6.72e-09	3.98e-08	2.98452	1.38e-06	5.43e-06	3.62829	2.31e-11	1.49e-10
zma-siR003204-1	CGACGGGGTCCCTCCCGGGAGCGA	24	-12.2215	0.0134129	*	-12.2215	0.0101424	*	-12.2215	0.00915303	**	GRMZM2G362298	2.5	1882_1905	+1	3.33419	6.72e-09	3.98e-08	2.98452	1.38e-06	5.43e-06	3.62829	2.31e-11	1.49e-10
zma-siR003516-2	CTGCGCACGCGCGGACTGTCCGGC	24	-14.2215	4.94e-08	**	-14.2215	1.86e-08	**	-14.2215	1.3e-08	**	GRMZM2G362298	3.5	1826_1849	+1	3.33419	6.72e-09	3.98e-08	2.98452	1.38e-06	5.43e-06	3.62829	2.31e-11	1.49e-10
zma-siR003751-1	CGGGGTCCCTCCCGGGAGCGAGAT	24	-13.2215	0.00020714	**	-13.2215	0.000124089	**	-13.2215	0.000102804	**	GRMZM2G362298	3.5	1879_1902	+1	3.33419	6.72e-09	3.98e-08	2.98452	1.38e-06	5.43e-06	3.62829	2.31e-11	1.49e-10
zma-siR002746-2	TGCGCACGCGTGGACCGTCCGGCC	24	-12.8996	0.00109842	**	-12.8996	0.000722263	**	-12.8996	0.000619202	**	GRMZM2G362298	4	1825_1848	+1	3.33419	6.72e-09	3.98e-08	2.98452	1.38e-06	5.43e-06	3.62829	2.31e-11	1.49e-10
zma-siR003033-2	CGCGGACCGTCCGGCCGTCAGGCA	24	-12.8996	0.00109842	**	-12.8996	0.000722263	**	-12.8996	0.000619202	**	GRMZM2G362298	3	1817_1840	+1	3.33419	6.72e-09	3.98e-08	2.98452	1.38e-06	5.43e-06	3.62829	2.31e-11	1.49e-10
zma-siR004627-2	GCGGACCGTCCGGCTGTCAGGCAG	24	-12.8996	0.00109842	**	-12.8996	0.000722263	**	-12.8996	0.000619202	**	GRMZM2G362298	3.5	1816_1839	+1	3.33419	6.72e-09	3.98e-08	2.98452	1.38e-06	5.43e-06	3.62829	2.31e-11	1.49e-10
zma-siR000050-1	AACAGCTGCAACAGTGTCGGCTT	23	12.3254	0.0209881	*	12.4013	0.0161738	*	12.5293	0.0106703	*	GRMZM2G158091	0	2895_2917	+1	-0.945524	0.000140202	0.000465759	-1.33876	5.98e-07	2.45e-06	-0.771861	0.00131092	0.00341212
zma-siR004112-2	GGCTGGCGAGGTGGCTCAGAG	21	-13.359	9e-05	**	-13.359	5.14e-05	**	-13.359	4.19e-05	**	GRMZM2G074759	4	517_536	+1	2.52001	3.56e-16	4.14e-15	2.95658	6.82e-25	9.06e-24	2.43627	7.37e-15	7.41e-14
zma-siR002527-1	CCGACACAAACGAACAAGGCCTA	23	14.4249	4.29e-08	**	14.5305	8.55e-09	**	13.6813	3.37e-05	**	GRMZM2G132857	0.5	3450_3472	+1	-1.35809	0.000212502	0.000679922	-0.994298	0.00417332	0.00928382	-0.235306	0.429982	0.505525
zma-siR004109-2	GCGCGGACCGTCCGGCCGTCAGGC	24	-13.8996	1.39e-06	**	-13.8996	6.29e-07	**	-1.95527	0.00262494	**	GRMZM2G105364	0	1350_1373	+1	1.67875	1.02e-67	2.38e-66	1.44009	6.41e-46	1.18e-44	1.6205	2.98e-62	6.64e-61
zma-siR002196-1-2	CCAGCGACAAATAAAAAGAAACGG	24	1.14083	1.14e-07	**	1.24387	2.39e-09	**	1.35083	3.29e-11	**	GRMZM2G061728	2.5	1853_1876;1897_1920	+1/-1	-1.85207	0.000252008	0.000799615	-0.979822	0.0252734	0.0472425	-2.44931	3.05e-05	0.000103873
zma-siR001090-1-4	AGCGACAAATAAAAAGAAACGGAT	24	13.3254	0.000389312	**	13.8607	9e-06	**	13.9443	4.16e-06	**	GRMZM2G349651	1	148_171;196_220	+1/-1	-1.28991	0	0	-1.03439	2.73e-13	2.09e-12	-1.70657	5.97e-13	4.55e-12
zma-siR002315-2	GGTCGTGGTCGCGAGATGGGAG	22	-14.2919	2.15e-08	**	-14.2919	7.7e-09	**	-1.12519	0.0217134	*	GRMZM2G071015	4	63_84	+1	1.29425	3.27e-15	3.67e-14	1.06247	6.59e-10	3.68e-09	1.01935	3.04e-09	1.65e-08
zma-siR004240-2	TCGGTCTGTTCGGGTTCGGTTCGG	24	13.2184	0.000688145	**	12.7232	0.00554464	**	12.5293	0.0106703	*	GRMZM2G082312	2	1868_1892	+1	-2.20968	1.05e-13	1.04e-12	-1.66327	2.64e-14	2.39e-13	-2.12694	7.53e-14	6.82e-13
zma-siR001090-1-4	AGCGACAAATAAAAAGAAACGGAT	24	13.3254	0.000389312	**	13.8607	9e-06	**	13.9443	4.16e-06	**	GRMZM2G150674	1	1469_1492;1517_1540	+1/-1	-4.29014	0.000120295	0.000405376	-9.57554	5.29e-12	3.47e-11	-3.29014	5.13e-05	0.000168088
zma-siR002433-2	GCCGCGCGGGGACGAGGACGGGAC	24	-12.7069	0.00252941	**	-12.7069	0.00174252	**	-12.7069	0.00151965	**	GRMZM2G102959	4	301_323	+1	11.9513	2.97e-59	6.67e-58	11.7846	1.8e-52	3.52e-51	12.4089	2.46e-81	6.12e-80
zma-siR000897-2	CCGCCGGCGCGGGGTCGTCTTC	22	-14.2215	4.94e-08	**	-14.2215	1.86e-08	**	-1.40273	0.00783014	**	GRMZM2G467072	4	436_457	+1	10.4898	5.63e-22	7.81e-21	11.056	5.97e-32	9.13e-31	9.64205	1.46e-12	1.06e-11
zma-siR001704-2-1	CCGGACTGTCCGCGGTGGTGGC	22	-1.09208	0.00443834	**	-1.27594	0.00099084	**	-1.46223	0.000228511	**	GRMZM2G310947	0	21_42	+1	2.83617	7.7e-55	1.67e-53	3.496	2.5e-103	6.65e-102	3.13262	4.19e-74	1.01e-72
zma-siR000403-2	AGGGGCGTCGCCAGCGGGGTGC	22	-13.8065	3.2e-06	**	-13.8065	1.52e-06	**	-13.8065	1.15e-06	**	GRMZM2G431309	2.5	436_457	+1	1.73152	3.58e-50	7.44e-49	2.01655	1.76e-73	4.01e-72	1.55773	8.57e-39	1.51e-37
zma-siR003521-2-2	CGGTGGTGCACCGGACTGTCCGGT	24	-1.57799	2.83e-06	**	-0.635836	0.0235638	--	-15.6809	2.92e-22	**	GRMZM2G471357	4	782_806	+1	8	0.000167435	0.000547343	7.33985	0.00421064	0.00932411	9.53333	1.07e-11	7.17e-11
zma-siR001849-2	GACCGGTGACGTAGAGTGCA	20	12.6879	0.00671752	**	0	--	--	12.3594	0.0180079	*	GRMZM2G086573	4	106_126	+1	-0.966477	3.26e-12	2.64e-11	-0.274511	0.0270144	0.0502646	-1.06674	2.64e-13	2.15e-12
zma-siR003577-2-4	CTGCGTACGCGCGGACCGTCCGGC	24	-1.6226	0.00106369	**	-2.19877	3.8e-05	**	-1.54023	0.00114092	**	GRMZM2G105364	2	1358_1381	+1	1.67875	1.02e-67	2.38e-66	1.44009	6.41e-46	1.18e-44	1.6205	2.98e-62	6.64e-61
zma-siR004633-2-1	GCGGACCGTCCGGCCGTCAGGCAT	24	-1.96655	0.0810905	--	-3.08329	0.0214341	*	-2.12519	0.0558629	--	GRMZM2G105364	1	1348_1371	+1	1.67875	1.02e-67	2.38e-66	1.44009	6.41e-46	1.18e-44	1.6205	2.98e-62	6.64e-61
zma-siR002914-2	CGTGCGGCGGTGGAGGACGGCG	22	-13.0695	0.000476997	**	-13.0695	0.000299374	**	-13.0695	0.000252302	**	GRMZM2G313460	4	426_446	+1	1.01314	1.45e-05	5.7e-05	1.17855	2.48e-07	1.07e-06	0.84917	0.000404638	0.00113806
zma-siR001214-1	AGGCCTTGTTCGTTTCCGTCGGAT	24	16.4006	7.29e-30	**	15.9711	9.64e-23	**	16.0459	4.61e-24	**	GRMZM2G011030	2	1588_1611;1484_1507	+1/-1	-1.20013	1.86e-05	7.22e-05	-1.1981	2.22e-05	7.39e-05	-1.57701	1.22e-07	5.64e-07
zma-siR002870-2	GGTGACGTGGCTGTCGCACCGGAC	24	-0.703515	0.29812	--	-13.2215	0.000124089	**	-13.2215	0.000102804	**	GRMZM2G142832	3	965_989	+1	2.15258	4.42e-06	1.88e-05	2.73347	1.14e-10	6.81e-10	2.47347	2.14e-08	1.08e-07
zma-siR002984-2-3	GTTTAGAGGACGCTGCTGGAGGGA	24	1.01696	0.0432616	*	0.742676	0.157827	--	0.700777	0.185073	--	GRMZM2G032003	3.5	2347_2370	+1	-1.27612	0	0	-0.588736	2.96e-12	1.99e-11	-0.28332	7.08e-08	3.37e-07
zma-siR001217-1	AGGCCTTGTTCGTTTGTGTCGGA	23	0.203375	0.830564	--	-0.761366	0.370069	--	-12.4846	0.00372953	**	GRMZM2G035928	2.5	1435_1457	+1	-0.248448	0.44522	0.525008	0.168073	0.583308	0.648432	1.3717	2.56e-08	1.28e-07
zma-siR002521-1	CCGACAAAAGGCACTCGGCAA	21	0	--	--	13.2086	0.000651627	**	12.3594	0.0180079	*	GRMZM2G103266	3.5	1787_1808	+1	-0.374538	0.069585	0.121783	-1.54384	1.4e-09	7.61e-09	-0.805751	0.000284758	0.000826437
zma-siR000211-2-3	TACACATGGATTGGATGGGATTAA	24	13.3254	0.000389312	**	13.1017	0.00111293	**	12.8188	0.00374634	**	GRMZM2G418689	2.5	2741_2764	+1	-1.74427	3.59e-07	1.76e-06	-2.32193	2.91e-07	1.23e-06	-1.99563	5.62e-08	2.72e-07
zma-siR001090-1-1	AGCGACAAATAAAAAGAAACGGAG	24	17.4722	5.05e-62	**	17.5561	6.53e-67	**	17.8432	5.08e-82	**	GRMZM2G314692	0.5	1115_1138;1549_1572	+1/-1	-1.80561	4.15e-05	0.000152663	-3.03004	2.88e-05	9.42e-05	-1.81789	3.53e-05	0.000118981
zma-siR001984-1	CAGTAGATGTGTATGGTAAGGC	22	0	--	--	12.7232	0.00554464	**	12.9443	0.00221984	**	GRMZM2G038303	4	1503_1524	+1	-0.479839	0.0903616	0.150763	-2.34782	5.35e-07	2.2e-06	-2.08281	1.39e-07	6.42e-07
zma-siR003580-2-1	CTGCGCACGCGCGGACCGTCCGGC	24	-0.637426	0.0073965	--	-0.82026	0.000652911	--	-1.02927	3.2e-05	**	GRMZM2G362298	3	1826_1849	+1	3.33419	6.72e-09	3.98e-08	2.98452	1.38e-06	5.43e-06	3.62829	2.31e-11	1.49e-10
zma-siR000967-1	AGCACGGTCCAGGCACGACCCGGT	24	12.9774	0.00215003	**	12.2086	0.0276236	*	12.3594	0.0180079	*	GRMZM2G086614	3.5	1447_1469	+1	-3.33585	1.45e-09	9.12e-09	-2.29318	7.28e-14	6.2e-13	-2.22371	1.06e-13	9.32e-13
zma-siR000900-1	AGACGCCGAGGACCTCACCGTC	22	-12.7069	0.00252941	**	-12.7069	0.00174252	**	-12.7069	0.00151965	**	GRMZM2G175562	4	1074_1096	+1	9.25503	9.59e-10	6.15e-09	9.29692	6.08e-10	3.41e-09	9.77643	1.02e-13	9.06e-13
zma-siR003337-2	GTCCGGACTGTCCGCGGTGGCGGC	24	-0.524192	0.0205826	--	-16.309	2.56e-33	**	-1.33491	1.26e-07	**	GRMZM2G310947	1	21_44	+1	2.83617	7.7e-55	1.67e-53	3.496	2.5e-103	6.65e-102	3.13262	4.19e-74	1.01e-72
zma-siR003079-2	TACTGCTGACGGGAGGGAAGGGA	23	-0.574232	0.432218	--	-12.8996	0.000722263	**	-12.8996	0.000619202	**	GRMZM2G440968	1	18_39	+1	3.94947	1.3e-38	2.4e-37	4.82361	2.53e-78	5.94e-77	4.49707	5.36e-61	1.19e-59
zma-siR002776-1-4	CCGGACTGTCCGCGGTGGTGGCAC	24	-0.90515	0.051516	--	-1.02189	0.0275493	*	-0.815865	0.0655573	--	GRMZM2G310947	1	19_42	+1	2.83617	7.7e-55	1.67e-53	3.496	2.5e-103	6.65e-102	3.13262	4.19e-74	1.01e-72
zma-siR002081-1	CATGTGGATTGAGCGGGATTGGAT	24	-0.551513	0.422038	--	-13.0695	0.000299374	**	-13.0695	0.000252302	**	AC210204.3_FG002	4	1613_1636	+1	1.20644	1.04e-36	1.87e-35	2.5729	5.62e-255	1.96e-253	2.081	3.87e-143	1.22e-141
zma-siR001398-1	ATATGTTCCCGTTGCAACGCACGG	24	-1.67704	0.00063511	**	-2.93129	7.23e-07	**	-2.48776	4.97e-06	**	GRMZM2G102923	0	1539_1562	+1	2.32892	3.25e-09	1.98e-08	2.20138	5.46e-08	2.51e-07	2.11772	2.12e-07	9.57e-07
zma-siR000870-2-1	TCCGACTGCGGCTGCGGCTTCTAC	24	11.8399	0.0655748	--	11.9862	0.047179	*	11.9443	0.0512901	--	GRMZM2G434098	2	1662_1685	+1	-2.37056	3.27e-12	2.63e-11	-2.3277	2.19e-12	1.49e-11	-1.21547	7.8e-10	4.46e-09
zma-siR000943-2	CAGGAAGCACGGATGATCTCT	21	-16.1475	2.56e-28	**	-0.913369	0.000270703	--	-16.1475	1.9e-30	**	GRMZM2G166963	3.5	503_524	+1	1.54595	1.22e-183	3.83e-182	0.975025	1.67e-60	3.48e-59	1.22364	3.15e-104	8.67e-103
zma-siR000642-1	ACGCACGCAGGGTCACCGGCC	21	-0.574232	0.432218	--	-12.8996	0.000722263	**	-12.8996	0.000619202	**	GRMZM2G131473	4	237_257	+1	0.983013	1.2e-05	4.77e-05	1.47557	1.09e-12	7.68e-12	1.29907	8.97e-10	5.09e-09
zma-siR000207-1-3	AATCCACATGGATTGAGAGCTACC	24	-13.359	9e-05	**	-13.359	5.14e-05	**	-13.359	4.19e-05	**	GRMZM2G066067	1	1529_1552	+1	4.46582	1.2e-11	9.17e-11	4.62829	4.79e-13	3.52e-12	4.05608	1.39e-08	7.14e-08
zma-siR000207-1-2	AATCCACATGGATTGAGAGCTAAA	24	-13.6	1.7e-05	**	-13.6	8.84e-06	**	-13.6	6.95e-06	**	GRMZM2G066067	1	1529_1552	+1	4.46582	1.2e-11	9.17e-11	4.62829	4.79e-13	3.52e-12	4.05608	1.39e-08	7.14e-08
zma-siR000207-1-1	AATCCACATGGATTGAGAGCTAAC	24	-20.9684	0	**	-20.9684	0	**	-20.9684	0	**	GRMZM2G066067	0	1529_1552	+1	4.46582	1.2e-11	9.17e-11	4.62829	4.79e-13	3.52e-12	4.05608	1.39e-08	7.14e-08
zma-siR001431-2	CCATATGGATTGGAGGGGATTG	22	0.246443	0.550092	--	0.399789	0.306602	--	-14.359	2.15e-09	**	GRMZM2G150295	3	1275_1296	+1	0.0232584	0.753486	0.804634	-1.20531	1.75e-14	1.62e-13	0.909811	1.1e-46	2.16e-45
zma-siR001090-1-4	AGCGACAAATAAAAAGAAACGGAT	24	13.3254	0.000389312	**	13.8607	9e-06	**	13.9443	4.16e-06	**	GRMZM2G314692	1.5	1115_1138;1549_1572	+1/-1	-1.80561	4.15e-05	0.000152663	-3.03004	2.88e-05	9.42e-05	-1.81789	3.53e-05	0.000118981
zma-siR001091-1-1	AGCGACAACTAAAACGAAACGGAG	24	14.9103	4.61e-11	**	14.8275	1.18e-10	**	14.9443	1.46e-11	**	GRMZM2G061728	2.5	1851_1874;1899_1922	+1/-1	-1.85207	0.000252008	0.000799615	-0.979822	0.0252734	0.0472425	-2.44931	3.05e-05	0.000103873
zma-siR004246-1	GAAGCCGCAGCCGCAGCCGGATT	23	12.103	0.0370984	*	0	--	--	0	--	--	GRMZM2G133396	0	32_54	+1	-1.15542	0.000147011	0.000486963	-0.137822	0.591542	0.65627	0.178263	0.462178	0.537176
zma-siR002610-1	CCGCAGCCGGATTGCAGCCGCAGC	24	-0.381588	0.559724	--	-0.34633	0.577648	--	-13.0695	0.000252302	**	GRMZM2G076435	0	1444_1467	+1	1.84886	0.000192503	0.000621043	1.19555	0.033086	0.0587846	2.60295	1.57e-09	8.77e-09
zma-siR004787-1-2	GGACCGTCCGCGCCTGTGCAGAGA	24	13.9774	4.09e-06	**	13.8607	9e-06	**	14.5293	7.79e-09	**	GRMZM2G130699	3	1960_1983	+1	-1.51919	3.34e-05	0.00012463	-0.968057	0.00385068	0.00862638	-1.53471	2.74e-05	9.4e-05
zma-siR001214-1	AGGCCTTGTTCGTTTCCGTCGGAT	24	16.4006	7.29e-30	**	15.9711	9.64e-23	**	16.0459	4.61e-24	**	GRMZM2G448692	3	2075_2098;1971_1994	+1/-1	-1.54186	0	0	-1.45525	2.44e-15	2.38e-14	-1.91306	0	0
zma-siR001090-1-1	AGCGACAAATAAAAAGAAACGGAG	24	17.4722	5.05e-62	**	17.5561	6.53e-67	**	17.8432	5.08e-82	**	GRMZM2G061728	3.5	1851_1874;1899_1922	+1/-1	-1.85207	0.000252008	0.000799615	-0.979822	0.0252734	0.0472425	-2.44931	3.05e-05	0.000103873
zma-siR001445-1	ATCCGACGGAAACGAACAAGGCCT	24	15.4487	9.19e-16	**	15.2839	2.25e-14	**	15.0873	1.07e-12	**	GRMZM2G448692	3	1971_1994;2075_2098	+1/-1	-1.54186	0	0	-1.45525	2.44e-15	2.38e-14	-1.91306	0	0
zma-siR000850-1	ACTTGTGGCCGACGTTGGGGAA	22	12.103	0.0370984	*	12.5712	0.00946984	**	12.1667	0.0303912	*	GRMZM2G141472	3.5	268_289	+1	-1.61826	2.53e-08	1.41e-07	-1.52768	1.19e-07	5.27e-07	-1.49021	1.4e-07	6.44e-07
zma-siR003980-2-2	GTTTAGAGGACGCTGCTGGAGAG	23	13.6879	3.99e-05	**	12.8607	0.00324642	**	0	--	--	GRMZM2G032003	3.5	2348_2370	+1	-1.27612	0	0	-0.588736	2.96e-12	1.99e-11	-0.28332	7.08e-08	3.37e-07
zma-siR000050-1	AACAGCTGCAACAGTGTCGGCTT	23	12.3254	0.0209881	*	12.4013	0.0161738	*	12.5293	0.0106703	*	GRMZM2G132450	0	2235_2257	+1	-1.3588	1.45e-07	7.45e-07	-5.6233	0.000117203	0.000346416	-5.12287	7.98e-05	0.000254529
zma-siR000870-2-1	TCCGACTGCGGCTGCGGCTTCTAC	24	11.8399	0.0655748	--	11.9862	0.047179	*	11.9443	0.0512901	--	GRMZM2G132450	0	2297_2320	+1	-1.3588	1.45e-07	7.45e-07	-5.6233	0.000117203	0.000346416	-5.12287	7.98e-05	0.000254529
zma-siR003585-1-1	CGGACGGTCCGCGGTCCGGACGGT	24	-1.01386	0.0129852	*	-1.2046	0.00349791	**	-1.035	0.00920711	**	GRMZM2G310947	1	34_57	+1	2.83617	7.7e-55	1.67e-53	3.496	2.5e-103	6.65e-102	3.13262	4.19e-74	1.01e-72
zma-siR000200-1-2	AATAAAAAGAAACGGAGGGAGTAT	24	-15.8769	1.31e-23	**	-15.8769	6.64e-25	**	-15.8769	2.22e-25	**	GRMZM2G054481	0	908_931;970_993	+1/-1	2.1302	1.02e-13	1.01e-12	2.29724	2.01e-16	2.09e-15	2.56244	3.51e-22	4.55e-21
zma-siR000200-1-3	AATAAAAAGAAACGGAGGGAGTAA	24	-13.359	9e-05	**	-13.359	5.14e-05	**	-13.359	4.19e-05	**	GRMZM2G054481	1	908_931;970_993	+1/-1	2.1302	1.02e-13	1.01e-12	2.29724	2.01e-16	2.09e-15	2.56244	3.51e-22	4.55e-21
zma-siR000200-1-1	AATAAAAAGAAACGGAGGGAGTAG	24	-13.2215	0.00020714	**	-13.2215	0.000124089	**	-13.2215	0.000102804	**	GRMZM2G054481	1	908_931;970_993	+1/-1	2.1302	1.02e-13	1.01e-12	2.29724	2.01e-16	2.09e-15	2.56244	3.51e-22	4.55e-21
zma-siR000200-1-4	AATAAAAAGAAACGGAGGGAGTAC	24	-15.4542	8.18e-18	**	-15.4542	8.75e-19	**	-15.4542	3.85e-19	**	GRMZM2G054481	1	908_931;970_993	+1/-1	2.1302	1.02e-13	1.01e-12	2.29724	2.01e-16	2.09e-15	2.56244	3.51e-22	4.55e-21
zma-siR003934-1	CTAATAAAAAGAAACGGAGGGAGT	24	-13.7069	7.37e-06	**	-13.7069	3.66e-06	**	-13.7069	2.83e-06	**	GRMZM2G054481	2	910_933;968_991	+1/-1	2.1302	1.02e-13	1.01e-12	2.29724	2.01e-16	2.09e-15	2.56244	3.51e-22	4.55e-21
zma-siR001091-1-2	AGCGACAACTAAAACGAAACGGAT	24	13.103	0.00121636	**	12.9862	0.0019008	**	13.3594	0.000273641	**	GRMZM2G150674	4	1469_1492;1517_1540	+1/-1	-4.29014	0.000120295	0.000405376	-9.57554	5.29e-12	3.47e-11	-3.29014	5.13e-05	0.000168088
zma-siR002204-1	CCAGCTGTGACGGAACCTCCC	21	-14.2919	2.15e-08	**	-1.89065	0.000813469	**	-14.2919	5.28e-09	**	GRMZM2G073310	4	461_481	+1	1.61753	3.05e-21	4.12e-20	1.40846	2.86e-15	2.77e-14	1.35135	3.96e-14	3.72e-13
zma-siR002757-2-5	TGCGCACGCGCGGACCGTCCGGCC	24	-1.14712	5.24e-06	**	-1.02508	2.22e-05	**	-1.19473	1.29e-06	**	GRMZM2G362298	3	1825_1848	+1	3.33419	6.72e-09	3.98e-08	2.98452	1.38e-06	5.43e-06	3.62829	2.31e-11	1.49e-10
zma-siR003402-2	CGGACCGTCCGGCCCACAGGCGCG	24	-14.7069	6.25e-11	**	-1.3988	0.00183103	**	-1.54023	0.000733543	**	GRMZM2G105364	4	1347_1370	+1	1.67875	1.02e-67	2.38e-66	1.44009	6.41e-46	1.18e-44	1.6205	2.98e-62	6.64e-61
zma-siR004633-2-2	GCGGACCGTCCGGCCGTCAGGCAG	24	-1.13161	0.00299138	**	-0.53786	0.108839	--	-0.662221	0.0519439	--	GRMZM2G105364	0	1348_1371	+1	1.67875	1.02e-67	2.38e-66	1.44009	6.41e-46	1.18e-44	1.6205	2.98e-62	6.64e-61
zma-siR003572-2-1	CTGCGCGTGCGCGGACCGTCCGGC	24	11.103	0.204881	--	12.4013	0.0161738	*	12.1667	0.0303912	*	GRMZM2G174776	3.5	196_219	+1	-1.28343	0	0	-3.48435	8.49e-11	5.11e-10	-1.84917	0	0
zma-siR004717-2	GGGACGAACACGAAGGCCGCGG	22	15.3509	8.97e-15	**	16.0737	2.27e-24	**	14.9741	8.65e-12	**	GRMZM2G166430	4	1414_1434	+1	-1.87314	1.7e-11	1.28e-10	-3.41482	1.75e-06	6.77e-06	-1.47282	6.34e-09	3.36e-08
zma-siR001090-1-1	AGCGACAAATAAAAAGAAACGGAG	24	17.4722	5.05e-62	**	17.5561	6.53e-67	**	17.8432	5.08e-82	**	GRMZM2G150674	0.5	1469_1492;1517_1540	+1/-1	-4.29014	0.000120295	0.000405376	-9.57554	5.29e-12	3.47e-11	-3.29014	5.13e-05	0.000168088
zma-siR003963-1-2	CTATTTATAGGCACGGGACGCAGC	24	12.3254	0.0209881	*	12.2086	0.0276236	*	12.1667	0.0303912	*	GRMZM2G459811	2.5	3398_3421	+1	-1.02601	3.83e-13	3.39e-12	-1.16772	2.46e-13	1.9e-12	-1.52192	0	0
zma-siR000662-1	ACGCGCGGACCGTCCGGCCCACAG	24	-2.55151	1.83e-10	**	-1.79379	1.97e-07	**	-2.38823	2.46e-10	**	GRMZM2G362298	4	1820_1843	+1	3.33419	6.72e-09	3.98e-08	2.98452	1.38e-06	5.43e-06	3.62829	2.31e-11	1.49e-10
zma-siR001442-1-3	ATCCGACAGAAACGAACAAGGCCT	24	16.7468	8.84e-38	**	16.8107	3.54e-40	**	0	--	--	GRMZM2G132857	2.5	3451_3474	+1	-1.35809	0.000212502	0.000679922	-0.994298	0.00417332	0.00928382	-0.235306	0.429982	0.505525
zma-siR005058-2	TCTTTTTATTTGTCGCTGGATAGT	24	15.9103	1.88e-21	**	15.8442	6.98e-21	**	15.7856	3.37e-20	**	GRMZM2G349651	0	189_212;155_178	+1/-1	-1.28991	0	0	-1.03439	2.73e-13	2.09e-12	-1.70657	5.97e-13	4.55e-12
zma-siR000699-1	ACGGGGTCCCTCCCGGGAGCGAGA	24	-12.4846	0.00582465	**	-3.08329	0.0214341	*	-12.4846	0.00372953	**	GRMZM2G362298	3.5	1880_1903	+1	3.33419	6.72e-09	3.98e-08	2.98452	1.38e-06	5.43e-06	3.62829	2.31e-11	1.49e-10
zma-siR002196-1-2	CCAGCGACAAATAAAAAGAAACGG	24	1.14083	1.14e-07	**	1.24387	2.39e-09	**	1.35083	3.29e-11	**	GRMZM2G314692	0.5	1117_1140;1547_1570	+1/-1	-1.80561	4.15e-05	0.000152663	-3.03004	2.88e-05	9.42e-05	-1.81789	3.53e-05	0.000118981
zma-siR000444-1	ACCGAGCCGAGCCGAGCCTGATCG	24	12.6879	0.00671752	**	12.4013	0.0161738	*	0	--	--	GRMZM2G039385	3	462_485	+1	-0.847997	0.000784508	0.00227434	-1.09327	3.93e-05	0.000126162	0.136542	0.523304	0.597168
zma-siR001770-1	CACCTAGAGGGGGGGTGAATAGGT	24	-0.118553	0.82309	--	-0.360828	0.545647	--	-13.2215	0.000102804	**	GRMZM2G009661	1	9_31	+1	-0.0187747	0.91857	0.943512	0.638554	0.000123933	0.000363157	1.17128	6.8e-15	6.86e-14
zma-siR000242-1	ACAAATAAAAAGAAACGGAGGGAG	24	0	--	--	13.5712	7.66e-05	**	0	--	--	GRMZM2G051771	4	1755_1778	+1	0.228234	0.0448026	0.0841439	-1.41944	0	0	0.34357	0.0019942	0.00499479
zma-siR000034-1	AAATAAAAAGAAACGGAGGGAGTA	24	0	--	--	14.1561	6.19e-07	**	0	--	--	GRMZM2G051771	3	1753_1776	+1	0.228234	0.0448026	0.0841439	-1.41944	0	0	0.34357	0.0019942	0.00499479
zma-siR005049-1	TACGAGCAGCTGGGTTGGAGG	21	-12.8996	0.00109842	**	-12.8996	0.000722263	**	-12.8996	0.000619202	**	GRMZM2G150406	4	710_729	+1	1.21999	0.000212022	0.000678833	1.52015	1.29e-06	5.06e-06	1.48263	2.28e-06	8.99e-06
zma-siR002092-2	GGCAGTCTGCAGCAGCTTTTGGTG	24	13.6055	7.05e-05	**	13.6492	4.48e-05	**	13.3594	0.000273641	**	GRMZM2G026523	4	532_554	+1	-1.45295	0	0	-2.70039	1.31e-13	1.07e-12	-2.07369	1.33e-13	1.15e-12
zma-siR002464-2-3	GCCTCTACTGCTGACGGGAGGGAA	24	-0.381588	0.603027	--	-0.720725	0.356395	--	-2.34758	0.0279309	*	GRMZM2G400961	0	1554_1577	+1	9.15735	3.67e-09	2.22e-08	9.51175	1.98e-11	1.25e-10	10.1176	3.48e-17	3.89e-16
zma-siR000036-2	AGGGCACGGGTATGGCGGATTTTG	24	13.2184	0.000688145	**	13.7232	2.63e-05	**	12.3594	0.0180079	*	GRMZM2G010196	1	266_289	+1	-1.61551	6.56e-05	0.000232294	-1.90015	1.04e-05	3.63e-05	-0.839117	0.0171997	0.034814
zma-siR000034-1	AAATAAAAAGAAACGGAGGGAGTA	24	0	--	--	14.1561	6.19e-07	**	0	--	--	GRMZM2G115939	3	898_920	+1	-0.251909	0.23405	0.315572	-1.16059	3.55e-06	1.32e-05	-0.0518131	0.795708	0.839039
zma-siR000242-1	ACAAATAAAAAGAAACGGAGGGAG	24	0	--	--	13.5712	7.66e-05	**	0	--	--	GRMZM2G115939	4	900_922	+1	-0.251909	0.23405	0.315572	-1.16059	3.55e-06	1.32e-05	-0.0518131	0.795708	0.839039
zma-siR001415-2-1	TGTGGATTGAGTGAGATTGGATGG	24	0	--	--	13.7936	1.54e-05	**	13.0598	0.00131534	**	GRMZM2G178517	3.5	1421_1444	+1	0.222438	0.0921832	0.153473	-1.87856	0	0	-1.35124	0	0
zma-siR001419-2	TTCGTTTTAGTTGTCGCTGGATAG	24	14.1619	7.4e-07	**	14.5712	5.01e-09	**	13.9443	4.16e-06	**	GRMZM2G150674	4	1511_1534	+1	-4.29014	0.000120295	0.000405376	-9.57554	5.29e-12	3.47e-11	-3.29014	5.13e-05	0.000168088
zma-siR001985-1	CAGTAGGGTACGTAGCGGGAG	21	-15.2571	1.22e-15	**	-1.21203	0.000737568	**	-0.54023	0.0880183	--	GRMZM2G325462	4	46_65	+1	1.72707	2.37e-06	1.05e-05	1.44101	0.000198328	0.000563798	1.152	0.00444046	0.0103674
zma-siR001457-2	CGGCGGCGCGAGAGGAGGATGG	22	-0.96655	0.0970126	--	-13.8065	1.52e-06	**	-13.8065	1.15e-06	**	GRMZM2G054703	3.5	388_408	+1	0.73561	0.0224956	0.0463991	1.51401	8.27e-08	3.74e-07	1.23204	2.88e-05	9.86e-05
zma-siR000319-1	ACCAAAAGCTGCTGCAGACTGCCA	24	12.3254	0.0209881	*	12.7232	0.00554464	**	12.1667	0.0303912	*	GRMZM2G043887	3	1565_1588	+1	-4.67707	5.02e-05	0.000181249	-4.32264	2.88e-05	9.44e-05	-2.69545	6.24e-08	2.99e-07
zma-siR001457-2	CGGCGGCGCGAGAGGAGGATGG	22	-0.96655	0.0970126	--	-13.8065	1.52e-06	**	-13.8065	1.15e-06	**	GRMZM2G056270	4	83_103	+1	0.842133	4.99e-11	3.63e-10	1.62173	5e-47	9.29e-46	1.32816	1.35e-29	2.08e-28
zma-siR001091-1-1	AGCGACAACTAAAACGAAACGGAG	24	14.9103	4.61e-11	**	14.8275	1.18e-10	**	14.9443	1.46e-11	**	GRMZM2G314692	3.5	1115_1138;1549_1572	+1/-1	-1.80561	4.15e-05	0.000152663	-3.03004	2.88e-05	9.42e-05	-1.81789	3.53e-05	0.000118981
zma-siR005076-1	TCCAGCGACAAATAAAAAGAAACG	24	13.2184	0.000688145	**	11.9862	0.047179	*	12.3594	0.0180079	*	GRMZM2G143883	3.5	301_324	+1	-2.34136	5.8e-05	0.0002065	-0.423102	0.30246	0.368117	-1.24101	0.00808894	0.017775
zma-siR002196-1-2	CCAGCGACAAATAAAAAGAAACGG	24	1.14083	1.14e-07	**	1.24387	2.39e-09	**	1.35083	3.29e-11	**	GRMZM2G150674	0	1471_1494;1515_1538	+1/-1	-4.29014	0.000120295	0.000405376	-9.57554	5.29e-12	3.47e-11	-3.29014	5.13e-05	0.000168088
zma-siR005052-1-2	TACTGTAGAAGCCGCAGCCGCAGC	24	-0.339767	0.0500911	--	-0.34739	0.0413904	--	-1.0731	2.01e-08	**	GRMZM2G076435	0	1461_1484	+1	1.84886	0.000192503	0.000621043	1.19555	0.033086	0.0587846	2.60295	1.57e-09	8.77e-09
zma-siR003337-2	GTCCGGACTGTCCGCGGTGGCGGC	24	-0.524192	0.0205826	--	-16.309	2.56e-33	**	-1.33491	1.26e-07	**	GRMZM2G084806	3.5	1826_1849	+1	1.15433	0.257336	0.342856	4.16863	1.85e-13	1.46e-12	3.08472	9.35e-06	3.43e-05
zma-siR003521-2-1	CGGTGGTGCACCGGACTGTCCGAT	24	-0.147122	0.739512	--	-0.0622326	0.865882	--	-13.9871	1.92e-07	**	GRMZM2G471357	3.5	782_806	+1	8	0.000167435	0.000547343	7.33985	0.00421064	0.00932411	9.53333	1.07e-11	7.17e-11
zma-siR004413-1	GATGATCGAAGTGGTTACCCAG	22	-14.2919	2.15e-08	**	-14.2919	7.7e-09	**	-2.12519	0.000264556	**	GRMZM2G041127	4	2144_2165	+1	2.97351	3e-32	5.11e-31	2.87114	7.47e-29	1.07e-27	2.94296	2.15e-31	3.42e-30
zma-siR000781-1	ACTCGTCGGCCCAGGGACCCCCCG	24	-13.2215	0.00020714	**	-13.2215	0.000124089	**	-13.2215	0.000102804	**	GRMZM2G024005	3	270_294	+1	2.24301	5.45e-28	8.61e-27	2.55008	3.25e-39	5.59e-38	2.24038	5.2e-28	7.74e-27
zma-siR002997-2	GACTAATAAAAAGAAACGGAGGGA	24	-13.2215	0.00020714	**	-0.119819	0.81082	--	-13.2215	0.000102804	**	GRMZM2G102231	4	302_325	+1	1.29968	0.000499494	0.00150904	0.633218	0.133596	0.192697	1.34239	0.000284864	0.000826623
zma-siR000815-1-1	ACTGCTGACGGGAGGGAAGGGAGC	24	-0.340946	0.314158	--	-0.872728	0.0172449	--	-1.2772	0.00105681	**	GRMZM2G400961	1	1548_1571	+1	9.15735	3.67e-09	2.22e-08	9.51175	1.98e-11	1.25e-10	10.1176	3.48e-17	3.89e-16
zma-siR004976-2	TTCTTGCGCCTCTACTGCTGACGG	24	-0.851073	0.101855	--	-0.668257	0.172433	--	-2.12519	0.000745239	**	GRMZM2G400961	0	1561_1584	+1	9.15735	3.67e-09	2.22e-08	9.51175	1.98e-11	1.25e-10	10.1176	3.48e-17	3.89e-16
zma-siR002914-2	CGTGCGGCGGTGGAGGACGGCG	22	-13.0695	0.000476997	**	-13.0695	0.000299374	**	-13.0695	0.000252302	**	GRMZM2G094698	4	566_586	+1	1.60468	5.95e-08	3.18e-07	1.75958	1.25e-09	6.81e-09	1.91807	6.86e-12	4.63e-11
zma-siR001617-2-2	TCGTACGAGCAGCTGGGTTGGA	22	-0.98198	2.45e-09	--	-1.05292	1.13e-10	**	-1.43661	8.84e-17	**	GRMZM2G150406	4	712_732	+1	1.21999	0.000212022	0.000678833	1.52015	1.29e-06	5.06e-06	1.48263	2.28e-06	8.99e-06
zma-siR001090-1-1	AGCGACAAATAAAAAGAAACGGAG	24	17.4722	5.05e-62	**	17.5561	6.53e-67	**	17.8432	5.08e-82	**	GRMZM2G076399	3	817_840	+1	-1.92022	0.00028522	0.000898836	-9.224	1.45e-09	7.83e-09	-3.9386	0.000121545	0.000373491
zma-siR001403-1	ATCAATCCGGCAGAAACGAACAAG	24	12.103	0.0370984	*	11.9862	0.047179	*	0	--	--	GRMZM2G132857	4	3455_3478	+1	-1.35809	0.000212502	0.000679922	-0.994298	0.00417332	0.00928382	-0.235306	0.429982	0.505525
zma-siR002523-2-1	TTTGCCGAGTGCCTTTTGTCGGGC	24	-0.14058	0.789314	--	-0.498332	0.403557	--	-1.67773	0.025072	*	GRMZM2G007249	4	1648_1671;1387_1410	+1/-1	3.13687	3.32e-09	2.02e-08	3.32752	9.49e-11	5.67e-10	4.6207	2.84e-31	4.52e-30
zma-siR001096-1-2	AGCGAGATCCAGGCGCCGCCGGCG	24	-0.888548	0.037775	--	-1.00529	0.0185197	*	-1.71016	0.00034822	**	GRMZM2G362298	3	1863_1886	+1	3.33419	6.72e-09	3.98e-08	2.98452	1.38e-06	5.43e-06	3.62829	2.31e-11	1.49e-10
zma-siR005136-2	TTTGACGACGGCAGCCAACAGG	22	-13.8996	1.39e-06	**	-13.8996	6.29e-07	**	-13.8996	4.7e-07	**	GRMZM2G332522	4	917_938	+1	3.793	1.26e-83	3.21e-82	4.09728	6.4e-108	1.73e-106	4.19717	6.06e-119	1.78e-117
zma-siR002754-2	TGCGTACGCGCGGACCGTCCGGCC	24	-1.38159	0.0497501	*	-0.623864	0.290674	--	-1.31784	0.0496226	*	GRMZM2G362298	4	1825_1848	+1	3.33419	6.72e-09	3.98e-08	2.98452	1.38e-06	5.43e-06	3.62829	2.31e-11	1.49e-10
zma-siR002754-2	TGCGTACGCGCGGACCGTCCGGCC	24	-1.38159	0.0497501	*	-0.623864	0.290674	--	-1.31784	0.0496226	*	GRMZM2G105364	2	1357_1380	+1	1.67875	1.02e-67	2.38e-66	1.44009	6.41e-46	1.18e-44	1.6205	2.98e-62	6.64e-61
zma-siR004278-1	GACCCACCAATCCGGCAGAAACGA	24	12.3254	0.0209881	*	12.7232	0.00554464	**	12.8188	0.00374634	**	GRMZM2G448692	1.5	1980_2003	+1	-1.54186	0	0	-1.45525	2.44e-15	2.38e-14	-1.91306	0	0
zma-siR001196-1	AGGCACTTGTGGCCGACGTTGGGG	24	-14.4232	4.05e-09	**	-14.4232	1.32e-09	**	-14.4232	8.77e-10	**	GRMZM2G127948	4	735_758	+1	2.11711	1.3e-24	1.92e-23	2.24609	2.08e-28	2.96e-27	1.9179	2.83e-19	3.37e-18
zma-siR000664-1	ACGCGCGGACCGTCCGGCCCTAGG	24	-14.359	9.32e-09	**	-2.3728	7.36e-05	**	-14.359	2.15e-09	**	GRMZM2G362298	4	1819_1843	+1	3.33419	6.72e-09	3.98e-08	2.98452	1.38e-06	5.43e-06	3.62829	2.31e-11	1.49e-10
zma-siR001952-2	CCGCCGAGGTCCTGTAGCTGGC	22	13.3254	0.000389312	**	13.6492	4.48e-05	**	0	--	--	GRMZM2G156422	4	449_470	+1	-0.807175	0.000622374	0.00185122	-2.16488	1.06e-09	5.84e-09	0.176961	0.37514	0.450672
zma-siR004696-2	TCTGCTGCAGTTCTGTCCGCGC	22	0.203375	0.878016	--	-11.8996	0.0244693	*	-11.8996	0.0224634	*	GRMZM2G087678	4	1034_1055	+1	-0.98014	0.00431254	0.0107975	1.48083	5.18e-11	3.15e-10	1.16261	8.9e-07	3.7e-06
zma-siR001415-2-1	TGTGGATTGAGTGAGATTGGATGG	24	0	--	--	13.7936	1.54e-05	**	13.0598	0.00131534	**	GRMZM2G024104	3.5	1693_1716;1566_1589	+1/-1	0.234649	0.095838	0.158149	-1.23633	1.36e-11	8.67e-11	-0.471356	0.00293718	0.00711015
zma-siR000214-2	CCCGGGAGGATTGGAGGGGATTGA	24	0.972049	0.00224351	--	1.12182	0.000241078	**	1.72725	2.83e-10	**	GRMZM2G016250	2.5	1201_1224	+1	-0.619276	4.24e-13	3.73e-12	-0.568549	1.84e-12	1.27e-11	-1.21785	0	0
zma-siR001400-1	ATATTGTAGAAGCCGCAGCCGCAG	24	15.893	3.32e-21	**	15.8107	2.04e-20	**	15.6992	4.61e-19	**	GRMZM2G060451	1	16_39	+1	-1.60883	0	0	-0.947035	2.12e-08	1.02e-07	-1.04561	7.82e-10	4.47e-09
zma-siR001310-1	AGGTCGCGGACCGTCCGGCCCCAG	24	-2.27971	2.19e-07	**	-2.39645	4.43e-08	**	-2.31282	6.65e-08	**	GRMZM2G105364	3.5	1304_1328	+1	1.67875	1.02e-67	2.38e-66	1.44009	6.41e-46	1.18e-44	1.6205	2.98e-62	6.64e-61
zma-siR001442-1-2	ATCCGACAGAAACGAACAAGGCAT	24	12.6879	0.00671752	**	12.4013	0.0161738	*	0	--	--	GRMZM2G132857	3.5	3451_3474	+1	-1.35809	0.000212502	0.000679922	-0.994298	0.00417332	0.00928382	-0.235306	0.429982	0.505525
zma-siR000787-1-2	ACTCGTCGGTCCAGGGACCCCCCG	24	-2.70352	1.27e-07	**	-3.04265	8.1e-09	**	-2.66951	5.79e-08	**	GRMZM2G024005	4	270_294	+1	2.24301	5.45e-28	8.61e-27	2.55008	3.25e-39	5.59e-38	2.24038	5.2e-28	7.74e-27
zma-siR001896-1	CAGATGCACTCTACGTCACCGG	22	-1.67109	0.00213477	**	-2.15041	0.000191086	**	-1.29922	0.00851994	**	GRMZM2G307368	3.5	452_473	+1	5.06052	6.8e-27	1.05e-25	4.91154	7.89e-24	1.02e-22	4.85396	4.54e-23	6.03e-22
zma-siR002828-2	TTCCATGCCCTCGCAGCCGGCT	22	-2.29232	2.62e-15	**	-2.46796	2.56e-17	**	-2.77289	7.02e-20	**	GRMZM2G139535	4	421_441	+1	11.4998	1.58e-43	3.09e-42	11.1491	4.94e-34	7.87e-33	11.4346	9.53e-42	1.76e-40
zma-siR001091-1-2	AGCGACAACTAAAACGAAACGGAT	24	13.103	0.00121636	**	12.9862	0.0019008	**	13.3594	0.000273641	**	GRMZM2G061728	3.5	1851_1874;1899_1922	+1/-1	-1.85207	0.000252008	0.000799615	-0.979822	0.0252734	0.0472425	-2.44931	3.05e-05	0.000103873
zma-siR000642-1	ACGCACGCAGGGTCACCGGCC	21	-0.574232	0.432218	--	-12.8996	0.000722263	**	-12.8996	0.000619202	**	GRMZM2G046244	4	170_190	+1	0.250218	0.348894	0.42709	1.05503	6.17e-06	2.22e-05	0.891053	0.000183672	0.000546043
zma-siR005058-2	TCTTTTTATTTGTCGCTGGATAGT	24	15.9103	1.88e-21	**	15.8442	6.98e-21	**	15.7856	3.37e-20	**	GRMZM2G314692	4	1156_1179;1508_1531	+1/-1	-1.80561	4.15e-05	0.000152663	-3.03004	2.88e-05	9.42e-05	-1.81789	3.53e-05	0.000118981
zma-siR003707-2	TACTGTAGAAGCCGCAGCCGCA	22	12.518	0.0118738	*	12.4013	0.0161738	*	12.3594	0.0180079	*	GRMZM2G060451	0	17_38	+1	-1.60883	0	0	-0.947035	2.12e-08	1.02e-07	-1.04561	7.82e-10	4.47e-09
zma-siR000403-2	AGGGGCGTCGCCAGCGGGGTGC	22	-13.8065	3.2e-06	**	-13.8065	1.52e-06	**	-13.8065	1.15e-06	**	GRMZM2G010290	3.5	250_272	+1	2.03709	0.00020132	0.000646378	1.97982	0.000377012	0.00102278	2.2437	2.02e-05	7.05e-05
zma-siR004278-1	GACCCACCAATCCGGCAGAAACGA	24	12.3254	0.0209881	*	12.7232	0.00554464	**	12.8188	0.00374634	**	GRMZM2G011030	1	1493_1516	+1	-1.20013	1.86e-05	7.22e-05	-1.1981	2.22e-05	7.39e-05	-1.57701	1.22e-07	5.64e-07
zma-siR004498-2	GTGGGTCCGATGTTATACTGGCGA	24	9.518	0.640126	--	12.4013	0.0161738	*	11.9443	0.0512901	--	GRMZM2G146346	2.5	1327_1350	+1	0.119691	0.669198	0.732981	-2.37358	1.79e-06	6.91e-06	-1.05308	0.00193302	0.00485204
zma-siR002196-1-2	CCAGCGACAAATAAAAAGAAACGG	24	1.14083	1.14e-07	**	1.24387	2.39e-09	**	1.35083	3.29e-11	**	GRMZM2G349651	0	150_173;194_218	+1/-1	-1.28991	0	0	-1.03439	2.73e-13	2.09e-12	-1.70657	5.97e-13	4.55e-12
zma-siR001886-2	CTGCGCACGCGCGGACCGTCTGGC	24	-13.4846	3.91e-05	**	-13.4846	2.13e-05	**	-13.4846	1.71e-05	**	GRMZM2G105364	1.5	1358_1381	+1	1.67875	1.02e-67	2.38e-66	1.44009	6.41e-46	1.18e-44	1.6205	2.98e-62	6.64e-61
zma-siR004170-2	GTCGCGGACCGTCCGGCCCCAGGC	24	-13.4846	3.91e-05	**	-13.4846	2.13e-05	**	-13.4846	1.71e-05	**	GRMZM2G105364	4	1303_1326	+1	1.67875	1.02e-67	2.38e-66	1.44009	6.41e-46	1.18e-44	1.6205	2.98e-62	6.64e-61
zma-siR004473-1	GCATGCGCGGACCGTCCGGCCCAC	24	-14.4846	1.76e-09	**	-14.4846	5.48e-10	**	-14.4846	3.57e-10	**	GRMZM2G105364	3.5	1354_1377	+1	1.67875	1.02e-67	2.38e-66	1.44009	6.41e-46	1.18e-44	1.6205	2.98e-62	6.64e-61
zma-siR000663-1	ACGCGCGGACCGTCCGGCCCCAGG	24	-16.1284	5.89e-28	**	-16.1284	1.71e-29	**	-16.1284	4.65e-30	**	GRMZM2G105364	2	1351_1375	+1	1.67875	1.02e-67	2.38e-66	1.44009	6.41e-46	1.18e-44	1.6205	2.98e-62	6.64e-61
zma-siR002746-2	TGCGCACGCGTGGACCGTCCGGCC	24	-12.8996	0.00109842	**	-12.8996	0.000722263	**	-12.8996	0.000619202	**	GRMZM2G105364	2	1357_1380	+1	1.67875	1.02e-67	2.38e-66	1.44009	6.41e-46	1.18e-44	1.6205	2.98e-62	6.64e-61
zma-siR003033-2	CGCGGACCGTCCGGCCGTCAGGCA	24	-12.8996	0.00109842	**	-12.8996	0.000722263	**	-12.8996	0.000619202	**	GRMZM2G105364	0	1349_1372	+1	1.67875	1.02e-67	2.38e-66	1.44009	6.41e-46	1.18e-44	1.6205	2.98e-62	6.64e-61
zma-siR003204-1	CGACGGGGTCCCTCCCGGGAGCGA	24	-12.2215	0.0134129	*	-12.2215	0.0101424	*	-12.2215	0.00915303	**	GRMZM2G105364	2	1415_1438	+1	1.67875	1.02e-67	2.38e-66	1.44009	6.41e-46	1.18e-44	1.6205	2.98e-62	6.64e-61
zma-siR003751-1	CGGGGTCCCTCCCGGGAGCGAGAT	24	-13.2215	0.00020714	**	-13.2215	0.000124089	**	-13.2215	0.000102804	**	GRMZM2G105364	2	1412_1435	+1	1.67875	1.02e-67	2.38e-66	1.44009	6.41e-46	1.18e-44	1.6205	2.98e-62	6.64e-61
zma-siR004627-2	GCGGACCGTCCGGCTGTCAGGCAG	24	-12.8996	0.00109842	**	-12.8996	0.000722263	**	-12.8996	0.000619202	**	GRMZM2G105364	0.5	1348_1371	+1	1.67875	1.02e-67	2.38e-66	1.44009	6.41e-46	1.18e-44	1.6205	2.98e-62	6.64e-61
zma-siR004644-2-3	GCGGACCGTCCGGCCCACAGGCGT	24	-13.359	9e-05	**	-13.359	5.14e-05	**	-13.359	4.19e-05	**	GRMZM2G105364	3.5	1348_1371	+1	1.67875	1.02e-67	2.38e-66	1.44009	6.41e-46	1.18e-44	1.6205	2.98e-62	6.64e-61
zma-siR003516-2	CTGCGCACGCGCGGACTGTCCGGC	24	-14.2215	4.94e-08	**	-14.2215	1.86e-08	**	-14.2215	1.3e-08	**	GRMZM2G105364	1.5	1358_1381	+1	1.67875	1.02e-67	2.38e-66	1.44009	6.41e-46	1.18e-44	1.6205	2.98e-62	6.64e-61
zma-siR000728-1	ACGTGCGGACCGTCCGGCCCCAGG	24	-13.6	1.7e-05	**	-13.6	8.84e-06	**	-13.6	6.95e-06	**	GRMZM2G105364	3	1351_1375	+1	1.67875	1.02e-67	2.38e-66	1.44009	6.41e-46	1.18e-44	1.6205	2.98e-62	6.64e-61
zma-siR003058-2	GCGCGGACCGTCCGGCCCCAGGGC	24	-12.7069	0.00252941	**	-12.7069	0.00174252	**	-12.7069	0.00151965	**	GRMZM2G105364	3.5	1350_1373	+1	1.67875	1.02e-67	2.38e-66	1.44009	6.41e-46	1.18e-44	1.6205	2.98e-62	6.64e-61
zma-siR003231-1	CGAGATCCAGGCGCCGCCGGCGAT	24	-12.4846	0.00582465	**	-12.4846	0.00420396	**	-12.4846	0.00372953	**	GRMZM2G105364	0	1394_1417	+1	1.67875	1.02e-67	2.38e-66	1.44009	6.41e-46	1.18e-44	1.6205	2.98e-62	6.64e-61
zma-siR004134-1	CTGCGCACGCGCGGACCGTCCGG	23	-12.4846	0.00582465	**	-12.4846	0.00420396	**	-12.4846	0.00372953	**	GRMZM2G105364	1	1359_1381	+1	1.67875	1.02e-67	2.38e-66	1.44009	6.41e-46	1.18e-44	1.6205	2.98e-62	6.64e-61
zma-siR004194-2	GCGCGGACTGTCCGGCCCACAGGC	24	-12.4846	0.00582465	**	-12.4846	0.00420396	**	-12.4846	0.00372953	**	GRMZM2G105364	3	1350_1373	+1	1.67875	1.02e-67	2.38e-66	1.44009	6.41e-46	1.18e-44	1.6205	2.98e-62	6.64e-61
zma-siR004294-1	GACCGTCCGGTCGTCAGGCAGAGG	24	-12.4846	0.00582465	**	-12.4846	0.00420396	**	-12.4846	0.00372953	**	GRMZM2G105364	2	1345_1368	+1	1.67875	1.02e-67	2.38e-66	1.44009	6.41e-46	1.18e-44	1.6205	2.98e-62	6.64e-61
zma-siR004940-1	GGTCGCGGACCGTCCGGCCCCAGG	24	-12.4846	0.00582465	**	-12.4846	0.00420396	**	-12.4846	0.00372953	**	GRMZM2G105364	4	1304_1327	+1	1.67875	1.02e-67	2.38e-66	1.44009	6.41e-46	1.18e-44	1.6205	2.98e-62	6.64e-61
zma-siR002774-1-2	CCGGACTGTCCGCGGTGGCGGCGC	24	-0.806679	3.41e-07	--	-1.1291	5.18e-12	**	-0.896375	9.9e-09	--	GRMZM2G310947	1	19_42	+1	2.83617	7.7e-55	1.67e-53	3.496	2.5e-103	6.65e-102	3.13262	4.19e-74	1.01e-72
zma-siR002837-2-1	CCTTCGTCGTCGGCGCCCGGTG	22	-1.325	3.03e-08	**	-1.44175	1.56e-09	**	-1.72466	3.77e-12	**	GRMZM2G002075	4	662_683	+1	1.36878	0.00777432	0.0182786	1.65557	0.00073829	0.00190874	1.72713	0.000325782	0.000938844
zma-siR002829-2	TCTTCCATGCCCTCGCAGCCGGCT	24	-12.4846	0.00582465	**	-12.4846	0.00420396	**	-12.4846	0.00372953	**	GRMZM2G139535	4	421_443	+1	11.4998	1.58e-43	3.09e-42	11.1491	4.94e-34	7.87e-33	11.4346	9.53e-42	1.76e-40
zma-siR005076-2-2	TTTCTTTTTATTTGTCGCTGGATA	24	13.518	0.000124605	**	13.4887	0.000130795	**	13.2663	0.000461814	**	GRMZM2G314692	4	1158_1181;1506_1529	+1/-1	-1.80561	4.15e-05	0.000152663	-3.03004	2.88e-05	9.42e-05	-1.81789	3.53e-05	0.000118981
zma-siR001388-2-1	GCGGCTGCGGCTTCTACAGTATTT	24	2.11666	2.96e-12	**	2.13394	8.83e-13	**	1.7672	2.44e-08	**	GRMZM2G158091	0	2950_2973	+1	-0.945524	0.000140202	0.000465759	-1.33876	5.98e-07	2.45e-06	-0.771861	0.00131092	0.00341212
zma-siR001090-1-6	AGCGACAAATAAAAAGAAACGGAA	24	0	--	--	11.9862	0.047179	*	12.1667	0.0303912	*	GRMZM2G333069	2	562_585	+1	-0.338814	0.0367672	0.0702744	-4.46911	5.6e-06	2.04e-05	-5.52356	5.12e-05	0.000168327
zma-siR000950-2-3	CGGTGACGTAGAGTGCATCTGG	22	-1.22112	1.85e-05	**	-1.22824	1.11e-05	**	-1.49841	2.43e-07	**	GRMZM2G431243	4	2760_2781	+1	1.20405	2.07e-05	7.99e-05	1.41246	2.64e-07	1.13e-06	1.41632	1.92e-07	8.71e-07
zma-siR001091-1-1	AGCGACAACTAAAACGAAACGGAG	24	14.9103	4.61e-11	**	14.8275	1.18e-10	**	14.9443	1.46e-11	**	GRMZM2G349651	3	148_171;196_220	+1/-1	-1.28991	0	0	-1.03439	2.73e-13	2.09e-12	-1.70657	5.97e-13	4.55e-12
zma-siR003963-1-2	CTATTTATAGGCACGGGACGCAGC	24	12.3254	0.0209881	*	12.2086	0.0276236	*	12.1667	0.0303912	*	GRMZM2G371316	1.5	2212_2235	+1	-1.12322	6.08e-05	0.000216308	-0.736663	0.00530422	0.0115314	-0.888161	0.000918444	0.00243802
zma-siR000200-1-3	AATAAAAAGAAACGGAGGGAGTAA	24	-13.359	9e-05	**	-13.359	5.14e-05	**	-13.359	4.19e-05	**	GRMZM2G171022	3	1224_1247	+1	1.55379	1.21e-07	6.27e-07	1.35895	8.73e-06	3.09e-05	1.52193	2.43e-07	1.09e-06
zma-siR003934-1	CTAATAAAAAGAAACGGAGGGAGT	24	-13.7069	7.37e-06	**	-13.7069	3.66e-06	**	-13.7069	2.83e-06	**	GRMZM2G171022	4	1226_1250	+1	1.55379	1.21e-07	6.27e-07	1.35895	8.73e-06	3.09e-05	1.52193	2.43e-07	1.09e-06
zma-siR000200-1-1	AATAAAAAGAAACGGAGGGAGTAG	24	-13.2215	0.00020714	**	-13.2215	0.000124089	**	-13.2215	0.000102804	**	GRMZM2G171022	2	1224_1247	+1	1.55379	1.21e-07	6.27e-07	1.35895	8.73e-06	3.09e-05	1.52193	2.43e-07	1.09e-06
zma-siR000200-1-2	AATAAAAAGAAACGGAGGGAGTAT	24	-15.8769	1.31e-23	**	-15.8769	6.64e-25	**	-15.8769	2.22e-25	**	GRMZM2G171022	3	1224_1247	+1	1.55379	1.21e-07	6.27e-07	1.35895	8.73e-06	3.09e-05	1.52193	2.43e-07	1.09e-06
zma-siR000200-1-4	AATAAAAAGAAACGGAGGGAGTAC	24	-15.4542	8.18e-18	**	-15.4542	8.75e-19	**	-15.4542	3.85e-19	**	GRMZM2G171022	3	1224_1247;1363_1386	+1/-1	1.55379	1.21e-07	6.27e-07	1.35895	8.73e-06	3.09e-05	1.52193	2.43e-07	1.09e-06
zma-siR001419-2	TTCGTTTTAGTTGTCGCTGGATAG	24	14.1619	7.4e-07	**	14.5712	5.01e-09	**	13.9443	4.16e-06	**	GRMZM2G314692	1	1157_1180;1507_1530	+1/-1	-1.80561	4.15e-05	0.000152663	-3.03004	2.88e-05	9.42e-05	-1.81789	3.53e-05	0.000118981
zma-siR001218-2-7	CCGACACAAACGAACAAGGCCTAA	24	4.42576	1.82e-06	**	4.2021	1.29e-05	**	3.26712	0.00554295	**	GRMZM2G132857	0.5	3449_3472	+1	-1.35809	0.000212502	0.000679922	-0.994298	0.00417332	0.00928382	-0.235306	0.429982	0.505525
zma-siR001400-1	ATATTGTAGAAGCCGCAGCCGCAG	24	15.893	3.32e-21	**	15.8107	2.04e-20	**	15.6992	4.61e-19	**	GRMZM2G099074	1	1668_1691	+1	-1.11974	9.06e-08	4.75e-07	-0.85578	2.24e-05	7.45e-05	-1.05041	3.6e-07	1.58e-06
zma-siR003087-1	CCTTCGTCGTCGGCGCCCGGT	21	-1.62952	0.00512328	**	-14.1475	4.48e-08	**	-1.20319	0.0212919	*	GRMZM2G021607	4	733_754	+1	3.86136	6.12e-17	7.3e-16	4.3421	8.63e-25	1.14e-23	3.21286	7.47e-10	4.28e-09
zma-siR002278-2	GTCTGTATTTATGATTTGTGGGTC	24	0	--	--	13.7936	1.54e-05	**	12.8188	0.00374634	**	GRMZM2G146346	3	1344_1367	+1	0.119691	0.669198	0.732981	-2.37358	1.79e-06	6.91e-06	-1.05308	0.00193302	0.00485204
zma-siR003821-2	TCTTGCGCCTCTACTGCTGACGGG	24	-0.603981	0.442003	--	-0.98376	0.235925	--	-3.34759	0.00872322	**	GRMZM2G400961	0	1560_1583	+1	9.15735	3.67e-09	2.22e-08	9.51175	1.98e-11	1.25e-10	10.1176	3.48e-17	3.89e-16
zma-siR001446-1	ATCCGACGTAAACGAACAAGGCCT	24	14.3254	1.34e-07	**	14.4013	4.26e-08	**	14.7856	2e-10	**	GRMZM2G448692	2	1971_1994;2075_2098	+1/-1	-1.54186	0	0	-1.45525	2.44e-15	2.38e-14	-1.91306	0	0
zma-siR001071-1	AGCCTCTGCGCCGATTCGACGA	22	12.103	0.0370984	*	11.9862	0.047179	*	10.3594	0.416078	--	GRMZM2G081406	3	2318_2339	+1	-1.62979	1.01e-06	4.7e-06	-1.18834	0.00013476	0.000393046	-0.125922	0.619472	0.688637
zma-siR000515-2	CTTCGTCGTCGGCGCCCGGTGC	22	-2.02205	4.61e-08	**	-2.76682	1.28e-11	**	-3.09823	4.22e-13	**	GRMZM2G002075	4	661_682	+1	1.36878	0.00777432	0.0182786	1.65557	0.00073829	0.00190874	1.72713	0.000325782	0.000938844
zma-siR000870-2-1	TCCGACTGCGGCTGCGGCTTCTAC	24	11.8399	0.0655748	--	11.9862	0.047179	*	11.9443	0.0512901	--	GRMZM2G107377	2	1786_1809	+1	-1.60662	0	0	-1.96508	3.44e-14	3.08e-13	-2.80881	2.24e-11	1.45e-10
zma-siR004570-1	GCCGAGTCGAGCCGAGCCGAGCTG	24	12.6879	0.00671752	**	12.7232	0.00554464	**	0	--	--	GRMZM2G039385	2.5	462_485	+1	-0.847997	0.000784508	0.00227434	-1.09327	3.93e-05	0.000126162	0.136542	0.523304	0.597168
zma-siR001333-1	AGTAGAAAATCAGCGTGGCAAG	22	12.103	0.0370984	*	12.4013	0.0161738	*	11.9443	0.0512901	--	GRMZM2G135199	4	1795_1817	+1	-1.61471	0.000219312	0.00070102	-1.6899	0.000157221	0.000451636	-1.24402	0.00232004	0.00575806
zma-siR000870-1	AGAAGCCGCAGCCGCAGTCGGATT	24	12.8399	0.00380038	**	12.5712	0.00946984	**	12.5293	0.0106703	*	GRMZM2G099074	0.5	1661_1684	+1	-1.11974	9.06e-08	4.75e-07	-0.85578	2.24e-05	7.45e-05	-1.05041	3.6e-07	1.58e-06
zma-siR001661-2-3	CCATGTGGATTGAGTGGGATTGGA	24	0	--	--	14.9862	8.13e-12	**	14.6813	9.6e-10	**	GRMZM2G178517	3.5	1424_1447	+1	0.222438	0.0921832	0.153473	-1.87856	0	0	-1.35124	0	0
zma-siR001555-1	ATGGTGAGGAGGCTGGCGAGGT	22	-13.9871	6.03e-07	**	-13.9871	2.61e-07	**	-13.9871	1.92e-07	**	GRMZM2G057616	4	1122_1143	+1	10.207	3.44e-18	4.27e-17	10.0417	3.45e-16	3.49e-15	9.92926	3.66e-15	3.73e-14
zma-siR005018-2	GTTGCAACGCACGGGCACTCACCT	24	-12.4846	0.00582465	**	-12.4846	0.00420396	**	-12.4846	0.00372953	**	GRMZM2G102923	2	1529_1552	+1	2.32892	3.25e-09	1.98e-08	2.20138	5.46e-08	2.51e-07	2.11772	2.12e-07	9.57e-07
zma-siR001091-1-1	AGCGACAACTAAAACGAAACGGAG	24	14.9103	4.61e-11	**	14.8275	1.18e-10	**	14.9443	1.46e-11	**	GRMZM2G150674	3.5	1469_1492;1517_1540	+1/-1	-4.29014	0.000120295	0.000405376	-9.57554	5.29e-12	3.47e-11	-3.29014	5.13e-05	0.000168088
zma-siR000461-2-1	GGCGTCGGTGTCTGGGCGGTAC	22	-0.801212	6.53e-14	--	-1.22958	8.05e-28	**	-1.10473	5.78e-24	**	GRMZM2G048045	4	1435_1456	+1	1.4312	1.84e-06	8.25e-06	1.52714	2.67e-07	1.14e-06	1.57157	7.46e-08	3.54e-07
zma-siR002121-1	CCAATACACATGGATTGGATGGGA	24	-1.11855	0.0308869	*	-1.36083	0.0099651	**	-0.955268	0.0498529	--	GRMZM2G066067	1.5	1612_1635	+1	4.46582	1.2e-11	9.17e-11	4.62829	4.79e-13	3.52e-12	4.05608	1.39e-08	7.14e-08
zma-siR003087-1	CCTTCGTCGTCGGCGCCCGGT	21	-1.62952	0.00512328	**	-14.1475	4.48e-08	**	-1.20319	0.0212919	*	GRMZM2G036092	3.5	415_435	+1	2.82724	3.56e-15	4e-14	3.49146	7.56e-28	1.07e-26	2.46526	1.24e-10	7.57e-10
zma-siR004919-1	GGGTCCGATGGCATAATGGCGAAG	24	0.203375	0.878016	--	1.67159	0.026968	*	1.36666	0.0887343	--	GRMZM2G146346	1	1325_1348	+1	0.119691	0.669198	0.732981	-2.37358	1.79e-06	6.91e-06	-1.05308	0.00193302	0.00485204
zma-siR001090-1-1	AGCGACAAATAAAAAGAAACGGAG	24	17.4722	5.05e-62	**	17.5561	6.53e-67	**	17.8432	5.08e-82	**	GRMZM2G349651	0	148_171;196_220	+1/-1	-1.28991	0	0	-1.03439	2.73e-13	2.09e-12	-1.70657	5.97e-13	4.55e-12
zma-siR001090-1-4	AGCGACAAATAAAAAGAAACGGAT	24	13.3254	0.000389312	**	13.8607	9e-06	**	13.9443	4.16e-06	**	GRMZM2G076399	4	817_840	+1	-1.92022	0.00028522	0.000898836	-9.224	1.45e-09	7.83e-09	-3.9386	0.000121545	0.000373491
zma-siR000542-1	ACCGTCCGCCCCTGTGCAGAGGGC	24	-12.2215	0.0134129	*	-2.82026	0.045773	*	-2.86217	0.041694	*	GRMZM2G105364	3.5	1259_1282	+1	1.67875	1.02e-67	2.38e-66	1.44009	6.41e-46	1.18e-44	1.6205	2.98e-62	6.64e-61
zma-siR004865-2	TCTGAGCCACCTCGCCAGCCTC	22	-12.4846	0.00582465	**	-12.4846	0.00420396	**	-12.4846	0.00372953	**	GRMZM2G131442	4	20_40	+1	4.74967	2.13e-14	2.28e-13	4.7922	9.72e-15	9.09e-14	4.97112	4.98e-17	5.55e-16
zma-siR001398-1	ATATGTTCCCGTTGCAACGCACGG	24	-1.67704	0.00063511	**	-2.93129	7.23e-07	**	-2.48776	4.97e-06	**	GRMZM2G134113	3	753_776	+1	1.24793	1.21e-05	4.8e-05	1.57645	5.81e-09	2.95e-08	1.3834	6.5e-07	2.76e-06
zma-siR002757-2-5	TGCGCACGCGCGGACCGTCCGGCC	24	-1.14712	5.24e-06	**	-1.02508	2.22e-05	**	-1.19473	1.29e-06	**	GRMZM2G105364	1	1357_1380	+1	1.67875	1.02e-67	2.38e-66	1.44009	6.41e-46	1.18e-44	1.6205	2.98e-62	6.64e-61
zma-siR003417-1-2	CGCGAGTCGGCTGCGAGGGCAA	22	-13.2215	0.00020714	**	-13.2215	0.000124089	**	-13.2215	0.000102804	**	GRMZM2G119894	4	2658_2678	+1	3.03819	1.49e-18	1.86e-17	2.91737	2.17e-16	2.26e-15	3.13112	2.68e-20	3.28e-19
zma-siR003707-2	TACTGTAGAAGCCGCAGCCGCA	22	12.518	0.0118738	*	12.4013	0.0161738	*	12.3594	0.0180079	*	GRMZM2G099074	0	1669_1690	+1	-1.11974	9.06e-08	4.75e-07	-0.85578	2.24e-05	7.45e-05	-1.05041	3.6e-07	1.58e-06
zma-siR001002-2	GTGAAAAAAGTTGTTGTGGGCTGT	24	14.518	1.37e-08	**	14.3555	7.28e-08	**	14.1142	8.65e-07	**	GRMZM2G124567	1.5	1360_1383	+1	-5.68038	0.000120294	0.000405795	-5.60823	0.000117203	0.000346363	-2.98279	3.72e-07	1.63e-06
zma-siR003391-2-1	GAGGCTGGGCTCGGGCGAGGCGTG	24	14.4722	2.43e-08	**	14.3555	7.28e-08	**	0	--	--	GRMZM2G359521	4	270_293	+1	-1.20871	1.54e-07	7.88e-07	-1.27951	5.22e-08	2.4e-07	-0.118969	0.530992	0.605098
zma-siR001446-1	ATCCGACGTAAACGAACAAGGCCT	24	14.3254	1.34e-07	**	14.4013	4.26e-08	**	14.7856	2e-10	**	GRMZM2G011030	4	1484_1507;1588_1611	+1/-1	-1.20013	1.86e-05	7.22e-05	-1.1981	2.22e-05	7.39e-05	-1.57701	1.22e-07	5.64e-07
zma-siR000870-1	AGAAGCCGCAGCCGCAGTCGGATT	24	12.8399	0.00380038	**	12.5712	0.00946984	**	12.5293	0.0106703	*	GRMZM2G060451	0.5	9_32	+1	-1.60883	0	0	-0.947035	2.12e-08	1.02e-07	-1.04561	7.82e-10	4.47e-09
zma-siR002902-2	TCCGCGGCACAGGGTCGGACGGTC	24	12.518	0.0118738	*	0	--	--	0	--	--	GRMZM2G031837	3	1925_1948	+1	-1.41687	9.59e-05	0.000328543	0.110828	0.693844	0.749843	0.00137073	0.999634	0.999685
zma-siR002482-2	CTCAGAGGAGGAGGCAGGGCC	21	-13.359	9e-05	**	-13.359	5.14e-05	**	-13.359	4.19e-05	**	GRMZM2G135013	3.5	300_319	+1	11.5948	1.94e-46	3.9e-45	11.4398	1.81e-41	3.2e-40	11.4142	3.6e-41	6.57e-40
zma-siR002984-2-3	GTTTAGAGGACGCTGCTGGAGGGA	24	1.01696	0.0432616	*	0.742676	0.157827	--	0.700777	0.185073	--	GRMZM2G171469	4	1194_1217	+1	-2.06753	1.47e-09	9.24e-09	-1.23517	4.48e-06	1.65e-05	-0.98655	0.000109783	0.00034146
zma-siR004936-2	TCGCCAGTATGCCATCGGACCCA	23	12.518	0.0118738	*	0	--	--	0	--	--	GRMZM2G106427	0	167_189	+1	-1.62583	0	0	-0.0446877	0.713396	0.764463	-0.117374	0.335654	0.408631
zma-siR000990-2	AGGGCTTGTTTGGTTTGTGGCTAA	24	13.6879	3.99e-05	**	0	--	--	0	--	--	GRMZM2G106427	4	1585_1607;1014_1037	+1/-1	-1.62583	0	0	-0.0446877	0.713396	0.764463	-0.117374	0.335654	0.408631
zma-siR000699-1	ACGGGGTCCCTCCCGGGAGCGAGA	24	-12.4846	0.00582465	**	-3.08329	0.0214341	*	-12.4846	0.00372953	**	GRMZM2G105364	2	1413_1436	+1	1.67875	1.02e-67	2.38e-66	1.44009	6.41e-46	1.18e-44	1.6205	2.98e-62	6.64e-61
zma-siR005076-2-2	TTTCTTTTTATTTGTCGCTGGATA	24	13.518	0.000124605	**	13.4887	0.000130795	**	13.2663	0.000461814	**	GRMZM2G150674	0	1512_1535;1474_1497	+1/-1	-4.29014	0.000120295	0.000405376	-9.57554	5.29e-12	3.47e-11	-3.29014	5.13e-05	0.000168088
zma-siR001440-1-2	ATCCGACACAAACGAACAAGGCCT	24	18.4924	4.17e-125	**	18.47	1.71e-125	**	18.593	1.77e-137	**	GRMZM2G011030	2	1484_1507;1588_1611	+1/-1	-1.20013	1.86e-05	7.22e-05	-1.1981	2.22e-05	7.39e-05	-1.57701	1.22e-07	5.64e-07
zma-siR001457-2	CGGCGGCGCGAGAGGAGGATGG	22	-0.96655	0.0970126	--	-13.8065	1.52e-06	**	-13.8065	1.15e-06	**	GRMZM2G127416	3.5	183_203	+1	1.55578	5.36e-07	2.59e-06	2.17612	7.02e-15	6.62e-14	2.13152	2.55e-14	2.45e-13
zma-siR000512-2	CAGACGATGGTGAGCCGGTGT	21	11.8399	0.0655748	--	11.4013	0.137621	--	12.1667	0.0303912	*	GRMZM2G030646	4	310_330	+1	-0.869845	0	0	-0.663571	1.41e-09	7.65e-09	-1.16718	1.38e-13	1.19e-12
zma-siR005058-2	TCTTTTTATTTGTCGCTGGATAGT	24	15.9103	1.88e-21	**	15.8442	6.98e-21	**	15.7856	3.37e-20	**	GRMZM2G150674	0	1510_1533;1476_1499	+1/-1	-4.29014	0.000120295	0.000405376	-9.57554	5.29e-12	3.47e-11	-3.29014	5.13e-05	0.000168088
zma-siR000050-1	AACAGCTGCAACAGTGTCGGCTT	23	12.3254	0.0209881	*	12.4013	0.0161738	*	12.5293	0.0106703	*	GRMZM2G107377	0	1724_1746	+1	-1.60662	0	0	-1.96508	3.44e-14	3.08e-13	-2.80881	2.24e-11	1.45e-10
zma-siR000662-1	ACGCGCGGACCGTCCGGCCCACAG	24	-2.55151	1.83e-10	**	-1.79379	1.97e-07	**	-2.38823	2.46e-10	**	GRMZM2G105364	2	1352_1375	+1	1.67875	1.02e-67	2.38e-66	1.44009	6.41e-46	1.18e-44	1.6205	2.98e-62	6.64e-61
zma-siR002188-1	CCAGCAGTCAGAGCTCCAACGGTC	24	0	--	--	12.9862	0.0019008	**	0	--	--	GRMZM2G030341	3.5	203_226	+1	0.0793966	0.648026	0.714663	-1.34033	2.03e-09	1.08e-08	0.0340459	0.846464	0.883364
zma-siR000664-1	ACGCGCGGACCGTCCGGCCCTAGG	24	-14.359	9.32e-09	**	-2.3728	7.36e-05	**	-14.359	2.15e-09	**	GRMZM2G105364	2	1351_1375	+1	1.67875	1.02e-67	2.38e-66	1.44009	6.41e-46	1.18e-44	1.6205	2.98e-62	6.64e-61
zma-siR001440-1-2	ATCCGACACAAACGAACAAGGCCT	24	18.4924	4.17e-125	**	18.47	1.71e-125	**	18.593	1.77e-137	**	GRMZM2G448692	0	1971_1994;2075_2098	+1/-1	-1.54186	0	0	-1.45525	2.44e-15	2.38e-14	-1.91306	0	0
zma-siR003963-1-2	CTATTTATAGGCACGGGACGCAGC	24	12.3254	0.0209881	*	12.2086	0.0276236	*	12.1667	0.0303912	*	GRMZM2G136296	1.5	3882_3905	+1	-1.45902	0.000303848	0.000954446	-1.32777	0.000847742	0.00216833	-1.15089	0.0025302	0.00622931
zma-siR001091-1-2	AGCGACAACTAAAACGAAACGGAT	24	13.103	0.00121636	**	12.9862	0.0019008	**	13.3594	0.000273641	**	GRMZM2G349651	4	148_171	+1	-1.28991	0	0	-1.03439	2.73e-13	2.09e-12	-1.70657	5.97e-13	4.55e-12
zma-siR004003-2	TGTCGTGCTTATGGGAAGGGAGAC	24	-0.440482	0.280221	--	-0.557226	0.171992	--	-1.01416	0.0213738	*	GRMZM2G400961	0	1599_1622	+1	9.15735	3.67e-09	2.22e-08	9.51175	1.98e-11	1.25e-10	10.1176	3.48e-17	3.89e-16
zma-siR003087-1	CCTTCGTCGTCGGCGCCCGGT	21	-1.62952	0.00512328	**	-14.1475	4.48e-08	**	-1.20319	0.0212919	*	GRMZM2G176141	2.5	645_664	+1	1.5192	3.16e-09	1.92e-08	1.93621	6.42e-16	6.42e-15	1.35298	2.82e-07	1.25e-06
zma-siR001388-2-1	GCGGCTGCGGCTTCTACAGTATTT	24	2.11666	2.96e-12	**	2.13394	8.83e-13	**	1.7672	2.44e-08	**	GRMZM2G434098	0	1655_1678	+1	-2.37056	3.27e-12	2.63e-11	-2.3277	2.19e-12	1.49e-11	-1.21547	7.8e-10	4.46e-09
zma-siR000034-1	AAATAAAAAGAAACGGAGGGAGTA	24	0	--	--	14.1561	6.19e-07	**	0	--	--	GRMZM2G114739	3.5	1917_1940	-1	-2.47188	0	0	-2.71215	0	0	-2.00176	6.04e-14	5.52e-13
zma-siR005053-1	TACTGTAGAAGCCGCAGCCGGATT	24	0	--	--	12.7232	0.00554464	**	12.1667	0.0303912	*	GRMZM2G179802	2.5	98_121	-1	1.49927	4.76e-06	2.02e-05	0.0970987	0.820924	0.857907	0.856091	0.0196377	0.03879
zma-siR003077-1-3	CCTTCCCATAAGCACGACAGAGGA	24	-1.70352	0.149094	--	-1.2353	0.232794	--	-12.2215	0.00915303	**	GRMZM2G038677	2.5	1427_1450	-1	0.349584	0.776992	0.82215	7.08112	1.12e-117	3.14e-116	6.21322	1.73e-63	3.9e-62
zma-siR002883-2	GGTCGGAACGATTCCTAACCGGAT	24	-13.359	9e-05	**	-0.635836	0.302968	--	-13.359	4.19e-05	**	GRMZM2G106190	2	1266_1289	-1	1.42133	1.48e-48	3.04e-47	2.45431	1.39e-199	4.58e-198	2.28552	8.75e-166	2.85e-164
zma-siR002794-1-2	CCGGAGGACCTGCCGGCTTGACGG	24	-13.8065	3.2e-06	**	-13.8065	1.52e-06	**	0.762332	0.0841711	--	GRMZM2G057281	2	51_73	-1	8.82337	2.05e-07	1.03e-06	9.55075	9.99e-12	6.44e-11	8.92778	6.14e-08	2.95e-07
zma-siR000542-2-1	CCTCTGCACAGGGGCGGACGGTCC	24	-15.2215	2.81e-15	**	0.349665	0.225015	--	-0.107271	0.70452	--	GRMZM2G105364	3.5	1261_1284	-1	1.67875	1.02e-67	2.38e-66	1.44009	6.41e-46	1.18e-44	1.6205	2.98e-62	6.64e-61
zma-siR001386-1	ATACACATGGATTGGATGGGATTG	24	-14.5434	7.63e-10	**	-14.5434	2.27e-10	**	-0.0966246	0.776707	--	GRMZM2G161521	0	650_673	-1	6.86735	4.09e-134	1.19e-132	6.47613	3.84e-100	1.01e-98	7.03838	3.67e-152	1.17e-150
zma-siR000229-2	TCCATATGGATTGGAGAGGATTGA	24	0	--	--	0	--	--	12.1667	0.0303912	*	GRMZM2G032944	3.5	1197_1220	-1	-0.664785	0.00222516	0.00593824	-1.0116	1.38e-05	4.71e-05	-0.943367	3.35e-05	0.000113103
zma-siR001421-1	ATCCATATGGATTGGAGGGGATTG	24	0	--	--	0	--	--	13.6813	3.37e-05	**	GRMZM2G032944	3	1196_1219	-1	-0.664785	0.00222516	0.00593824	-1.0116	1.38e-05	4.71e-05	-0.943367	3.35e-05	0.000113103
zma-siR001251-1-1	AGGGAGAACCGCTGCGGGAGATGA	24	0.618412	0.197003	--	0.338169	0.508287	--	-13.7069	2.83e-06	**	GRMZM2G116434	3	53_76	-1	1.05445	0.0105993	0.0239726	1.64139	1.12e-05	3.9e-05	1.71209	2.96e-06	1.16e-05
zma-siR004600-2	GCTCGGCTCGGCTCGGACCGGCTC	24	13.4249	0.00022025	**	0	--	--	0	--	--	GRMZM2G157481	4	1285_1307	-1	1.30175	0.0386028	0.0735227	3.1027	6.5e-12	4.24e-11	2.66928	4.1e-08	2.01e-07
zma-siR001371-2	GGGGCACGCGGCGACACTCACTCG	24	1.57777	0.00172783	**	2.21439	5.78e-07	**	-13.0695	0.000252302	**	GRMZM2G133428	4	654_678	-1	-1.69459	2.53e-14	2.68e-13	-0.822832	5.88e-06	2.13e-05	-0.806622	6.67e-06	2.48e-05
zma-siR004003-1-1	CTCCCTTCCCATAAGCACGACAGA	24	-1.70352	0.0378397	*	-1.2353	0.0911292	--	-1.86216	0.0219573	*	GRMZM2G038677	2.5	1426_1449	-1	0.349584	0.776992	0.82215	7.08112	1.12e-117	3.14e-116	6.21322	1.73e-63	3.9e-62
zma-siR003569-2	GCACCAGATCGCGGACCGTCCGGC	24	12.103	0.0370984	*	0	--	--	0	--	--	GRMZM2G168222	4	677_699	-1	-1.85664	1.78e-06	7.97e-06	-2.14128	7.28e-07	2.95e-06	-1.08025	0.0013811	0.00355243
zma-siR004864-2	TGTAGAAGCCGCAGCCGCAGCCGG	24	0	--	--	12.5712	0.00946984	**	11.9443	0.0512901	--	GRMZM2G179802	0	101_124	-1	1.49927	4.76e-06	2.02e-05	0.0970987	0.820924	0.857907	0.856091	0.0196377	0.03879
zma-siR001778-2	CCTTCCGTCAGCAGTAGAGGTGCG	24	0	--	--	0	--	--	12.1667	0.0303912	*	GRMZM2G369260	4	157_180	-1	-1.13804	0	0	-1.51957	1.57e-13	1.26e-12	-1.54558	0	0
zma-siR004094-1	CTCTTCCGTCAGCAGTAGAGGCGC	24	0	--	--	0	--	--	15.1142	6.31e-13	**	GRMZM2G369260	3.5	156_179	-1	-1.13804	0	0	-1.51957	1.57e-13	1.26e-12	-1.54558	0	0
zma-siR000315-1	ACATGGATTGGATGGGATTGGAAA	24	-14.8996	2.22e-12	**	-14.8996	4.78e-13	**	-0.113966	0.716023	--	GRMZM2G161521	0	654_677	-1	6.86735	4.09e-134	1.19e-132	6.47613	3.84e-100	1.01e-98	7.03838	3.67e-152	1.17e-150
zma-siR003391-2-2	GAGGCTGGGCTCGGGCGAGGCGCG	24	0	--	--	12.2086	0.0276236	*	0	--	--	GRMZM2G141607	4	266_289	-1	-2.45475	0	0	-3.1057	5.08e-14	4.42e-13	-2.30816	0	0
zma-siR004265-2	GTTGGATGTGGAGGATGTGGTCTG	24	0	--	--	0	--	--	12.9443	0.00221984	**	GRMZM2G136712	4	628_652	-1	-1.9867	0	0	-1.93215	2.05e-13	1.6e-12	-2.41707	0	0
zma-siR003080-1-2	CCTTCCCTCCCGTCAGCAGTAGAG	24	-1.05966	0.192956	--	-1.91337	0.0395911	*	0.629696	0.327546	--	GRMZM2G057281	2	169_192	-1	8.82337	2.05e-07	1.03e-06	9.55075	9.99e-12	6.44e-11	8.92778	6.14e-08	2.95e-07
zma-siR000090-1-2	AACGCACGGGCACATATCTAGTAT	24	0	--	--	12.2086	0.0276236	*	0	--	--	GRMZM2G163914	2	232_255	-1	-1.44257	7.58e-06	3.12e-05	-1.14009	0.000222642	0.000624955	-0.517653	0.0580916	0.0987914
zma-siR001399-2	GTGCGTTGCAACGGAAACATATAA	24	0	--	--	12.5712	0.00946984	**	0	--	--	GRMZM2G163914	2	4094_4117	-1	-1.44257	7.58e-06	3.12e-05	-1.14009	0.000222642	0.000624955	-0.517653	0.0580916	0.0987914
zma-siR003915-1	CGTTGCAACGCACGGGCACTCACC	24	0	--	--	12.5712	0.00946984	**	0	--	--	GRMZM2G163914	1	226_249	-1	-1.44257	7.58e-06	3.12e-05	-1.14009	0.000222642	0.000624955	-0.517653	0.0580916	0.0987914
zma-siR000090-1-1	AACGCACGGGCACATATCTAGTTA	24	0	--	--	11.9862	0.047179	*	0	--	--	GRMZM2G163914	3	232_256	-1	-1.44257	7.58e-06	3.12e-05	-1.14009	0.000222642	0.000624955	-0.517653	0.0580916	0.0987914
zma-siR000958-1	AGCAACGCACGGGCACTCAACTAG	24	0	--	--	11.9862	0.047179	*	0	--	--	GRMZM2G163914	2	229_252	-1	-1.44257	7.58e-06	3.12e-05	-1.14009	0.000222642	0.000624955	-0.517653	0.0580916	0.0987914
zma-siR001313-2	GGCAACGCACGGGCATAGACCTAG	24	0	--	--	11.9862	0.047179	*	0	--	--	GRMZM2G163914	3.5	229_252	-1	-1.44257	7.58e-06	3.12e-05	-1.14009	0.000222642	0.000624955	-0.517653	0.0580916	0.0987914
zma-siR002219-2	TGTGGGTCCGATGGCATACTGGCG	24	13.2184	0.000688145	**	13.8607	9e-06	**	0	--	--	GRMZM2G067964	3.5	671_694	-1	0.127077	0.656964	0.722921	0.405723	0.136248	0.196144	1.45449	9.79e-11	6.05e-10
zma-siR000229-2	TCCATATGGATTGGAGAGGATTGA	24	0	--	--	0	--	--	12.1667	0.0303912	*	GRMZM2G434425	3.5	1585_1608	-1	2.84503	2.14e-21	2.92e-20	-0.0248747	0.960214	0.980154	-1.36786	0.0306734	0.0572947
zma-siR004816-1	GGAGAGAATCTGACTGTGAGAAGA	24	0	--	--	0	--	--	14.4038	3.74e-08	**	GRMZM2G111451	3.5	1334_1358	-1	-1.11772	1.62e-13	1.53e-12	-1.3603	0	0	-1.44591	0	0
zma-siR000541-2	TCTCTGCACAGGGGCGGACGGTCC	24	0	--	--	14.4013	4.26e-08	**	14.0598	1.46e-06	**	GRMZM2G130699	3.5	1960_1983	-1	-1.51919	3.34e-05	0.00012463	-0.968057	0.00385068	0.00862638	-1.53471	2.74e-05	9.4e-05
zma-siR000207-1-3	AATCCACATGGATTGAGAGCTACC	24	-13.359	9e-05	**	-13.359	5.14e-05	**	-13.359	4.19e-05	**	GRMZM2G130348	3	2206_2229	-1	0.0565044	0.873802	0.907306	0.347629	0.293332	0.358423	1.4016	2.78e-07	1.23e-06
zma-siR000207-1-1	AATCCACATGGATTGAGAGCTAAC	24	-20.9684	0	**	-20.9684	0	**	-20.9684	0	**	GRMZM2G130348	2	2206_2229	-1	0.0565044	0.873802	0.907306	0.347629	0.293332	0.358423	1.4016	2.78e-07	1.23e-06
zma-siR000207-1-2	AATCCACATGGATTGAGAGCTAAA	24	-13.6	1.7e-05	**	-13.6	8.84e-06	**	-13.6	6.95e-06	**	GRMZM2G130348	3	2206_2229	-1	0.0565044	0.873802	0.907306	0.347629	0.293332	0.358423	1.4016	2.78e-07	1.23e-06
zma-siR000005-2	TAGGACATGTACAGTGGTGTTTAA	24	0	--	--	12.4013	0.0161738	*	0	--	--	GRMZM2G014427	4	1203_1226	-1	1.89846	4.74e-05	0.000171649	-0.536753	0.458614	0.528485	-0.0791702	0.89605	0.923975
zma-siR000039-2	TTAGGGCATGTACAGTGGTGTTTA	24	0	--	--	11.9862	0.047179	*	0	--	--	GRMZM2G014427	4	1202_1225	-1	1.89846	4.74e-05	0.000171649	-0.536753	0.458614	0.528485	-0.0791702	0.89605	0.923975
zma-siR002378-2	TCCAACGGTGCTGTGTCAGGGGGT	24	12.8399	0.00380038	**	0	--	--	0	--	--	GRMZM2G181002	3.5	831_854	-1	-1.59178	6.98e-13	5.98e-12	-1.00438	6.57e-07	2.67e-06	-1.69656	3.51e-14	3.32e-13
zma-siR002504-1-3	CCCTTCCGTCAGCAGTAGAGGCGC	24	0.690562	0.0126938	--	-15.185	1e-15	**	0.496295	0.0783473	--	GRMZM2G057281	0.5	173_196	-1	8.82337	2.05e-07	1.03e-06	9.55075	9.99e-12	6.44e-11	8.92778	6.14e-08	2.95e-07
zma-siR004504-2	GTGGATCCGATGGCATACTGGCGA	24	15.4722	5.2e-16	**	15.8107	2.04e-20	**	0	--	--	GRMZM2G106427	2	166_189	-1	-1.62583	0	0	-0.0446877	0.713396	0.764463	-0.117374	0.335654	0.408631
zma-siR001660-2	CTTGTTCGTTTGTGCTGGATTGGT	24	13.2184	0.000688145	**	11.9862	0.047179	*	0	--	--	GRMZM2G448692	1.5	1975_1998	-1	-1.54186	0	0	-1.45525	2.44e-15	2.38e-14	-1.91306	0	0
zma-siR000454-2	TGGCGTCGTCGTCGGATGCGGTGT	24	0	--	--	12.4013	0.0161738	*	10.3594	0.416078	--	GRMZM2G136513	3.5	235_258	-1	-3.56909	3.09e-05	0.000116106	-3.0487	9.83e-06	3.44e-05	-2.59111	2.13e-06	8.45e-06
zma-siR004232-1	CTTTTCGGGCTTGGGCCGGGCCGG	24	0	--	--	12.4013	0.0161738	*	12.1667	0.0303912	*	GRMZM2G065076	3	531_554	-1	-1.42682	1.59e-11	1.2e-10	-1.75096	2.31e-14	2.1e-13	-0.600302	0.00104343	0.0027446
zma-siR002131-2	CCGTTGGATGTGGAGGGTGTGGTC	24	0	--	--	14.8931	4.05e-11	**	0	--	--	GRMZM2G164020	4	114_137	-1	-2.54562	4.46e-12	3.55e-11	-4.05594	1.29e-12	9.01e-12	-2.86639	4.68e-12	3.21e-11
zma-siR001264-1	AGGGCTTGTTCGTTTACGTCGGAT	24	0	--	--	12.4013	0.0161738	*	0	--	--	GRMZM2G132857	4	3451_3474	-1	-1.35809	0.000212502	0.000679922	-0.994298	0.00417332	0.00928382	-0.235306	0.429982	0.505525
zma-siR004274-2-2	GTTTGTGTCGGATTGGTGGGTCAG	24	0	--	--	12.2086	0.0276236	*	0	--	--	GRMZM2G132857	1	3462_3485	-1	-1.35809	0.000212502	0.000679922	-0.994298	0.00417332	0.00928382	-0.235306	0.429982	0.505525
zma-siR002539-2	TTCTGTCGGATTGGTGGGTCGGAA	24	0	--	--	14.2086	3.63e-07	**	0	--	--	GRMZM2G132857	2	3464_3487	-1	-1.35809	0.000212502	0.000679922	-0.994298	0.00417332	0.00928382	-0.235306	0.429982	0.505525
zma-siR004274-2-1	GTTTGTGTCGGATTGGTGGGTCGG	24	0	--	--	16.6301	1.58e-35	**	0	--	--	GRMZM2G132857	0	3462_3485	-1	-1.35809	0.000212502	0.000679922	-0.994298	0.00417332	0.00928382	-0.235306	0.429982	0.505525
zma-siR004280-2	GTTTGTGTCGGATTGATGGGTCGG	24	0	--	--	13.1017	0.00111293	**	0	--	--	GRMZM2G132857	1	3462_3485	-1	-1.35809	0.000212502	0.000679922	-0.994298	0.00417332	0.00928382	-0.235306	0.429982	0.505525
zma-siR003160-2	TTTGCGTCGGATTGGTGGGTCGGA	24	0	--	--	11.9862	0.047179	*	0	--	--	GRMZM2G132857	2	3463_3486	-1	-1.35809	0.000212502	0.000679922	-0.994298	0.00417332	0.00928382	-0.235306	0.429982	0.505525
zma-siR004273-2	GTTTGTGCTGGATTGGTGGGTCGG	24	0	--	--	11.9862	0.047179	*	0	--	--	GRMZM2G132857	3	3462_3485	-1	-1.35809	0.000212502	0.000679922	-0.994298	0.00417332	0.00928382	-0.235306	0.429982	0.505525
zma-siR000258-2	CTAAGGGCATGTACAGTGGTGTTT	24	12.103	0.0370984	*	0	--	--	0	--	--	GRMZM2G145518	4	1301_1324	-1	6.82983	5.19e-99	1.4e-97	9.061	0	0	8.95715	0	0
zma-siR001427-1	ATCCATGTGGATTGAGTGGGATTG	24	0.806039	0.0462027	--	-14.0695	1.08e-07	**	-14.0695	7.81e-08	**	GRMZM2G125552	2	205_228	-1	2.25526	0.0059755	0.0144566	3.34272	5.33e-07	2.19e-06	1.91617	0.028378	0.0535826
zma-siR001396-1-1	ATATAGAGGACGTTGCTGGAGACA	24	16.7564	5e-38	**	16.8359	7.1e-41	**	0	--	--	GRMZM2G093557	4	218_241	-1	0.389362	0.00773806	0.0182021	-1.21849	3.78e-10	2.15e-09	0.386481	0.00808338	0.0177648
zma-siR001278-1	AGGGGCGGACCGTCCGGACCAGGC	24	0	--	--	0	--	--	12.5293	0.0106703	*	GRMZM2G133311	4	1097_1120	-1	-2.34475	1.87e-05	7.24e-05	-3.11342	4.77e-05	0.000150819	-4.16787	0.000121439	0.000373749
zma-siR001079-1	AGCCTGGCTGCATATTGGGTGACA	24	0	--	--	12.2086	0.0276236	*	0	--	--	GRMZM2G125557	3.5	1336_1359	-1	0.350841	0.53662	0.613623	-0.147467	0.806578	0.845053	1.62149	0.000281022	0.000816077
zma-siR004551-2	GTGGAGGCTGCTGTCGACGGGCGC	24	0	--	--	0	--	--	12.1667	0.0303912	*	GRMZM2G084694	3.5	659_681	-1	1.03797	0.000108295	0.000367935	-0.702408	0.0548518	0.0930621	-0.649331	0.0699966	0.116992
zma-siR002648-2-1	GGGCTTCGTGCCGGACTCGCGGGC	24	0.788337	0.024039	--	0.774687	0.0249779	--	-14.4846	3.57e-10	**	GRMZM2G460383	1.5	360_383	-1	1.15299	3.01e-27	4.68e-26	0.9788	8.73e-19	9.88e-18	1.58312	7.84e-58	1.68e-56
zma-siR003585-2-4	CGTCCGGACCGCGGACCGTCCGGC	24	-1.6617	0.00732439	**	-0.778439	0.130508	--	-0.0427312	0.895956	--	GRMZM2G310947	1	36_59	-1	2.83617	7.7e-55	1.67e-53	3.496	2.5e-103	6.65e-102	3.13262	4.19e-74	1.01e-72
zma-siR001661-2-3	CCATGTGGATTGAGTGGGATTGGA	24	0	--	--	14.9862	8.13e-12	**	14.6813	9.6e-10	**	GRMZM2G318633	3.5	1113_1136	-1	-2.46701	1.24e-05	4.91e-05	-1.53115	0.000499484	0.00132559	-2.12433	1.44e-05	5.12e-05
zma-siR000553-2	TCTCTACACAGGCGCGGACGGTCC	24	13.3254	0.000389312	**	0	--	--	0	--	--	GRMZM2G130699	3.5	1960_1983	-1	-1.51919	3.34e-05	0.00012463	-0.968057	0.00385068	0.00862638	-1.53471	2.74e-05	9.4e-05
zma-siR000659-1	ACGCCTGTAGGCCGGACGGTCCGC	24	12.8399	0.00380038	**	0	--	--	0	--	--	GRMZM2G130699	4	2054_2077	-1	-1.51919	3.34e-05	0.00012463	-0.968057	0.00385068	0.00862638	-1.53471	2.74e-05	9.4e-05
zma-siR000857-1	AGAACCAGCGGCGGTGCTCTCTGC	24	12.3254	0.0209881	*	0	--	--	0	--	--	GRMZM2G130699	3	1943_1966	-1	-1.51919	3.34e-05	0.00012463	-0.968057	0.00385068	0.00862638	-1.53471	2.74e-05	9.4e-05
zma-siR002014-2	GCCGGACAGTCCGCACCTGATGGC	24	12.103	0.0370984	*	0	--	--	0	--	--	GRMZM2G130699	3.5	2042_2065	-1	-1.51919	3.34e-05	0.00012463	-0.968057	0.00385068	0.00862638	-1.53471	2.74e-05	9.4e-05
zma-siR002904-2	CTCTCTGTACAGGGGCGGACGGTC	24	12.103	0.0370984	*	0	--	--	0	--	--	GRMZM2G130699	3.5	1959_1982	-1	-1.51919	3.34e-05	0.00012463	-0.968057	0.00385068	0.00862638	-1.53471	2.74e-05	9.4e-05
zma-siR004785-2-2	TCTGCACAGGGGCGGACGGTCCGC	24	12.103	0.0370984	*	0	--	--	0	--	--	GRMZM2G130699	4	1962_1985	-1	-1.51919	3.34e-05	0.00012463	-0.968057	0.00385068	0.00862638	-1.53471	2.74e-05	9.4e-05
zma-siR004692-2	GCGGTGCTCTCTGGTCAAGCGCGG	24	12.9774	0.00215003	**	0	--	--	0	--	--	GRMZM2G130699	2.5	1953_1976	-1	-1.51919	3.34e-05	0.00012463	-0.968057	0.00385068	0.00862638	-1.53471	2.74e-05	9.4e-05
zma-siR001442-1-2	ATCCGACAGAAACGAACAAGGCAT	24	12.6879	0.00671752	**	12.4013	0.0161738	*	0	--	--	GRMZM2G011030	3	1588_1611	-1	-1.20013	1.86e-05	7.22e-05	-1.1981	2.22e-05	7.39e-05	-1.57701	1.22e-07	5.64e-07
zma-siR000516-1	ACCGGGCGGCCCGAATGTACACCT	24	12.103	0.0370984	*	0	--	--	0	--	--	GRMZM2G065076	3	555_578	-1	-1.42682	1.59e-11	1.2e-10	-1.75096	2.31e-14	2.1e-13	-0.600302	0.00104343	0.0027446
zma-siR003663-2	GGGCCTTTTCGGGCTTGGGCCGGG	24	12.3254	0.0209881	*	0	--	--	0	--	--	GRMZM2G065076	4	527_550	-1	-1.42682	1.59e-11	1.2e-10	-1.75096	2.31e-14	2.1e-13	-0.600302	0.00104343	0.0027446
zma-siR004462-1	GCAGCCTGTGCACTGGAGCAGCAG	24	-0.381587	0.580568	--	-0.690976	0.342595	--	-12.8996	0.000619202	**	GRMZM2G139022	4	349_372	-1	0.171868	0.649758	0.716288	1.37928	6e-06	2.17e-05	0.840197	0.0115272	0.024408
zma-siR003112-1	CGAACCCGAACCCGAATACACCGA	24	9.518	0.640126	--	0	--	--	12.5293	0.0106703	*	GRMZM2G082312	1	1869_1892	-1	-2.20968	1.05e-13	1.04e-12	-1.66327	2.64e-14	2.39e-13	-2.12694	7.53e-14	6.82e-13
zma-siR004077-1-1	CTCTCCCGTCAGCAGTAGAGGCGC	24	0.886901	0.0134643	--	-14.359	3.19e-09	**	-14.359	2.15e-09	**	GRMZM2G057281	3.5	173_196	-1	8.82337	2.05e-07	1.03e-06	9.55075	9.99e-12	6.44e-11	8.92778	6.14e-08	2.95e-07
zma-siR004345-2-4	GGGGGAACCGCTGAAGACAGTCTT	24	0	--	--	15.551	3.66e-17	**	0	--	--	GRMZM2G006477	3	2_25	-1	-1.05416	7.8e-07	3.68e-06	-0.991348	3.25e-06	1.22e-05	-0.600777	0.00226742	0.00563957
zma-siR004345-2-3	GGGGGAACCGCTGAAGACAGTCTG	24	0	--	--	13.9862	3.09e-06	**	0	--	--	GRMZM2G006477	3.5	2_25	-1	-1.05416	7.8e-07	3.68e-06	-0.991348	3.25e-06	1.22e-05	-0.600777	0.00226742	0.00563957
zma-siR004345-2-2	GGGGGAACCGCTGAAGACAGTCTA	24	0	--	--	12.8607	0.00324642	**	0	--	--	GRMZM2G006477	3.5	2_25	-1	-1.05416	7.8e-07	3.68e-06	-0.991348	3.25e-06	1.22e-05	-0.600777	0.00226742	0.00563957
zma-siR004345-2-1	GGGGGAACCGCTGAAGACAGTCTC	24	0	--	--	12.7232	0.00554464	**	0	--	--	GRMZM2G006477	2.5	2_25	-1	-1.05416	7.8e-07	3.68e-06	-0.991348	3.25e-06	1.22e-05	-0.600777	0.00226742	0.00563957
zma-siR000241-2	TGTCGTTGGATAGTGCAAAATTAA	24	0	--	--	12.2086	0.0276236	*	11.9443	0.0512901	--	GRMZM2G046909	4	1748_1771	-1	1.39805	2.17e-11	1.62e-10	0.403532	0.106804	0.164436	0.147775	0.56914	0.640327
zma-siR002895-1-3	CCGTCAGCAGTAGAGGCGCAAGAA	24	-0.565034	0.0277133	--	-0.520027	0.0371073	--	-1.28439	5.32e-06	**	GRMZM2G038677	3	1384_1407	-1	0.349584	0.776992	0.82215	7.08112	1.12e-117	3.14e-116	6.21322	1.73e-63	3.9e-62
zma-siR000089-1-3	AACGCACGGGCACATACCTAGTTT	24	12.3254	0.0209881	*	0	--	--	0	--	--	GRMZM2G086669	3.5	384_407	-1	-1.04069	2.7e-13	2.45e-12	-1.33557	2.65e-13	2.04e-12	-0.310859	0.00695462	0.0154482
zma-siR000093-1	AACGCACGGGCATATACCTAGTAA	24	12.3254	0.0209881	*	0	--	--	0	--	--	GRMZM2G086669	2.5	384_407	-1	-1.04069	2.7e-13	2.45e-12	-1.33557	2.65e-13	2.04e-12	-0.310859	0.00695462	0.0154482
zma-siR000091-1	AACGCACGGGCACATATCTATAAC	24	12.6879	0.00671752	**	0	--	--	0	--	--	GRMZM2G086669	3.5	384_408	-1	-1.04069	2.7e-13	2.45e-12	-1.33557	2.65e-13	2.04e-12	-0.310859	0.00695462	0.0154482
zma-siR001695-1	CACATGGATTGGATGAGATTGGAA	24	0	--	--	11.9862	0.047179	*	0	--	--	GRMZM2G104443	4	1306_1329	-1	1.51857	5.85e-19	7.41e-18	0.458205	0.0264496	0.0492515	1.51474	6.39e-19	7.56e-18
zma-siR003221-2-2	GTAGAAGCCGCAGCCGCAGTCGGA	24	-3.84102	0.000700629	**	-1.15041	0.0935145	--	-2.4147	0.00465899	**	GRMZM2G010491	0.5	895_918	-1	8.8857	1.05e-07	5.46e-07	11.1874	6.33e-35	1.03e-33	11.2033	1.11e-35	1.89e-34
zma-siR002912-2	TCCGCGTCTGTGGGCCGGACGGTC	24	0	--	--	0	--	--	12.8188	0.00374634	**	GRMZM2G130699	4	2051_2074	-1	-1.51919	3.34e-05	0.00012463	-0.968057	0.00385068	0.00862638	-1.53471	2.74e-05	9.4e-05
zma-siR004585-2	TCCGCGCGTGCGCAGGGGCGGCGG	24	0	--	--	0	--	--	12.1667	0.0303912	*	GRMZM2G130699	1	2073_2096	-1	-1.51919	3.34e-05	0.00012463	-0.968057	0.00385068	0.00862638	-1.53471	2.74e-05	9.4e-05
zma-siR004709-1	GCGGACGGTCCGCGCGCGCGCAGA	24	0	--	--	0	--	--	13.4468	0.000162142	**	GRMZM2G130699	4	2064_2088	-1	-1.51919	3.34e-05	0.00012463	-0.968057	0.00385068	0.00862638	-1.53471	2.74e-05	9.4e-05
zma-siR002657-2	GGTGCTTTCTGTACAGGCGCGGAC	24	0	--	--	0	--	--	12.5293	0.0106703	*	GRMZM2G130699	3	1955_1978	-1	-1.51919	3.34e-05	0.00012463	-0.968057	0.00385068	0.00862638	-1.53471	2.74e-05	9.4e-05
zma-siR003460-1	CGCTCCCGAGAGGGACCCCGTCGG	24	0	--	--	0	--	--	13.0598	0.00131534	**	GRMZM2G130699	4	2121_2144	-1	-1.51919	3.34e-05	0.00012463	-0.968057	0.00385068	0.00862638	-1.53471	2.74e-05	9.4e-05
zma-siR003853-2	GCTCTCTACACAGGCGCGGACGGT	24	0	--	--	0	--	--	12.5293	0.0106703	*	GRMZM2G130699	3.5	1958_1981	-1	-1.51919	3.34e-05	0.00012463	-0.968057	0.00385068	0.00862638	-1.53471	2.74e-05	9.4e-05
zma-siR004504-2	GTGGATCCGATGGCATACTGGCGA	24	15.4722	5.2e-16	**	15.8107	2.04e-20	**	0	--	--	GRMZM2G067964	2.5	672_695	-1	0.127077	0.656964	0.722921	0.405723	0.136248	0.196144	1.45449	9.79e-11	6.05e-10
zma-siR003391-2-3	GAGGCTGGGCTCGGGCGAGGCGAG	24	15.376	5.08e-15	**	15.9248	4.8e-22	**	0	--	--	GRMZM2G332838	3.5	28_50	-1	-1.61925	2.27e-12	1.86e-11	-1.43272	7.46e-12	4.84e-11	-1.9382	1.4e-12	1.02e-11
zma-siR004129-1-2	CTGCCTGACGACCGGACGGTCCGC	24	-11.8996	0.0308868	*	-0.913372	0.393835	--	-0.2183	0.771456	--	GRMZM2G362298	0.5	1914_1937	-1	3.33419	6.72e-09	3.98e-08	2.98452	1.38e-06	5.43e-06	3.62829	2.31e-11	1.49e-10
zma-siR001682-2	GGGTCTGTTTGGTTGGGCTGTGGC	24	0	--	--	0	--	--	12.3594	0.0180079	*	GRMZM2G050861	0.5	2454_2477	-1	-1.40128	0	0	-1.54661	0	0	-1.87309	0	0
zma-siR004276-2	GTTTGTATCGGATTGGTGGGTCGG	24	0	--	--	0	--	--	14.3136	1.07e-07	**	GRMZM2G448692	2	1982_2005	-1	-1.54186	0	0	-1.45525	2.44e-15	2.38e-14	-1.91306	0	0
zma-siR002142-2	TTCGTTTGTGTCGGATTGGTGGGT	24	0	--	--	0	--	--	12.1667	0.0303912	*	GRMZM2G448692	0	1979_2002	-1	-1.54186	0	0	-1.45525	2.44e-15	2.38e-14	-1.91306	0	0
zma-siR001664-2	CCATATGGATTGAGGGGGATTGAG	24	12.9774	0.00215003	**	12.4013	0.0161738	*	0	--	--	GRMZM2G152390	2.5	1694_1717	-1	0.349584	0.776992	0.822956	1.97062	0.0232018	0.0437323	3.2381	1.67e-06	6.77e-06
zma-siR003868-2	TGGCCGCGCGGGGACGAGGACGGG	24	-0.703515	0.29812	--	-0.235297	0.675895	--	-13.2215	0.000102804	**	GRMZM2G123977	4	321_343	-1	1.38529	0.000164935	0.000541904	2.48201	3.3e-16	3.35e-15	2.24016	1.23e-12	9.03e-12
zma-siR001862-2	CATGTGGACCCACATGTAAGTGAG	24	12.103	0.0370984	*	0	--	--	0	--	--	GRMZM2G301663	1	1047_1070	-1	-1.84555	2.69e-11	1.99e-10	-2.71272	4.58e-08	2.12e-07	-0.410516	0.0542056	0.0927769
zma-siR002303-2	CCTATTAGGGGACGGGTATGGGAC	24	12.103	0.0370984	*	0	--	--	0	--	--	GRMZM2G012874	4	2179_2203	-1	-1.33379	4.48e-06	1.91e-05	-1.96766	5.51e-09	2.8e-08	-0.0442806	0.846152	0.883133
zma-siR002967-1	CCTATTAGGGCACGGGTATGGCGG	24	12.8399	0.00380038	**	0	--	--	0	--	--	GRMZM2G012874	2.5	2179_2202	-1	-1.33379	4.48e-06	1.91e-05	-1.96766	5.51e-09	2.8e-08	-0.0442806	0.846152	0.883133
zma-siR003838-2	GCTCTCTGCACAGGGGCGGACGGT	24	15.6055	1.7e-17	**	15.6492	2.52e-18	**	0	--	--	GRMZM2G130699	2.5	1958_1981	-1	-1.51919	3.34e-05	0.00012463	-0.968057	0.00385068	0.00862638	-1.53471	2.74e-05	9.4e-05
zma-siR000217-2-1	TCCATGTGGATTGAGCGGGATTGA	24	13.2184	0.000688145	**	0	--	--	0	--	--	GRMZM2G152390	3.5	1693_1716	-1	0.349584	0.776992	0.822956	1.97062	0.0232018	0.0437323	3.2381	1.67e-06	6.77e-06
zma-siR000217-2-2	TCCATGTGGATTGAGCGGGATTGG	24	14.6879	1.41e-09	**	0	--	--	0	--	--	GRMZM2G152390	2.5	1693_1716	-1	0.349584	0.776992	0.822956	1.97062	0.0232018	0.0437323	3.2381	1.67e-06	6.77e-06
zma-siR001426-1	ATCCATGTGGATTGAGCGGGATTG	24	12.9774	0.00215003	**	0	--	--	0	--	--	GRMZM2G152390	2.5	1692_1715	-1	0.349584	0.776992	0.822956	1.97062	0.0232018	0.0437323	3.2381	1.67e-06	6.77e-06
zma-siR004869-2	TAGGGCTTGTTCGGTTATTCCCAA	24	14.8399	1.44e-10	**	0	--	--	0	--	--	GRMZM2G152390	2.5	1668_1692	-1	0.349584	0.776992	0.822956	1.97062	0.0232018	0.0437323	3.2381	1.67e-06	6.77e-06
zma-siR000315-1	ACATGGATTGGATGGGATTGGAAA	24	-14.8996	2.22e-12	**	-14.8996	4.78e-13	**	-0.113966	0.716023	--	GRMZM2G149520	2.5	1327_1350	-1	0.45921	3.07e-05	0.000115358	1.20329	5.12e-35	8.31e-34	0.895895	1.49e-18	1.75e-17
zma-siR000454-2	TGGCGTCGTCGTCGGATGCGGTGT	24	0	--	--	12.4013	0.0161738	*	10.3594	0.416078	--	GRMZM2G176638	3.5	728_751	-1	-2.37937	1.86e-12	1.52e-11	-2.2953	7.33e-13	5.27e-12	-1.8533	1.06e-13	9.31e-13
zma-siR001371-2	GGGGCACGCGGCGACACTCACTCG	24	1.57777	0.00172783	**	2.21439	5.78e-07	**	-13.0695	0.000252302	**	GRMZM2G176638	4	602_626	-1	-2.37937	1.86e-12	1.52e-11	-2.2953	7.33e-13	5.27e-12	-1.8533	1.06e-13	9.31e-13
zma-siR004660-1-1	GCGACAAATAAAAAGAAACGGAGG	24	0.67286	0.172332	--	-13.6	8.84e-06	**	0.75933	0.111292	--	GRMZM2G133631	1.5	1113_1136	-1	1.2567	3.98e-06	1.71e-05	1.85113	6.32e-14	5.44e-13	1.33432	6.52e-07	2.77e-06
zma-siR000991-2	AGGGCCTGTTTGGTTTGTGGCTAA	24	0	--	--	14.4457	2.5e-08	**	0	--	--	GRMZM2G361501	1.5	1961_1984	-1	-0.847997	0.0447184	0.0840345	-1.80397	0.000356076	0.00096883	-2.03427	9.63e-05	0.000301458
zma-siR000201-1	AATACTATAGAAGCCGCAGCCGCA	24	0	--	--	12.2086	0.0276236	*	0	--	--	GRMZM2G434098	2	1656_1679	-1	-2.37056	3.27e-12	2.63e-11	-2.3277	2.19e-12	1.49e-11	-1.21547	7.8e-10	4.46e-09
zma-siR000978-1	AGCAGCTGCAATCCATAGAGACAA	24	0	--	--	12.2086	0.0276236	*	0	--	--	GRMZM2G434098	2	1631_1654	-1	-2.37056	3.27e-12	2.63e-11	-2.3277	2.19e-12	1.49e-11	-1.21547	7.8e-10	4.46e-09
zma-siR001385-1	ATAATGTAGAAGCCGCAGCCGCAG	24	0	--	--	12.2086	0.0276236	*	0	--	--	GRMZM2G434098	2	1657_1680	-1	-2.37056	3.27e-12	2.63e-11	-2.3277	2.19e-12	1.49e-11	-1.21547	7.8e-10	4.46e-09
zma-siR000011-2	GCCGACACTGTTGCAGCTGTTTGG	24	0	--	--	11.9862	0.047179	*	0	--	--	GRMZM2G434098	0	1602_1625	-1	-2.37056	3.27e-12	2.63e-11	-2.3277	2.19e-12	1.49e-11	-1.21547	7.8e-10	4.46e-09
zma-siR001390-1	ATACTGTAGAAGCCGCAGTCGCAG	24	0	--	--	11.9862	0.047179	*	0	--	--	GRMZM2G434098	0.5	1657_1680	-1	-2.37056	3.27e-12	2.63e-11	-2.3277	2.19e-12	1.49e-11	-1.21547	7.8e-10	4.46e-09
zma-siR001257-1	AGGGCGTGTTCGGCTGGCTACAAG	24	0	--	--	13.1017	0.00111293	**	0	--	--	GRMZM2G434098	2	1579_1602	-1	-2.37056	3.27e-12	2.63e-11	-2.3277	2.19e-12	1.49e-11	-1.21547	7.8e-10	4.46e-09
zma-siR002070-1	CATGGATTGGATGGGATTGGAAAA	24	13.103	0.00121636	**	0	--	--	0	--	--	GRMZM2G318633	1	1308_1331	-1	-2.46701	1.24e-05	4.91e-05	-1.53115	0.000499484	0.00132559	-2.12433	1.44e-05	5.12e-05
zma-siR000217-2-2	TCCATGTGGATTGAGCGGGATTGG	24	14.6879	1.41e-09	**	0	--	--	0	--	--	GRMZM2G318633	4	1304_1327	-1	-2.46701	1.24e-05	4.91e-05	-1.53115	0.000499484	0.00132559	-2.12433	1.44e-05	5.12e-05
zma-siR004869-2	TAGGGCTTGTTCGGTTATTCCCAA	24	14.8399	1.44e-10	**	0	--	--	0	--	--	GRMZM2G318633	2	1280_1303	-1	-2.46701	1.24e-05	4.91e-05	-1.53115	0.000499484	0.00132559	-2.12433	1.44e-05	5.12e-05
zma-siR001682-2	GGGTCTGTTTGGTTGGGCTGTGGC	24	0	--	--	0	--	--	12.3594	0.0180079	*	GRMZM2G036908	4	2169_2192	-1	-0.727481	2.78e-05	0.000105308	-1.97449	1.44e-14	1.33e-13	-1.69132	5.95e-14	5.45e-13
zma-siR004885-1	GGGGAACCGCTGCGGGAGATGAAA	24	2.20337	9.4e-07	**	1.94645	2.84e-05	**	0.990284	0.0740983	--	GRMZM2G179133	1	51_74	-1	-1.19226	3.88e-08	2.11e-07	-2.0572	2.19e-12	1.49e-11	-3.94807	3.74e-06	1.44e-05
zma-siR004225-1	CTTGCATGTCGGCTGTAGGGGCAC	24	13.3254	0.000389312	**	0	--	--	14.1142	8.65e-07	**	GRMZM2G055052	4	1350_1373	-1	-0.517984	0.000458112	0.00139137	-2.07008	3.53e-14	3.15e-13	-2.63346	2.33e-13	1.92e-12
zma-siR000602-2	CTCGGGCACTCGGCAAAGAGGTTT	24	-14.2215	4.94e-08	**	0.90766	0.0143327	--	-14.2215	1.3e-08	**	GRMZM2G007249	3	1252_1276	-1	3.13687	3.32e-09	2.02e-08	3.32752	9.49e-11	5.67e-10	4.6207	2.84e-31	4.52e-30
zma-siR002091-2	GGCAGTCCGCAGTAGCTTTTGGTG	24	13.103	0.00121636	**	0	--	--	11.9443	0.0512901	--	GRMZM2G173309	2	1688_1711	-1	0.156468	0.63749	0.708711	1.40651	1.37e-07	6.05e-07	0.393983	0.21502	0.298784
zma-siR001389-1	ATACTGTAGAAGCCGCAGCCGGAT	24	0	--	--	13.7936	1.54e-05	**	13.5293	9.61e-05	**	GRMZM2G434098	2	1657_1680	-1	-2.37056	3.27e-12	2.63e-11	-2.3277	2.19e-12	1.49e-11	-1.21547	7.8e-10	4.46e-09
zma-siR005032-1	GTGGGCCGGCACCACTGTTGGACT	24	0.743943	0.16147	--	-13.359	5.14e-05	**	-13.359	4.19e-05	**	GRMZM2G118636	4	2825_2848	-1	1.61271	0.0224292	0.0462916	1.23831	0.103578	0.160167	2.88336	2.09e-07	9.46e-07
zma-siR001174-1	AGGAGAATCTGGCTGTGGGGAGAA	24	16.1904	6.62e-26	**	0	--	--	16.242	1.8e-27	**	GRMZM2G173309	3	1487_1510	-1	0.156468	0.63749	0.708711	1.40651	1.37e-07	6.05e-07	0.393983	0.21502	0.298784
zma-siR004889-1	GGGGAGAATCTGGCTGTGAGGAGA	24	15.8579	1.04e-20	**	0	--	--	15.8985	8.63e-22	**	GRMZM2G173309	2	1486_1509	-1	0.156468	0.63749	0.708711	1.40651	1.37e-07	6.05e-07	0.393983	0.21502	0.298784
zma-siR004578-1	GCCGATCTGAGCCGAGCCGAGCTG	24	12.3254	0.0209881	*	11.7232	0.0805782	--	0	--	--	GRMZM2G108149	4	3180_3203	-1	-1.33248	2.82e-13	2.54e-12	-1.25627	9.41e-13	6.67e-12	-1.62324	4.82e-13	3.73e-12
zma-siR004110-2	GCGCGGACCGTCCGACCGTCAGGC	24	-0.574232	0.432218	--	-0.328407	0.612974	--	-12.8996	0.000619202	**	GRMZM2G310947	4	44_66	-1	2.83617	7.7e-55	1.67e-53	3.496	2.5e-103	6.65e-102	3.13262	4.19e-74	1.01e-72
zma-siR001090-1-6	AGCGACAAATAAAAAGAAACGGAA	24	0	--	--	11.9862	0.047179	*	12.1667	0.0303912	*	GRMZM2G358279	3	1977_2000	-1	-0.747299	0.00438356	0.0109654	-1.16132	4.43e-05	0.000141223	-0.441936	0.075185	0.122497
zma-siR003989-2	GAGAGAATCTGGCTGTGGGGAGAA	24	12.518	0.0118738	*	0	--	--	12.5293	0.0106703	*	GRMZM2G173309	1	1487_1510	-1	0.156468	0.63749	0.708711	1.40651	1.37e-07	6.05e-07	0.393983	0.21502	0.298784
zma-siR004069-2	TTTCCTCCCGTCAGCAGTAGAGGC	24	-14.7576	2.71e-11	**	-14.7576	6.71e-12	**	-0.0762839	0.806746	--	GRMZM2G143392	3.5	70_93	-1	1.42072	6.83e-05	0.000241176	1.43633	5.94e-05	0.000185187	1.59775	3.62e-06	1.4e-05
zma-siR001664-2	CCATATGGATTGAGGGGGATTGAG	24	12.9774	0.00215003	**	12.4013	0.0161738	*	0	--	--	GRMZM2G023289	3.5	2449_2472	-1	-1.08786	3.67e-10	2.45e-09	-1.36044	7.11e-15	6.69e-14	-1.38157	0	0
zma-siR001682-2	GGGTCTGTTTGGTTGGGCTGTGGC	24	0	--	--	0	--	--	12.3594	0.0180079	*	GRMZM2G114394	0	2951_2974	-1	-1.65076	1.02e-09	6.5e-09	-2.26035	2e-09	1.06e-08	-2.80524	1.14e-07	5.3e-07
zma-siR002251-1-4	CCATCTGGGCTGGGGCACGCGGCA	24	-0.644623	0.290905	--	-0.498332	0.384253	--	-1.54023	0.0275669	*	GRMZM2G033680	3	70_93	-1	-0.0884509	0.730478	0.78829	-1.16993	0.000229986	0.000643709	0.473118	0.0461964	0.0818779
zma-siR004869-2	TAGGGCTTGTTCGGTTATTCCCAA	24	14.8399	1.44e-10	**	0	--	--	0	--	--	GRMZM2G026147	2	1195_1218	-1	0.302563	0.276208	0.350241	4.04519	5.63e-176	1.78e-174	2.67784	1.45e-48	2.9e-47
zma-siR001388-1-4	ATACTGTAGAAGCCGCAGCCGCAG	24	-0.902326	1e-25	--	-0.926347	8.03e-28	--	-1.59733	6.31e-65	**	GRMZM2G179802	0	97_120	-1	1.49927	4.76e-06	2.02e-05	0.0970987	0.820924	0.857907	0.856091	0.0196377	0.03879
zma-siR004820-1	GGAGAGAATCTGGCTGTGGGAAGA	24	14.0416	2.31e-06	**	0	--	--	13.9443	4.16e-06	**	GRMZM2G173309	1	1486_1509	-1	0.156468	0.63749	0.708711	1.40651	1.37e-07	6.05e-07	0.393983	0.21502	0.298784
zma-siR004914-1-1	GGGTATGTTCTCTGTTGCCCCATA	24	-12.7069	0.00252941	**	-12.7069	0.00174252	**	-3.34759	0.00872322	**	GRMZM2G014076	0	2302_2325	-1	0.41853	0.190233	0.27497	1.23801	8.77e-06	3.1e-05	-0.12299	0.72188	0.77908
zma-siR001090-1-6	AGCGACAAATAAAAAGAAACGGAA	24	0	--	--	11.9862	0.047179	*	12.1667	0.0303912	*	GRMZM2G046909	1	1779_1802	-1	1.39805	2.17e-11	1.62e-10	0.403532	0.106804	0.164436	0.147775	0.56914	0.640327
zma-siR001661-2-2	CCATGTGGATTGAGTGGGATTGAA	24	0	--	--	12.2086	0.0276236	*	12.8188	0.00374634	**	GRMZM2G444808	1.5	3810_3833	-1	-3.18345	8.34e-05	0.000289774	-1.26519	0.0119948	0.0243178	-3.20811	8.4e-05	0.000265632
zma-siR001388-2-1	GCGGCTGCGGCTTCTACAGTATTT	24	2.11666	2.96e-12	**	2.13394	8.83e-13	**	1.7672	2.44e-08	**	GRMZM2G133396	0	41_64	-1	-1.15542	0.000147011	0.000486963	-0.137822	0.591542	0.65627	0.178263	0.462178	0.537176
zma-siR003991-2	GGGAGAATCTGACTGTGGGGAGAA	24	13.103	0.00121636	**	12.7232	0.00554464	**	0	--	--	GRMZM2G111451	3	1335_1358	-1	-1.11772	1.62e-13	1.53e-12	-1.3603	0	0	-1.44591	0	0
zma-siR002662-2	GGTGCTCTCTGTGGCAGCGCGGAC	24	0	--	--	12.5712	0.00946984	**	0	--	--	GRMZM2G010868	4	1204_1227	-1	1.19364	3.99e-09	2.4e-08	-0.0463167	0.854518	0.885012	0.444417	0.0541812	0.0927432
zma-siR004001-2	TAGAGGACGTTGCTGGAGGGAGTA	24	12.6879	0.00671752	**	0	--	--	0	--	--	GRMZM2G164489	4	1185_1207	-1	-1.09865	1.75e-07	8.89e-07	-0.911562	9.01e-06	3.17e-05	-0.836538	2.99e-05	0.00010213
zma-siR000217-2-1	TCCATGTGGATTGAGCGGGATTGA	24	13.2184	0.000688145	**	0	--	--	0	--	--	GRMZM2G444808	1	3809_3832	-1	-3.18345	8.34e-05	0.000289774	-1.26519	0.0119948	0.0243178	-3.20811	8.4e-05	0.000265632
zma-siR000217-2-2	TCCATGTGGATTGAGCGGGATTGG	24	14.6879	1.41e-09	**	0	--	--	0	--	--	GRMZM2G444808	0	3809_3832	-1	-3.18345	8.34e-05	0.000289774	-1.26519	0.0119948	0.0243178	-3.20811	8.4e-05	0.000265632
zma-siR001426-1	ATCCATGTGGATTGAGCGGGATTG	24	12.9774	0.00215003	**	0	--	--	0	--	--	GRMZM2G444808	0	3808_3831	-1	-3.18345	8.34e-05	0.000289774	-1.26519	0.0119948	0.0243178	-3.20811	8.4e-05	0.000265632
zma-siR001666-2-1	CCATGTGGATTGAGCGGGATTGAA	24	13.8399	1.28e-05	**	0	--	--	0	--	--	GRMZM2G444808	1	3810_3833	-1	-3.18345	8.34e-05	0.000289774	-1.26519	0.0119948	0.0243178	-3.20811	8.4e-05	0.000265632
zma-siR001257-1	AGGGCGTGTTCGGCTGGCTACAAG	24	0	--	--	13.1017	0.00111293	**	0	--	--	GRMZM2G179802	0	19_42	-1	1.49927	4.76e-06	2.02e-05	0.0970987	0.820924	0.857907	0.856091	0.0196377	0.03879
zma-siR000011-2	GCCGACACTGTTGCAGCTGTTTGG	24	0	--	--	11.9862	0.047179	*	0	--	--	GRMZM2G179802	0	42_65	-1	1.49927	4.76e-06	2.02e-05	0.0970987	0.820924	0.857907	0.856091	0.0196377	0.03879
zma-siR000201-1	AATACTATAGAAGCCGCAGCCGCA	24	0	--	--	12.2086	0.0276236	*	0	--	--	GRMZM2G179802	2	96_119	-1	1.49927	4.76e-06	2.02e-05	0.0970987	0.820924	0.857907	0.856091	0.0196377	0.03879
zma-siR000978-1	AGCAGCTGCAATCCATAGAGACAA	24	0	--	--	12.2086	0.0276236	*	0	--	--	GRMZM2G179802	2	71_94	-1	1.49927	4.76e-06	2.02e-05	0.0970987	0.820924	0.857907	0.856091	0.0196377	0.03879
zma-siR001385-1	ATAATGTAGAAGCCGCAGCCGCAG	24	0	--	--	12.2086	0.0276236	*	0	--	--	GRMZM2G179802	2	97_120	-1	1.49927	4.76e-06	2.02e-05	0.0970987	0.820924	0.857907	0.856091	0.0196377	0.03879
zma-siR001390-1	ATACTGTAGAAGCCGCAGTCGCAG	24	0	--	--	11.9862	0.047179	*	0	--	--	GRMZM2G179802	0.5	97_120	-1	1.49927	4.76e-06	2.02e-05	0.0970987	0.820924	0.857907	0.856091	0.0196377	0.03879
zma-siR000861-1	AGAACCGGCGGCGGTGCTCTCTGC	24	0	--	--	13.1017	0.00111293	**	13.2663	0.000461814	**	GRMZM2G130699	1	1943_1966	-1	-1.51919	3.34e-05	0.00012463	-0.968057	0.00385068	0.00862638	-1.53471	2.74e-05	9.4e-05
zma-siR001577-2	TACCGGATTGGTGGGTCGGAATGA	24	0	--	--	0	--	--	12.1667	0.0303912	*	GRMZM2G011030	2.5	1500_1523	-1	-1.20013	1.86e-05	7.22e-05	-1.1981	2.22e-05	7.39e-05	-1.57701	1.22e-07	5.64e-07
zma-siR002142-2	TTCGTTTGTGTCGGATTGGTGGGT	24	0	--	--	0	--	--	12.1667	0.0303912	*	GRMZM2G011030	1	1492_1515	-1	-1.20013	1.86e-05	7.22e-05	-1.1981	2.22e-05	7.39e-05	-1.57701	1.22e-07	5.64e-07
zma-siR004276-2	GTTTGTATCGGATTGGTGGGTCGG	24	0	--	--	0	--	--	14.3136	1.07e-07	**	GRMZM2G011030	3	1495_1518	-1	-1.20013	1.86e-05	7.22e-05	-1.1981	2.22e-05	7.39e-05	-1.57701	1.22e-07	5.64e-07
zma-siR000209-2-1	TCCATGTGGATTGAGTGGGATTGG	24	0	--	--	0	--	--	13.8829	7.02e-06	**	GRMZM2G444808	0.5	3809_3832	-1	-3.18345	8.34e-05	0.000289774	-1.26519	0.0119948	0.0243178	-3.20811	8.4e-05	0.000265632
zma-siR000209-2-3	TCCATGTGGATTGAGTGGGATTAG	24	0	--	--	0	--	--	12.1667	0.0303912	*	GRMZM2G444808	1.5	3809_3832	-1	-3.18345	8.34e-05	0.000289774	-1.26519	0.0119948	0.0243178	-3.20811	8.4e-05	0.000265632
zma-siR001415-2-2	TGTGGATTGAGTGAGATTGGATGA	24	0	--	--	0	--	--	12.1667	0.0303912	*	GRMZM2G444808	3	3813_3836	-1	-3.18345	8.34e-05	0.000289774	-1.26519	0.0119948	0.0243178	-3.20811	8.4e-05	0.000265632
zma-siR001697-2	CGGTTAGCTCTCAATACATGTGGA	24	0	--	--	0	--	--	12.9443	0.00221984	**	GRMZM2G444808	1	3795_3818	-1	-3.18345	8.34e-05	0.000289774	-1.26519	0.0119948	0.0243178	-3.20811	8.4e-05	0.000265632
zma-siR005053-1	TACTGTAGAAGCCGCAGCCGGATT	24	0	--	--	12.7232	0.00554464	**	12.1667	0.0303912	*	GRMZM2G434098	2.5	1658_1681	-1	-2.37056	3.27e-12	2.63e-11	-2.3277	2.19e-12	1.49e-11	-1.21547	7.8e-10	4.46e-09
zma-siR001051-1	AGCCGCAGCCGGATTGCAGCCGCA	24	0	--	--	0	--	--	14.7856	2e-10	**	GRMZM2G132450	2	2308_2331	-1	-1.3588	1.45e-07	7.45e-07	-5.6233	0.000117203	0.000346416	-5.12287	7.98e-05	0.000254529
zma-siR001920-2	GCAGGAGGCGAGAGCGGGGCTGGA	24	0	--	--	0	--	--	14.1142	8.65e-07	**	GRMZM2G132450	4	1204_1227	-1	-1.3588	1.45e-07	7.45e-07	-5.6233	0.000117203	0.000346416	-5.12287	7.98e-05	0.000254529
zma-siR001427-1	ATCCATGTGGATTGAGTGGGATTG	24	0.806039	0.0462027	--	-14.0695	1.08e-07	**	-14.0695	7.81e-08	**	GRMZM2G113990	1	1497_1520	-1	1.61786	8.79e-05	0.000303314	2.64286	1.75e-14	1.61e-13	1.50279	0.000349044	0.000997399
zma-siR004864-2	TGTAGAAGCCGCAGCCGCAGCCGG	24	0	--	--	12.5712	0.00946984	**	11.9443	0.0512901	--	GRMZM2G434098	0	1661_1684	-1	-2.37056	3.27e-12	2.63e-11	-2.3277	2.19e-12	1.49e-11	-1.21547	7.8e-10	4.46e-09
zma-siR000991-2	AGGGCCTGTTTGGTTTGTGGCTAA	24	0	--	--	14.4457	2.5e-08	**	0	--	--	GRMZM2G144853	4	1356_1379	-1	-1.28072	1.18e-12	9.86e-12	-1.65367	0	0	-1.18055	2.37e-11	1.53e-10
zma-siR000212-2	TCCATATGGATTGAGGGGGATTGA	24	-12.4846	0.00582465	**	-12.4846	0.00420396	**	-12.4846	0.00372953	**	GRMZM2G026147	3.5	1219_1242	-1	0.302563	0.276208	0.350241	4.04519	5.63e-176	1.78e-174	2.67784	1.45e-48	2.9e-47
zma-siR001666-2-1	CCATGTGGATTGAGCGGGATTGAA	24	13.8399	1.28e-05	**	0	--	--	0	--	--	GRMZM2G017290	2	1340_1363	-1	5.2854	0.267514	0.344154	9.34207	3.07e-10	1.76e-09	8.45533	6.47e-06	2.42e-05
zma-siR000217-2-1	TCCATGTGGATTGAGCGGGATTGA	24	13.2184	0.000688145	**	0	--	--	0	--	--	GRMZM2G017290	2	1339_1362	-1	5.2854	0.267514	0.344154	9.34207	3.07e-10	1.76e-09	8.45533	6.47e-06	2.42e-05
zma-siR000217-2-2	TCCATGTGGATTGAGCGGGATTGG	24	14.6879	1.41e-09	**	0	--	--	0	--	--	GRMZM2G017290	2.5	1339_1362	-1	5.2854	0.267514	0.344154	9.34207	3.07e-10	1.76e-09	8.45533	6.47e-06	2.42e-05
zma-siR001426-1	ATCCATGTGGATTGAGCGGGATTG	24	12.9774	0.00215003	**	0	--	--	0	--	--	GRMZM2G017290	2	1338_1361	-1	5.2854	0.267514	0.344154	9.34207	3.07e-10	1.76e-09	8.45533	6.47e-06	2.42e-05
zma-siR000993-2	AGGGTCTGTTTGGTTCGTGGCTAA	24	13.6055	7.05e-05	**	13.7936	1.54e-05	**	0	--	--	GRMZM2G106427	2	1014_1037	-1	-1.62583	0	0	-0.0446877	0.713396	0.764463	-0.117374	0.335654	0.408631
zma-siR001388-1-2	ATACTGTAGAAGCCGCAGCCGCAA	24	1.33462	0.0266666	*	-0.498332	0.497468	--	0.111845	0.922101	--	GRMZM2G010491	1	890_913	-1	8.8857	1.05e-07	5.46e-07	11.1874	6.33e-35	1.03e-33	11.2033	1.11e-35	1.89e-34
zma-siR003946-1-2	CTAGAGATGGCAATGGGTACCCGA	24	0	--	--	0	--	--	12.8188	0.00374634	**	GRMZM2G014076	3	2167_2190	-1	0.41853	0.190233	0.27497	1.23801	8.77e-06	3.1e-05	-0.12299	0.72188	0.77908
zma-siR004911-2	GTAGAGATGGCAATGGGTACCCGA	24	0	--	--	0	--	--	12.1667	0.0303912	*	GRMZM2G014076	3	2167_2190	-1	0.41853	0.190233	0.27497	1.23801	8.77e-06	3.1e-05	-0.12299	0.72188	0.77908
zma-siR003946-1-1	CTAGAGATGGCAATGGGTACCCGC	24	0	--	--	0	--	--	12.6813	0.00632256	**	GRMZM2G014076	4	2167_2190	-1	0.41853	0.190233	0.27497	1.23801	8.77e-06	3.1e-05	-0.12299	0.72188	0.77908
zma-siR001140-2	TTTCTCTCTATGGATTGCAGCTGC	24	0	--	--	12.5712	0.00946984	**	12.8188	0.00374634	**	GRMZM2G704021	3	1044_1067	-1	-3.04772	2.02e-06	9.01e-06	-1.62811	8.99e-08	4.03e-07	-3.06244	2.13e-06	8.47e-06
zma-siR000278-1	ACACTGTTGCAGCTGTTTGGACTG	24	15.3509	8.97e-15	**	0	--	--	14.7856	2e-10	**	GRMZM2G434098	0	1606_1629	-1	-2.37056	3.27e-12	2.63e-11	-2.3277	2.19e-12	1.49e-11	-1.21547	7.8e-10	4.46e-09
zma-siR001744-2	CTGGGCTCCCTGCTGCGCGGTGTT	24	0	--	--	12.5712	0.00946984	**	0	--	--	GRMZM2G127591	3.5	346_368	-1	-1.23863	2.84e-14	2.99e-13	-1.76352	0	0	-1.33217	0	0
zma-siR003111-2	GTTCGGTTCGGGTTCGGGTTCGGT	24	-12.7069	0.00252941	**	-12.7069	0.00174252	**	-12.7069	0.00151965	**	GRMZM2G080603	4	555_578	-1	-0.0551641	8.3e-08	4.36e-07	0.628023	0	0	1.14331	0	0
zma-siR000089-2	ACTAGGTATGTGCCCGTGCGTTGC	24	12.103	0.0370984	*	11.4013	0.137621	--	0	--	--	GRMZM2G156565	4	1886_1909	-1	-2.71317	1.13e-06	5.21e-06	-5.11717	0.000117203	0.000346521	-3.87481	3.17e-05	0.000107799
zma-siR000201-1	AATACTATAGAAGCCGCAGCCGCA	24	0	--	--	12.2086	0.0276236	*	0	--	--	GRMZM2G132450	2	2291_2314	-1	-1.3588	1.45e-07	7.45e-07	-5.6233	0.000117203	0.000346416	-5.12287	7.98e-05	0.000254529
zma-siR000978-1	AGCAGCTGCAATCCATAGAGACAA	24	0	--	--	12.2086	0.0276236	*	0	--	--	GRMZM2G132450	2	2266_2289	-1	-1.3588	1.45e-07	7.45e-07	-5.6233	0.000117203	0.000346416	-5.12287	7.98e-05	0.000254529
zma-siR001385-1	ATAATGTAGAAGCCGCAGCCGCAG	24	0	--	--	12.2086	0.0276236	*	0	--	--	GRMZM2G132450	2	2292_2315	-1	-1.3588	1.45e-07	7.45e-07	-5.6233	0.000117203	0.000346416	-5.12287	7.98e-05	0.000254529
zma-siR000011-2	GCCGACACTGTTGCAGCTGTTTGG	24	0	--	--	11.9862	0.047179	*	0	--	--	GRMZM2G132450	0	2237_2260	-1	-1.3588	1.45e-07	7.45e-07	-5.6233	0.000117203	0.000346416	-5.12287	7.98e-05	0.000254529
zma-siR000062-2	CCAGAGGGGGATTGGAGGGGTTTA	24	0	--	--	12.5712	0.00946984	**	0	--	--	GRMZM2G132450	2	1772_1795	-1	-1.3588	1.45e-07	7.45e-07	-5.6233	0.000117203	0.000346416	-5.12287	7.98e-05	0.000254529
zma-siR001257-1	AGGGCGTGTTCGGCTGGCTACAAG	24	0	--	--	13.1017	0.00111293	**	0	--	--	GRMZM2G132450	2	2214_2237	-1	-1.3588	1.45e-07	7.45e-07	-5.6233	0.000117203	0.000346416	-5.12287	7.98e-05	0.000254529
zma-siR001390-1	ATACTGTAGAAGCCGCAGTCGCAG	24	0	--	--	11.9862	0.047179	*	0	--	--	GRMZM2G132450	0.5	2292_2315	-1	-1.3588	1.45e-07	7.45e-07	-5.6233	0.000117203	0.000346416	-5.12287	7.98e-05	0.000254529
zma-siR001432-2	CCAGAGGGGGATTGGAGGGGATTA	24	0	--	--	11.9862	0.047179	*	0	--	--	GRMZM2G132450	3	1772_1795	-1	-1.3588	1.45e-07	7.45e-07	-5.6233	0.000117203	0.000346416	-5.12287	7.98e-05	0.000254529
zma-siR001677-2	CCGTCTGTGTCTATGATTTGTGGG	24	9.518	0.640126	--	11.9862	0.047179	*	9.35935	0.702198	--	GRMZM2G087137	4	640_662	-1	-2.96378	7.55e-15	8.35e-14	-3.09571	0	0	-3.37004	0	0
zma-siR004326-1	GACGGTCCGCGACCTGGCGTGAGG	24	0	--	--	12.5712	0.00946984	**	0	--	--	GRMZM2G036921	4	419_443	-1	-1.03806	0	0	-1.37372	1.05e-12	7.44e-12	-1.03189	0	0
zma-siR003743-1	CGGGGATTTTCTCGGCCGGGACCA	24	12.103	0.0370984	*	0	--	--	0	--	--	GRMZM2G039982	3	543_566	-1	-2.30157	2.69e-09	1.65e-08	-1.44431	4.07e-08	1.9e-07	-1.70966	3.35e-10	1.98e-09
zma-siR002381-2	GGCGGTGCTCTCTGCACAGGGGCG	24	12.518	0.0118738	*	11.9862	0.047179	*	0	--	--	GRMZM2G130699	2.5	1952_1975	-1	-1.51919	3.34e-05	0.00012463	-0.968057	0.00385068	0.00862638	-1.53471	2.74e-05	9.4e-05
zma-siR001140-2	TTTCTCTCTATGGATTGCAGCTGC	24	0	--	--	12.5712	0.00946984	**	12.8188	0.00374634	**	GRMZM2G099074	0	1693_1716	-1	-1.11974	9.06e-08	4.75e-07	-0.85578	2.24e-05	7.45e-05	-1.05041	3.6e-07	1.58e-06
zma-siR001258-1	AGGGCTGATTTGGTGACAAGGGGA	24	0	--	--	12.9862	0.0019008	**	0	--	--	GRMZM2G044862	3.5	2243_2267	-1	-0.863411	8.65e-06	3.53e-05	-1.48591	9.25e-12	5.98e-11	-1.34049	1.77e-10	1.07e-09
zma-siR001090-1-6	AGCGACAAATAAAAAGAAACGGAA	24	0	--	--	11.9862	0.047179	*	12.1667	0.0303912	*	GRMZM2G061728	4	1899_1922	-1	-1.85207	0.000252008	0.000799615	-0.979822	0.0252734	0.0472425	-2.44931	3.05e-05	0.000103873
zma-siR000254-1	ACACATGGATTGGATGGGATTGGA	24	15.9443	6.01e-22	**	15.9248	4.8e-22	**	0	--	--	GRMZM2G130348	2.5	2127_2150	-1	0.0565044	0.873802	0.907306	0.347629	0.293332	0.358423	1.4016	2.78e-07	1.23e-06
zma-siR004485-1	GCCAATATGTCATCGGACCCACAA	24	14.4249	4.29e-08	**	14.5712	5.01e-09	**	14.0598	1.46e-06	**	GRMZM2G146346	3	1329_1352	-1	0.119691	0.669198	0.732981	-2.37358	1.79e-06	6.91e-06	-1.05308	0.00193302	0.00485204
zma-siR001414-2	TATGGATTGAGTGGGATTGGATGG	24	-13.359	9e-05	**	-13.359	5.14e-05	**	-13.359	4.19e-05	**	GRMZM2G152390	1.5	1697_1720	-1	0.349584	0.776992	0.822956	1.97062	0.0232018	0.0437323	3.2381	1.67e-06	6.77e-06
zma-siR003588-1	CGGACGGTCCGCGTGTGCGCAGAA	24	0	--	--	11.7232	0.0805782	--	12.1667	0.0303912	*	GRMZM2G130699	3.5	2066_2089	-1	-1.51919	3.34e-05	0.00012463	-0.968057	0.00385068	0.00862638	-1.53471	2.74e-05	9.4e-05
zma-siR003046-1	CCTGCGTCGAGACGGACGGTCCGC	24	-12.4846	0.00582465	**	-12.4846	0.00420396	**	-12.4846	0.00372953	**	GRMZM2G138067	4	259_281	-1	0.642106	0.000173495	0.000564591	2.2181	1.31e-64	2.79e-63	0.769204	4.06e-06	1.55e-05
zma-siR001051-1	AGCCGCAGCCGGATTGCAGCCGCA	24	0	--	--	0	--	--	14.7856	2e-10	**	GRMZM2G107377	0	1797_1820	-1	-1.60662	0	0	-1.96508	3.44e-14	3.08e-13	-2.80881	2.24e-11	1.45e-10
zma-siR000839-2	AGGGGAAACCGCTGAAGACAGTCT	24	14.2184	4.19e-07	**	0	--	--	0	--	--	GRMZM2G006477	1.5	1_24	-1	-1.05416	7.8e-07	3.68e-06	-0.991348	3.25e-06	1.22e-05	-0.600777	0.00226742	0.00563957
zma-siR004615-2-3	GGGCTTGGACAGGAAACTAGGCAT	24	14.2184	4.19e-07	**	0	--	--	14.5688	4.62e-09	**	GRMZM2G106263	4	308_332	-1	-2.15164	0	0	-4.07696	1.06e-09	5.85e-09	-3.50499	1.25e-12	9.21e-12
zma-siR000684-1-8	ACGGAGTGGTAGTGGAGGGTACTA	24	0.120912	0.852484	--	-13.4846	2.13e-05	**	-13.4846	1.71e-05	**	GRMZM2G147811	4	1069_1091	-1	0.453781	0.0782052	0.132551	1.19017	1.77e-07	7.73e-07	0.168017	0.535756	0.609078
zma-siR003932-1	CTAACTGTCTCTGCGCACGCGCGG	24	12.103	0.0370984	*	0	--	--	0	--	--	GRMZM2G029029	4	1311_1333	-1	0.843367	3.39e-05	0.000126302	2.96604	1.18e-98	3.1e-97	2.86403	4.64e-90	1.2e-88
zma-siR004984-2-2	TGCTCTCTGTACAGGGGCGGACGG	24	0	--	--	12.4013	0.0161738	*	12.9443	0.00221984	**	GRMZM2G130699	3	1957_1980	-1	-1.51919	3.34e-05	0.00012463	-0.968057	0.00385068	0.00862638	-1.53471	2.74e-05	9.4e-05
zma-siR004922-2-3	TCGCCAGTATGCCATCGGACCCAC	24	1.5497	8.88e-12	**	1.86331	1.72e-18	**	0.940395	0.000144516	--	GRMZM2G146346	0	1327_1350	-1	0.119691	0.669198	0.732981	-2.37358	1.79e-06	6.91e-06	-1.05308	0.00193302	0.00485204
zma-siR004503-1	GCCAGTATGCCATCGGACTCACAA	24	1.61841	0.07428	--	1.82359	0.033997	*	1.19673	0.22627	--	GRMZM2G146346	0.5	1329_1352	-1	0.119691	0.669198	0.732981	-2.37358	1.79e-06	6.91e-06	-1.05308	0.00193302	0.00485204
zma-siR003345-2-2	TGGGTCCGATGGCATACTGGCGAA	24	1.34088	0.00011419	**	1.40856	3.23e-05	**	0.810267	0.0310475	--	GRMZM2G106427	0	167_190	-1	-1.62583	0	0	-0.0446877	0.713396	0.764463	-0.117374	0.335654	0.408631
zma-siR002504-1-1	CCCTTCCGTCAGCAGTAGAGGCGT	24	0.631833	0.000165367	--	-16.6411	9.84e-42	**	0.11062	0.545108	--	GRMZM2G057281	1	173_196	-1	8.82337	2.05e-07	1.03e-06	9.55075	9.99e-12	6.44e-11	8.92778	6.14e-08	2.95e-07
zma-siR004912-2	GGGTTTCGGGTAGCGGGTACCCAT	24	0	--	--	11.9862	0.047179	*	0	--	--	GRMZM2G480607	4	3763_3787	-1	-1.43355	4.01e-11	2.93e-10	-1.96495	2.08e-13	1.62e-12	-1.30017	7.97e-10	4.55e-09
zma-siR004984-2-1	TGCTCTCTGTACAGGGGCGGACGA	24	0	--	--	12.2086	0.0276236	*	12.8188	0.00374634	**	GRMZM2G130699	4	1957_1980	-1	-1.51919	3.34e-05	0.00012463	-0.968057	0.00385068	0.00862638	-1.53471	2.74e-05	9.4e-05
zma-siR000863-1	AGAACGAGCCCGAGCCGAGCCTGT	24	-12.8996	0.00109842	**	-12.8996	0.000722263	**	-1.95527	0.0349593	*	GRMZM2G019437	4	357_379	-1	1.03972	0.00648272	0.0155733	0.463247	0.278082	0.343288	1.45561	3.87e-05	0.000129763
zma-siR000908-2	AGAGGACGTTGCTGGATTCTCTAT	24	12.3254	0.0209881	*	0	--	--	0	--	--	GRMZM2G701513	2.5	848_871	-1	-0.483679	0.386728	0.467371	3.99781	2.5e-57	5.08e-56	2.77642	6.26e-19	7.4e-18
zma-siR002186-2	GAAATTTAGGGGACGCTGCTGGAG	24	14.2729	2.37e-07	**	0	--	--	0	--	--	GRMZM2G701513	4	841_864	-1	-0.483679	0.386728	0.467371	3.99781	2.5e-57	5.08e-56	2.77642	6.26e-19	7.4e-18
zma-siR001660-2	CTTGTTCGTTTGTGCTGGATTGGT	24	13.2184	0.000688145	**	11.9862	0.047179	*	0	--	--	GRMZM2G004878	3.5	927_950	-1	-2.0179	1.99e-13	1.86e-12	-2.98428	0	0	-1.87658	1.38e-13	1.19e-12
zma-siR002696-2	TCGGACCGGACCCAAAAAGCGGGC	24	-13.6	1.7e-05	**	-13.6	8.84e-06	**	-1.07074	0.0821701	--	GRMZM2G460383	3	340_363	-1	1.15299	3.01e-27	4.68e-26	0.9788	8.73e-19	9.88e-18	1.58312	7.84e-58	1.68e-56
zma-siR000211-2-1	TACACATGGATTGGATGGGATTAG	24	12.6879	0.00671752	**	11.9862	0.047179	*	0	--	--	GRMZM2G130348	3.5	2126_2149	-1	0.0565044	0.873802	0.907306	0.347629	0.293332	0.358423	1.4016	2.78e-07	1.23e-06
zma-siR001696-1	CACATGGATTGGATGGGATTGGAA	24	12.518	0.0118738	*	11.9862	0.047179	*	0	--	--	GRMZM2G130348	2.5	2128_2151	-1	0.0565044	0.873802	0.907306	0.347629	0.293332	0.358423	1.4016	2.78e-07	1.23e-06
zma-siR004615-2-3	GGGCTTGGACAGGAAACTAGGCAT	24	14.2184	4.19e-07	**	0	--	--	14.5688	4.62e-09	**	GRMZM2G087207	4	301_325	-1	-0.880952	6.07e-06	2.52e-05	-1.65969	1.28e-13	1.04e-12	-2.1007	4.76e-13	3.7e-12
zma-siR000212-2	TCCATATGGATTGAGGGGGATTGA	24	-12.4846	0.00582465	**	-12.4846	0.00420396	**	-12.4846	0.00372953	**	GRMZM2G147811	4	4179_4202	-1	0.453781	0.0782052	0.132551	1.19017	1.77e-07	7.73e-07	0.168017	0.535756	0.609078
zma-siR000685-1-6	ACGGAGTGGTAGTGGAGGGTATAT	24	-12.4846	0.00582465	**	-12.4846	0.00420396	**	-12.4846	0.00372953	**	GRMZM2G147811	4	1069_1092	-1	0.453781	0.0782052	0.132551	1.19017	1.77e-07	7.73e-07	0.168017	0.535756	0.609078
zma-siR001414-2	TATGGATTGAGTGGGATTGGATGG	24	-13.359	9e-05	**	-13.359	5.14e-05	**	-13.359	4.19e-05	**	GRMZM2G147811	2	4183_4206	-1	0.453781	0.0782052	0.132551	1.19017	1.77e-07	7.73e-07	0.168017	0.535756	0.609078
zma-siR002504-1-1	CCCTTCCGTCAGCAGTAGAGGCGT	24	0.631833	0.000165367	--	-16.6411	9.84e-42	**	0.11062	0.545108	--	GRMZM2G440968	3.5	23_46	-1	3.94947	1.3e-38	2.4e-37	4.82361	2.53e-78	5.94e-77	4.49707	5.36e-61	1.19e-59
zma-siR003821-1-3	CGTCAGCAGTAGAGGCGCAAGAAG	24	-1.11855	0.0618915	--	-1.08329	0.0619047	--	-1.86216	0.00483434	**	GRMZM2G038677	3	1385_1408	-1	0.349584	0.776992	0.82215	7.08112	1.12e-117	3.14e-116	6.21322	1.73e-63	3.9e-62
zma-siR005052-1-2	TACTGTAGAAGCCGCAGCCGCAGC	24	-0.339767	0.0500911	--	-0.34739	0.0413904	--	-1.0731	2.01e-08	**	GRMZM2G138425	0	78_101	-1	0.37177	0.17695	0.257782	1.65743	5.99e-14	5.18e-13	1.228	1.97e-07	8.93e-07
zma-siR000203-1-1	AATACTGTAGAAGCCGCAGCCGGA	24	-1.03366	0.00920552	**	-1.08329	0.00565829	**	-0.829738	0.0255561	--	GRMZM2G179802	1	96_119	-1	1.49927	4.76e-06	2.02e-05	0.0970987	0.820924	0.857907	0.856091	0.0196377	0.03879
zma-siR001267-1	AGGGGAACCGCTGCGGGAGATGAA	24	13.9774	4.09e-06	**	0	--	--	0	--	--	GRMZM2G449033	2	49_72	-1	-2.52781	6.3e-07	3e-06	-1.60955	1.29e-06	5.07e-06	-1.6031	1.03e-06	4.28e-06
zma-siR002052-2	GGGGGAACCGCTGCGGAAGATGAA	24	13.6055	7.05e-05	**	0	--	--	0	--	--	GRMZM2G449033	2	49_72	-1	-2.52781	6.3e-07	3e-06	-1.60955	1.29e-06	5.07e-06	-1.6031	1.03e-06	4.28e-06
zma-siR004884-1	GGGGAACCGCTGCAGGAGATGAAA	24	12.103	0.0370984	*	0	--	--	0	--	--	GRMZM2G449033	2	50_73	-1	-2.52781	6.3e-07	3e-06	-1.60955	1.29e-06	5.07e-06	-1.6031	1.03e-06	4.28e-06
zma-siR000278-1	ACACTGTTGCAGCTGTTTGGACTG	24	15.3509	8.97e-15	**	0	--	--	14.7856	2e-10	**	GRMZM2G107377	0	1730_1753	-1	-1.60662	0	0	-1.96508	3.44e-14	3.08e-13	-2.80881	2.24e-11	1.45e-10
zma-siR002509-2	GGGTTTTCGGGTTCGGGTTCGGTT	24	0	--	--	11.9862	0.047179	*	12.8188	0.00374634	**	GRMZM2G082312	2	1906_1930	-1	-2.20968	1.05e-13	1.04e-12	-1.66327	2.64e-14	2.39e-13	-2.12694	7.53e-14	6.82e-13
zma-siR004819-1	GGAGAGAATCTGGCTGTGAGGAGA	24	1.41592	2.31e-05	**	-14.2919	7.7e-09	**	-14.2919	5.28e-09	**	GRMZM2G114131	4	1264_1287	-1	1.25865	0.0084417	0.0197237	2.4375	3.25e-10	1.86e-09	1.65896	0.000185004	0.000549752
zma-siR002761-1	CCGGACGGTCCGCGGTGGCGGCGC	24	-2.23574	4.08e-08	**	-1.40906	4.82e-05	**	-0.702502	0.0212358	--	GRMZM2G056407	4	1322_1345	-1	1.45838	6.44e-20	8.35e-19	3.03966	9.92e-139	2.92e-137	2.15818	6.21e-53	1.29e-51
zma-siR004515-2	GTGGGTCCGATGGTATAATGGCGA	24	13.518	0.000124605	**	13.3081	0.000381531	**	13.3594	0.000273641	**	GRMZM2G106427	1.5	166_189	-1	-1.62583	0	0	-0.0446877	0.713396	0.764463	-0.117374	0.335654	0.408631
zma-siR000991-2	AGGGCCTGTTTGGTTTGTGGCTAA	24	0	--	--	14.4457	2.5e-08	**	0	--	--	GRMZM2G339699	3	2018_2041	-1	-2.26303	3.13e-08	1.72e-07	-3.72031	1.7e-05	5.77e-05	-1.72327	2.18e-08	1.1e-07
zma-siR002091-2	GGCAGTCCGCAGTAGCTTTTGGTG	24	13.103	0.00121636	**	0	--	--	11.9443	0.0512901	--	GRMZM2G043887	2	1707_1730	-1	-4.67707	5.02e-05	0.000181249	-4.32264	2.88e-05	9.44e-05	-2.69545	6.24e-08	2.99e-07
zma-siR001891-2-1	GGGAGGGAAGGGAGCGGATCTGGC	24	12.6879	0.00671752	**	0	--	--	12.5293	0.0106703	*	GRMZM2G452935	4	938_961	-1	-1.42598	1.37e-06	6.22e-06	-1.24713	1.57e-05	5.36e-05	-0.856562	0.00132037	0.00343488
zma-siR003203-2	GAGCGAGATCCAGGCGCCGTCGGC	24	0	--	--	0	--	--	12.1667	0.0303912	*	GRMZM2G109165	0.5	19_42	-1	0.133552	0.484214	0.564587	-1.77881	2.83e-11	1.76e-10	-1.47883	3.52e-09	1.9e-08
zma-siR004069-2	TTTCCTCCCGTCAGCAGTAGAGGC	24	-14.7576	2.71e-11	**	-14.7576	6.71e-12	**	-0.0762839	0.806746	--	GRMZM2G440968	1.5	21_44	-1	3.94947	1.3e-38	2.4e-37	4.82361	2.53e-78	5.94e-77	4.49707	5.36e-61	1.19e-59
zma-siR003416-2	CGGGCTTCGTGCCGGACTCGCGGG	24	13.103	0.00121636	**	12.8607	0.00324642	**	0	--	--	GRMZM2G099802	3	76_99	-1	-3.34136	1.85e-05	7.21e-05	-10.224	2.22e-16	2.28e-15	-10.224	2.22e-16	2.39e-15
zma-siR002833-1-2	CCGGGAGCGAGATCCAGGCGCCGC	24	0.0334496	0.989318	--	-13.0695	0.000299374	**	-13.0695	0.000252302	**	GRMZM2G378653	3	128_151	-1	1.93289	0.000199054	0.000640584	2.33238	1.55e-06	6.04e-06	1.56146	0.00491106	0.0114025
zma-siR000998-2	TGGCTGTGAGGAGAATATGGCTGT	24	0	--	--	13.6492	4.48e-05	**	13.4468	0.000162142	**	GRMZM2G131329	3	1727_1750	-1	-1.66658	1.18e-09	7.48e-09	-1.71786	7.29e-10	4.06e-09	-1.25498	8.03e-07	3.37e-06
zma-siR002025-2-3	GTTGCAATGACAGGACGGGATGGT	24	0	--	--	12.9862	0.0019008	**	0	--	--	GRMZM2G021822	1.5	2241_2264	-1	-1.78734	0.000220376	0.000703842	-3.47865	7.55e-05	0.000230979	-1.95818	8.51e-05	0.000268771
zma-siR002025-2-1	GTTGCAATGACAGGACGGGATGAG	24	0	--	--	13.9862	3.09e-06	**	0	--	--	GRMZM2G021822	1.5	2241_2264	-1	-1.78734	0.000220376	0.000703842	-3.47865	7.55e-05	0.000230979	-1.95818	8.51e-05	0.000268771
zma-siR002025-2-2	GTTGCAATGACAGGACGGGATGGG	24	0	--	--	15.016	4.76e-12	**	0	--	--	GRMZM2G021822	0.5	2241_2264	-1	-1.78734	0.000220376	0.000703842	-3.47865	7.55e-05	0.000230979	-1.95818	8.51e-05	0.000268771
zma-siR003974-2	TGCAATGACAGGACGGGATGAGAT	24	0	--	--	11.9862	0.047179	*	0	--	--	GRMZM2G021822	2	2243_2266	-1	-1.78734	0.000220376	0.000703842	-3.47865	7.55e-05	0.000230979	-1.95818	8.51e-05	0.000268771
zma-siR004919-2-2	TCGCCATTATGCCATCGGACCCAC	24	2.05898	8.97e-05	**	2.15374	2.45e-05	**	2.00997	0.000117771	**	GRMZM2G146346	2	1327_1350	-1	0.119691	0.669198	0.732981	-2.37358	1.79e-06	6.91e-06	-1.05308	0.00193302	0.00485204
zma-siR003394-2	GTGCACTGGAGCAGCAGAGGCGAG	24	-13.2215	0.00020714	**	-13.2215	0.000124089	**	-13.2215	0.000102804	**	GRMZM2G078465	4	1507_1529	-1	11.8622	9.29e-56	2.02e-54	9.38586	1.55e-10	9.12e-10	9.74483	1.98e-13	1.66e-12
zma-siR002802-1	CCGGATTGCAGCCGCAGCAAGCCG	24	-13.2215	0.00020714	**	-13.2215	0.000124089	**	-13.2215	0.000102804	**	GRMZM2G179802	0	121_144	-1	1.49927	4.76e-06	2.02e-05	0.0970987	0.820924	0.857907	0.856091	0.0196377	0.03879
zma-siR004417-1	GATTGCAGCCGCAGCAAGCCGCAG	24	-12.4846	0.00582465	**	-12.4846	0.00420396	**	-12.4846	0.00372953	**	GRMZM2G179802	0	124_147	-1	1.49927	4.76e-06	2.02e-05	0.0970987	0.820924	0.857907	0.856091	0.0196377	0.03879
zma-siR005008-2	TCCCCCCGTCAGCAGTAGAGACGC	24	13.6879	3.99e-05	**	0	--	--	0	--	--	GRMZM2G038677	4	1381_1404	-1	0.349584	0.776992	0.82215	7.08112	1.12e-117	3.14e-116	6.21322	1.73e-63	3.9e-62
zma-siR002233-1-2	CCATCCCGTCAGCAGTAGAGGCGC	24	12.518	0.0118738	*	0	--	--	0	--	--	GRMZM2G038677	4	1381_1404	-1	0.349584	0.776992	0.82215	7.08112	1.12e-117	3.14e-116	6.21322	1.73e-63	3.9e-62
zma-siR004059-2	TTCACTCCCGTCAGTAGTAGAGGC	24	12.8399	0.00380038	**	0	--	--	0	--	--	GRMZM2G038677	3.5	1380_1402	-1	0.349584	0.776992	0.82215	7.08112	1.12e-117	3.14e-116	6.21322	1.73e-63	3.9e-62
zma-siR000597-2	TCCTTCCGTCAGCAGTAGAGGTGC	24	12.6879	0.00671752	**	0	--	--	0	--	--	GRMZM2G038677	2.5	1381_1404	-1	0.349584	0.776992	0.82215	7.08112	1.12e-117	3.14e-116	6.21322	1.73e-63	3.9e-62
zma-siR002892-1	CCGTCAGCAGTAGAGGCACAAGAA	24	13.3254	0.000389312	**	0	--	--	0	--	--	GRMZM2G038677	4	1386_1409	-1	0.349584	0.776992	0.82215	7.08112	1.12e-117	3.14e-116	6.21322	1.73e-63	3.9e-62
zma-siR002989-1	CCTCCCGTCAGCAGTAGAGACGCA	24	14.1619	7.4e-07	**	0	--	--	0	--	--	GRMZM2G038677	4	1382_1405	-1	0.349584	0.776992	0.82215	7.08112	1.12e-117	3.14e-116	6.21322	1.73e-63	3.9e-62
zma-siR003995-1	CTCCCGTCAGCAGTAGAAGCGCAA	24	14.2729	2.37e-07	**	0	--	--	0	--	--	GRMZM2G038677	4	1383_1406	-1	0.349584	0.776992	0.82215	7.08112	1.12e-117	3.14e-116	6.21322	1.73e-63	3.9e-62
zma-siR004067-2	TTCTCTCCCGTCAGCAGTAGAGGC	24	14.4249	4.29e-08	**	0	--	--	0	--	--	GRMZM2G038677	3	1380_1402	-1	0.349584	0.776992	0.82215	7.08112	1.12e-117	3.14e-116	6.21322	1.73e-63	3.9e-62
zma-siR004070-2	TTGCCTCCCGTCAGCAGTAGAGGC	24	12.103	0.0370984	*	0	--	--	0	--	--	GRMZM2G038677	4	1379_1402	-1	0.349584	0.776992	0.82215	7.08112	1.12e-117	3.14e-116	6.21322	1.73e-63	3.9e-62
zma-siR004080-1	CTCTCGTCAGCAGTAGAGGCGCAA	24	13.2184	0.000688145	**	0	--	--	0	--	--	GRMZM2G038677	4	1383_1406	-1	0.349584	0.776992	0.82215	7.08112	1.12e-117	3.14e-116	6.21322	1.73e-63	3.9e-62
zma-siR004184-1	CTGTCAGCAGTAGAGGCGCAAGAA	24	13.9774	4.09e-06	**	0	--	--	0	--	--	GRMZM2G038677	4	1386_1409	-1	0.349584	0.776992	0.82215	7.08112	1.12e-117	3.14e-116	6.21322	1.73e-63	3.9e-62
zma-siR004820-1	GGAGAGAATCTGGCTGTGGGAAGA	24	14.0416	2.31e-06	**	0	--	--	13.9443	4.16e-06	**	GRMZM2G111451	4	1334_1357	-1	-1.11772	1.62e-13	1.53e-12	-1.3603	0	0	-1.44591	0	0
zma-siR000217-2-1	TCCATGTGGATTGAGCGGGATTGA	24	13.2184	0.000688145	**	0	--	--	0	--	--	GRMZM2G000741	2	130_153	-1	0.116902	0.42253	0.501996	1.96991	8.29e-77	1.93e-75	2.52295	1.74e-153	5.56e-152
zma-siR001426-1	ATCCATGTGGATTGAGCGGGATTG	24	12.9774	0.00215003	**	0	--	--	0	--	--	GRMZM2G000741	2	129_152	-1	0.116902	0.42253	0.501996	1.96991	8.29e-77	1.93e-75	2.52295	1.74e-153	5.56e-152
zma-siR004869-2	TAGGGCTTGTTCGGTTATTCCCAA	24	14.8399	1.44e-10	**	0	--	--	0	--	--	GRMZM2G000741	4	105_128	-1	0.116902	0.42253	0.501996	1.96991	8.29e-77	1.93e-75	2.52295	1.74e-153	5.56e-152
zma-siR000213-2	TTGAGGGGGATTGGAGGGGATTAA	24	13.3254	0.000389312	**	0	--	--	0	--	--	GRMZM2G000741	3.5	140_163	-1	0.116902	0.42253	0.501996	1.96991	8.29e-77	1.93e-75	2.52295	1.74e-153	5.56e-152
zma-siR000217-2-2	TCCATGTGGATTGAGCGGGATTGG	24	14.6879	1.41e-09	**	0	--	--	0	--	--	GRMZM2G000741	2.5	130_153	-1	0.116902	0.42253	0.501996	1.96991	8.29e-77	1.93e-75	2.52295	1.74e-153	5.56e-152
zma-siR001666-2-1	CCATGTGGATTGAGCGGGATTGAA	24	13.8399	1.28e-05	**	0	--	--	0	--	--	GRMZM2G000741	3	131_154	-1	0.116902	0.42253	0.501996	1.96991	8.29e-77	1.93e-75	2.52295	1.74e-153	5.56e-152
zma-siR000598-2	CCCTCCCGTCAGCAGTAGAGGTGC	24	-12.4846	0.00582465	**	-12.4846	0.00420396	**	-12.4846	0.00372953	**	GRMZM2G038677	2.5	1381_1404	-1	0.349584	0.776992	0.82215	7.08112	1.12e-117	3.14e-116	6.21322	1.73e-63	3.9e-62
zma-siR002458-1-1	CCCTCCCGTCAACAGTAGAGGCGC	24	-14.1475	1.14e-07	**	-14.1475	4.48e-08	**	-14.1475	3.18e-08	**	GRMZM2G038677	4	1381_1404	-1	0.349584	0.776992	0.82215	7.08112	1.12e-117	3.14e-116	6.21322	1.73e-63	3.9e-62
zma-siR002465-1	CCCTCCCGTCAGCAGTAGATGCGC	24	-13.8065	3.2e-06	**	-13.8065	1.52e-06	**	-13.8065	1.15e-06	**	GRMZM2G038677	3	1381_1404	-1	0.349584	0.776992	0.82215	7.08112	1.12e-117	3.14e-116	6.21322	1.73e-63	3.9e-62
zma-siR004027-1	CTCCTGTCAGCAGTAGAGGCGCAA	24	-13.8996	1.39e-06	**	-13.8996	6.29e-07	**	-13.8996	4.7e-07	**	GRMZM2G038677	4	1383_1406	-1	0.349584	0.776992	0.82215	7.08112	1.12e-117	3.14e-116	6.21322	1.73e-63	3.9e-62
zma-siR004223-2-1	TCAGCAGTAGAGGCGCAAGAAGCT	24	-14.0695	2.62e-07	**	-14.0695	1.08e-07	**	-14.0695	7.81e-08	**	GRMZM2G038677	4	1389_1412	-1	0.349584	0.776992	0.82215	7.08112	1.12e-117	3.14e-116	6.21322	1.73e-63	3.9e-62
zma-siR004223-2-2	TCAGCAGTAGAGGCGCAAGAAGAT	24	-16.4995	6.32e-36	**	-16.4995	6.57e-38	**	-16.4995	1.23e-38	**	GRMZM2G038677	4	1389_1412	-1	0.349584	0.776992	0.82215	7.08112	1.12e-117	3.14e-116	6.21322	1.73e-63	3.9e-62
zma-siR004623-2	TTCCCCCGTCAGCAGTAGAGGCGC	24	-13.8996	1.39e-06	**	-13.8996	6.29e-07	**	-13.8996	4.7e-07	**	GRMZM2G038677	3	1380_1404	-1	0.349584	0.776992	0.82215	7.08112	1.12e-117	3.14e-116	6.21322	1.73e-63	3.9e-62
zma-siR005082-1	TCCCGTCAGCAGTAGAGACGCAAG	24	-13.359	9e-05	**	-13.359	5.14e-05	**	-13.359	4.19e-05	**	GRMZM2G038677	4	1384_1407	-1	0.349584	0.776992	0.82215	7.08112	1.12e-117	3.14e-116	6.21322	1.73e-63	3.9e-62
zma-siR000089-2	ACTAGGTATGTGCCCGTGCGTTGC	24	12.103	0.0370984	*	11.4013	0.137621	--	0	--	--	GRMZM2G466265	4	1296_1319	-1	-2.43734	1.07e-12	9.01e-12	-4.67561	9.83e-06	3.45e-05	-2.68325	2.24e-11	1.45e-10
zma-siR000254-1	ACACATGGATTGGATGGGATTGGA	24	15.9443	6.01e-22	**	15.9248	4.8e-22	**	0	--	--	GRMZM2G318633	3	1305_1328	-1	-2.46701	1.24e-05	4.91e-05	-1.53115	0.000499484	0.00132559	-2.12433	1.44e-05	5.12e-05
zma-siR004251-1	GAATTTAGGGGACGCTGCTGGAGA	24	-14.2215	4.94e-08	**	0.987095	0.00688838	--	-14.2215	1.3e-08	**	GRMZM2G140609	4	1058_1081	-1	2.1825	1.12e-05	4.5e-05	1.67534	0.00221232	0.00519087	2.16701	1.32e-05	4.71e-05
zma-siR001900-1-1	CAGATGGGTCGGCGCGAGACGGAA	24	-13.359	9e-05	**	-13.359	5.14e-05	**	-13.359	4.19e-05	**	GRMZM2G045366	3.5	264_286	-1	0.57021	0.108113	0.176267	1.1511	0.000358954	0.00097625	0.116871	0.761896	0.809509
zma-siR001900-1-2	CAGATGGGTCGGCGCGAGACGGAG	24	-15.6545	2.38e-20	**	-15.6545	1.84e-21	**	-15.6545	7.18e-22	**	GRMZM2G045366	3.5	264_286	-1	0.57021	0.108113	0.176267	1.1511	0.000358954	0.00097625	0.116871	0.761896	0.809509
zma-siR003400-2	GGGGACGAGGACGGGACAGGCGCT	24	13.6055	7.05e-05	**	0	--	--	12.8188	0.00374634	**	GRMZM2G136219	4	17_40	-1	-1.59399	1.78e-09	1.11e-08	-1.63858	1.2e-09	6.54e-09	-2.49307	1.01e-08	5.27e-08
zma-siR004077-1-1	CTCTCCCGTCAGCAGTAGAGGCGC	24	0.886901	0.0134643	--	-14.359	3.19e-09	**	-14.359	2.15e-09	**	GRMZM2G400961	1	1556_1579	-1	9.15735	3.67e-09	2.22e-08	9.51175	1.98e-11	1.25e-10	10.1176	3.48e-17	3.89e-16
zma-siR001090-1-6	AGCGACAAATAAAAAGAAACGGAA	24	0	--	--	11.9862	0.047179	*	12.1667	0.0303912	*	GRMZM2G029922	3.5	1309_1332	-1	-2.11022	1.17e-07	6.06e-07	-1.73096	7.93e-07	3.2e-06	-2.03427	8.63e-08	4.07e-07
zma-siR003990-2	CTGAAAATCTGGCTGTGGGGAGAA	24	0.733889	0.148652	--	-13.4846	2.13e-05	**	-13.4846	1.71e-05	**	GRMZM2G020840	1	1375_1398	-1	2.99185	1.2e-39	2.25e-38	2.98334	6.22e-39	1.07e-37	4.37205	9.74e-138	3.02e-136
zma-siR001398-2	GTGCGTTGCAACGGGAACATATAA	24	0.940341	0.496123	--	2.20211	0.0276479	*	0.459769	0.807514	--	GRMZM2G124524	4	1922_1945	-1	-2.90462	2.72e-13	2.47e-12	-4.03093	0	0	-3.42786	0	0
zma-siR001285-1	AGGGGTAACGGTTGCGGATAGCCT	24	-13.7069	7.37e-06	**	-13.7069	3.66e-06	**	-13.7069	2.83e-06	**	GRMZM2G076683	2	136_159	-1	0.885884	0.0514514	0.0950699	0.656315	0.169759	0.239173	2.10031	8.71e-09	4.56e-08
zma-siR003989-2	GAGAGAATCTGGCTGTGGGGAGAA	24	12.518	0.0118738	*	0	--	--	12.5293	0.0106703	*	GRMZM2G111451	3	1335_1358	-1	-1.11772	1.62e-13	1.53e-12	-1.3603	0	0	-1.44591	0	0
zma-siR000912-2	AGAGGACGCTGCTGAATTCTCTAT	24	-0.849737	0.000454066	--	-1.58797	3.37e-09	**	-16.2746	3.54e-33	**	GRMZM2G701513	2.5	848_871	-1	-0.483679	0.386728	0.467371	3.99781	2.5e-57	5.08e-56	2.77642	6.26e-19	7.4e-18
zma-siR002635-2	GGGCTTCGTGCCGGGTTCGCGGGC	24	13.103	0.00121636	**	13.4013	0.000223389	**	0	--	--	GRMZM2G099802	2.5	77_100	-1	-3.34136	1.85e-05	7.21e-05	-10.224	2.22e-16	2.28e-15	-10.224	2.22e-16	2.39e-15
zma-siR004393-2-2	GGCACGCGGCGACAATTTACTCAT	24	12.3254	0.0209881	*	12.8607	0.00324642	**	11.9443	0.0512901	--	GRMZM2G033680	4	83_106	-1	-0.0884509	0.730478	0.78829	-1.16993	0.000229986	0.000643709	0.473118	0.0461964	0.0818779
zma-siR001388-1-2	ATACTGTAGAAGCCGCAGCCGCAA	24	1.33462	0.0266666	*	-0.498332	0.497468	--	0.111845	0.922101	--	GRMZM2G138425	1	77_100	-1	0.37177	0.17695	0.257782	1.65743	5.99e-14	5.18e-13	1.228	1.97e-07	8.93e-07
zma-siR001414-2	TATGGATTGAGTGGGATTGGATGG	24	-13.359	9e-05	**	-13.359	5.14e-05	**	-13.359	4.19e-05	**	GRMZM2G144387	0.5	415_438	-1	1.50719	0	0	-0.0705848	0.101755	0.157626	1.21645	2.21e-276	8.06e-275
zma-siR000207-1-1	AATCCACATGGATTGAGAGCTAAC	24	-20.9684	0	**	-20.9684	0	**	-20.9684	0	**	GRMZM2G368041	4	1026_1048	-1	1.80514	0.000302132	0.000949823	0.610588	0.32744	0.394807	0.650666	0.289118	0.358982
zma-siR001388-1-2	ATACTGTAGAAGCCGCAGCCGCAA	24	1.33462	0.0266666	*	-0.498332	0.497468	--	0.111845	0.922101	--	GRMZM2G178102	1	48_71	-1	0.233882	0.289558	0.364766	1.39129	1.67e-14	1.54e-13	1.41504	2.77e-15	2.83e-14
zma-siR001251-1-2	AGGGAGAACCGCTGCGGGAGATAA	24	12.103	0.0370984	*	12.8607	0.00324642	**	0	--	--	GRMZM2G449033	4	48_71	-1	-2.52781	6.3e-07	3e-06	-1.60955	1.29e-06	5.07e-06	-1.6031	1.03e-06	4.28e-06
zma-siR005140-2	TTTTTGTCGGGCACTCGGCAAAGA	24	-12.4846	0.00582465	**	-0.275938	0.696745	--	-12.4846	0.00372953	**	GRMZM2G100727	4	1264_1287	-1	10.6402	2.63e-24	3.85e-23	10.1228	4.43e-17	4.73e-16	9.2854	5.82e-10	3.38e-09
zma-siR000685-1-2	ACGGAGTGGTAGTGGAGGGTATAG	24	-12.7069	0.00252941	**	-12.7069	0.00174252	**	1.73988	0.00152267	**	GRMZM2G147811	3	1069_1092	-1	0.453781	0.0782052	0.132551	1.19017	1.77e-07	7.73e-07	0.168017	0.535756	0.609078
zma-siR003339-2	GGCGCCGAGCTCTGACGTGGCGAC	24	12.518	0.0118738	*	12.2086	0.0276236	*	12.1667	0.0303912	*	GRMZM2G055331	4	35_57	-1	-0.314186	0.0389764	0.0742051	-0.246567	0.103958	0.160295	-1.12599	1.13e-10	6.97e-10
zma-siR000997-2	TGGCTGTGGGGAAAAGCTGGCTGT	24	15.0099	8.35e-12	**	14.5305	8.55e-09	**	14.5688	4.62e-09	**	GRMZM2G153722	4	328_350	-1	-1.37508	5.44e-05	0.000194666	-2.8586	5.6e-06	2.04e-05	0.0636498	0.814416	0.856056
zma-siR004819-1	GGAGAGAATCTGGCTGTGAGGAGA	24	1.41592	2.31e-05	**	-14.2919	7.7e-09	**	-14.2919	5.28e-09	**	GRMZM2G173309	1	1486_1509	-1	0.156468	0.63749	0.708711	1.40651	1.37e-07	6.05e-07	0.393983	0.21502	0.298784
zma-siR004660-1-2	GCGACAAATAAAAAGAAACGGATG	24	0	--	--	0	--	--	12.1667	0.0303912	*	GRMZM2G181362	4	3459_3481	-1	1.75121	3.62e-21	4.88e-20	-0.0459426	0.85457	0.885019	-1.85664	8.68e-08	4.09e-07
zma-siR001610-1	CAAATAAAAAGAAACGGAGGGAGT	24	0	--	--	0	--	--	14.7169	5.69e-10	**	GRMZM2G181362	3	3463_3485	-1	1.75121	3.62e-21	4.88e-20	-0.0459426	0.85457	0.885019	-1.85664	8.68e-08	4.09e-07
zma-siR002386-2	TTGCCGAGTGCTTTTTGTCGGGCA	24	-13.2215	0.00020714	**	-13.2215	0.000124089	**	-13.2215	0.000102804	**	GRMZM2G382569	3	1246_1269	-1	4.40234	4.2e-21	5.66e-20	2.23116	0.00176981	0.00427501	2.73521	2.2e-05	7.65e-05
zma-siR001419-2	TTCGTTTTAGTTGTCGCTGGATAG	24	14.1619	7.4e-07	**	14.5712	5.01e-09	**	13.9443	4.16e-06	**	GRMZM2G143883	2	304_327	-1	-2.34136	5.8e-05	0.0002065	-0.423102	0.30246	0.368117	-1.24101	0.00808894	0.017775
zma-siR003646-1	CGGATTGCAGCCGCAGCAAGCCGC	24	-0.96655	0.0494591	--	-0.803186	0.0848659	--	-1.23211	0.0136507	*	GRMZM2G138425	0	102_125	-1	0.37177	0.17695	0.257782	1.65743	5.99e-14	5.18e-13	1.228	1.97e-07	8.93e-07
zma-siR004813-1-2	GGAGAATCTGGCTGTGTAGAGAAT	24	-0.481123	0.36197	--	-0.235297	0.619486	--	-13.8065	1.15e-06	**	GRMZM2G342243	3	1916_1939	-1	0.676852	0.0138963	0.0303561	1.52632	1.61e-10	9.45e-10	1.44621	1.74e-09	9.62e-09
zma-siR003009-2	TCCCTTCCGTCAGCAGTAGAGGCG	24	0.525303	0.248695	--	-13.8996	6.29e-07	**	-13.8996	4.7e-07	**	GRMZM2G057281	0.5	172_195	-1	8.82337	2.05e-07	1.03e-06	9.55075	9.99e-12	6.44e-11	8.92778	6.14e-08	2.95e-07
zma-siR000207-1-1	AATCCACATGGATTGAGAGCTAAC	24	-20.9684	0	**	-20.9684	0	**	-20.9684	0	**	GRMZM2G000741	4	210_232	-1	0.116902	0.42253	0.501996	1.96991	8.29e-77	1.93e-75	2.52295	1.74e-153	5.56e-152
zma-siR003840-2-3	GCCCTCTGCACAGGGGCGGACGGA	24	13.2184	0.000688145	**	10.9862	0.235047	--	0	--	--	GRMZM2G131957	4	1593_1616	-1	-1.13799	3.12e-08	1.72e-07	-0.21824	0.21685	0.296504	-1.01228	4.52e-07	1.96e-06
zma-siR001696-1	CACATGGATTGGATGGGATTGGAA	24	12.518	0.0118738	*	11.9862	0.047179	*	0	--	--	GRMZM2G318633	2	1306_1329	-1	-2.46701	1.24e-05	4.91e-05	-1.53115	0.000499484	0.00132559	-2.12433	1.44e-05	5.12e-05
zma-siR001427-1	ATCCATGTGGATTGAGTGGGATTG	24	0.806039	0.0462027	--	-14.0695	1.08e-07	**	-14.0695	7.81e-08	**	GRMZM2G014826	1	1269_1292	-1	1.56166	6.75e-54	1.45e-52	1.71887	1.08e-67	2.34e-66	2.61473	9.17e-214	3.19e-212
zma-siR004867-1	GGGAACCGCTGCGGGAGATGAAAA	24	0.89852	0.171928	--	-0.498332	0.497468	--	-12.7069	0.00151965	**	GRMZM2G116434	1	56_79	-1	1.05445	0.0105993	0.0239726	1.64139	1.12e-05	3.9e-05	1.71209	2.96e-06	1.16e-05
zma-siR004740-2	GCTTGTAGCCAGCCGAACACGCCC	24	-12.4846	0.00582465	**	-12.4846	0.00420396	**	0.334238	0.699777	--	GRMZM2G040121	1	93_116	-1	4.60536	3e-125	8.64e-124	5.72962	1.5e-299	5.45e-298	4.80497	1.31e-147	4.16e-146
zma-siR002081-1	CATGTGGATTGAGCGGGATTGGAT	24	-0.551513	0.422038	--	-13.0695	0.000299374	**	-13.0695	0.000252302	**	GRMZM2G147811	1	4181_4204	-1	0.453781	0.0782052	0.132551	1.19017	1.77e-07	7.73e-07	0.168017	0.535756	0.609078
zma-siR001416-2-2	CGCGTCGGAGCCGGAGGTGGATGG	24	12.6879	0.00671752	**	0	--	--	0	--	--	GRMZM2G126853	3.5	340_363	-1	-1.1413	4.77e-07	2.31e-06	-0.352188	0.0771004	0.122483	-1.0811	1.33e-06	5.42e-06
zma-siR001416-2-3	CGCGTCGGAGCCGGAGGTGGATGC	24	13.8399	1.28e-05	**	0	--	--	0	--	--	GRMZM2G126853	4	340_363	-1	-1.1413	4.77e-07	2.31e-06	-0.352188	0.0771004	0.122483	-1.0811	1.33e-06	5.42e-06
zma-siR001416-2-1	CGCGTCGGAGCCGGAGGTGGATGT	24	13.9774	4.09e-06	**	0	--	--	0	--	--	GRMZM2G126853	4	340_363	-1	-1.1413	4.77e-07	2.31e-06	-0.352188	0.0771004	0.122483	-1.0811	1.33e-06	5.42e-06
zma-siR002385-2	TCGGGTTCGGTTCGGGTTCGGGTT	24	12.8399	0.00380038	**	12.9862	0.0019008	**	0	--	--	GRMZM2G025592	4	2894_2916	-1	-1.80548	8.19e-14	8.23e-13	-2.32282	6.15e-14	5.3e-13	-2.10506	3.82e-14	3.6e-13
zma-siR000212-2	TCCATATGGATTGAGGGGGATTGA	24	-12.4846	0.00582465	**	-12.4846	0.00420396	**	-12.4846	0.00372953	**	GRMZM2G017290	4	1339_1362	-1	5.2854	0.267514	0.344154	9.34207	3.07e-10	1.76e-09	8.45533	6.47e-06	2.42e-05
zma-siR002517-2-1	CCTGTCGCGTAGGACAGTTCGGCT	24	-0.481123	0.0110081	--	-0.897428	6.59e-06	--	-16.8065	1.32e-47	**	GRMZM2G057281	2	24_47	-1	8.82337	2.05e-07	1.03e-06	9.55075	9.99e-12	6.44e-11	8.92778	6.14e-08	2.95e-07
zma-siR000991-2	AGGGCCTGTTTGGTTTGTGGCTAA	24	0	--	--	14.4457	2.5e-08	**	0	--	--	GRMZM2G446921	3	3766_3789	-1	-1.4871	3.35e-06	1.45e-05	-2.38815	2.9e-07	1.23e-06	-1.24025	4.96e-05	0.000163458
zma-siR002124-2-2	GGAGTGGATTGAGGGGGATTGGCC	24	-0.703515	0.29812	--	-1.0129	0.148057	--	-13.2215	0.000102804	**	GRMZM2G031613	3.5	451_474	-1	1.85274	1.06e-07	5.49e-07	1.87305	8.07e-08	3.65e-07	1.55616	2.16e-05	7.52e-05
zma-siR004676-2	GGCGGAAGATCGCCGGCGGCGCCT	24	-0.381588	0.559724	--	0.501668	0.422004	--	-13.0695	0.000252302	**	GRMZM2G362298	2.5	1854_1876	-1	3.33419	6.72e-09	3.98e-08	2.98452	1.38e-06	5.43e-06	3.62829	2.31e-11	1.49e-10
zma-siR002322-1-2	CCCATCTGGGCTGGGGCACGCAAC	24	2.23732	1.09e-05	**	2.01624	0.000117539	**	0.82234	0.213499	--	GRMZM2G033680	4	69_92	-1	-0.0884509	0.730478	0.78829	-1.16993	0.000229986	0.000643709	0.473118	0.0461964	0.0818779
zma-siR004456-2	TCTGGCCACCAAAAGCTGCTGCGG	24	12.8399	0.00380038	**	13.5712	7.66e-05	**	12.8188	0.00374634	**	GRMZM2G025854	1.5	1951_1974	-1	-1.09699	0.00218136	0.00583015	-0.720681	0.0330146	0.0586846	-2.46914	3.79e-06	1.46e-05
zma-siR000206-1	AATCCACATGGATTGAAGGCTAAC	24	0	--	--	13.7232	2.63e-05	**	13.6073	5.69e-05	**	GRMZM2G060311	2.5	888_911	-1	-9.98014	0	0	-9.98014	1.33e-15	1.32e-14	-9.98014	4.44e-16	4.7e-15
zma-siR004830-1	GGATCAGATGGTTTGCTTGCACGC	24	-13.0695	0.000476997	**	-13.0695	0.000299374	**	-13.0695	0.000252302	**	GRMZM2G134613	2.5	108_131	-1	1.96103	1.13e-11	8.6e-11	0.652331	0.0744092	0.118469	2.81254	6.63e-30	1.03e-28
zma-siR004422-1	GCACAGAAGGACTGCTTGCATAAC	24	-12.8996	0.00109842	**	-12.8996	0.000722263	**	-12.8996	0.000619202	**	GRMZM2G134613	3	134_157	-1	1.96103	1.13e-11	8.6e-11	0.652331	0.0744092	0.118469	2.81254	6.63e-30	1.03e-28
zma-siR001661-2-1	CCATGTGGATTGAGTGGGATTGAG	24	0	--	--	11.9862	0.047179	*	0	--	--	GRMZM2G144387	4	412_435	-1	1.50719	0	0	-0.0705848	0.101755	0.157626	1.21645	2.21e-276	8.06e-275
zma-siR000949-1	AGATCTAGATCGGATGCACCAGAT	24	0	--	--	15.2086	1.12e-13	**	0	--	--	GRMZM2G078924	0	764_787	-1	-2.10076	6.27e-06	2.6e-05	-9.72281	3.2e-13	2.41e-12	-1.85244	2.22e-05	7.69e-05
zma-siR001574-1	ATTAGATCTAGATCGGATGCACCA	24	0	--	--	15.4887	1.82e-16	**	0	--	--	GRMZM2G078924	0	761_784	-1	-2.10076	6.27e-06	2.6e-05	-9.72281	3.2e-13	2.41e-12	-1.85244	2.22e-05	7.69e-05
zma-siR003646-1	CGGATTGCAGCCGCAGCAAGCCGC	24	-0.96655	0.0494591	--	-0.803186	0.0848659	--	-1.23211	0.0136507	*	GRMZM2G179802	0	122_145	-1	1.49927	4.76e-06	2.02e-05	0.0970987	0.820924	0.857907	0.856091	0.0196377	0.03879
zma-siR000669-2	AGAGAGAAGGGGACCGACGCGTAG	24	-13.2215	0.00020714	**	-13.2215	0.000124089	**	-13.2215	0.000102804	**	GRMZM2G118022	3.5	132_154	-1	1.40629	0.00892306	0.0207561	1.8892	0.000132301	0.000386395	0.202308	0.760834	0.808993
zma-siR004077-1-1	CTCTCCCGTCAGCAGTAGAGGCGC	24	0.886901	0.0134643	--	-14.359	3.19e-09	**	-14.359	2.15e-09	**	GRMZM2G440968	3	23_46	-1	3.94947	1.3e-38	2.4e-37	4.82361	2.53e-78	5.94e-77	4.49707	5.36e-61	1.19e-59
zma-siR002196-1-5	CCAGCGACAAATAAAAAGAAACGA	24	-1.38159	0.441766	--	2.08663	0.0418608	*	1.04473	0.436017	--	GRMZM2G358279	3	1975_1998	-1	-0.747299	0.00438356	0.0109654	-1.16132	4.43e-05	0.000141223	-0.441936	0.075185	0.122497
zma-siR000011-2	GCCGACACTGTTGCAGCTGTTTGG	24	0	--	--	11.9862	0.047179	*	0	--	--	GRMZM2G158091	0	2897_2920	-1	-0.945524	0.000140202	0.000465759	-1.33876	5.98e-07	2.45e-06	-0.771861	0.00131092	0.00341212
zma-siR000201-1	AATACTATAGAAGCCGCAGCCGCA	24	0	--	--	12.2086	0.0276236	*	0	--	--	GRMZM2G158091	2	2951_2974	-1	-0.945524	0.000140202	0.000465759	-1.33876	5.98e-07	2.45e-06	-0.771861	0.00131092	0.00341212
zma-siR000978-1	AGCAGCTGCAATCCATAGAGACAA	24	0	--	--	12.2086	0.0276236	*	0	--	--	GRMZM2G158091	2	2926_2949	-1	-0.945524	0.000140202	0.000465759	-1.33876	5.98e-07	2.45e-06	-0.771861	0.00131092	0.00341212
zma-siR001385-1	ATAATGTAGAAGCCGCAGCCGCAG	24	0	--	--	12.2086	0.0276236	*	0	--	--	GRMZM2G158091	2	2952_2975	-1	-0.945524	0.000140202	0.000465759	-1.33876	5.98e-07	2.45e-06	-0.771861	0.00131092	0.00341212
zma-siR001390-1	ATACTGTAGAAGCCGCAGTCGCAG	24	0	--	--	11.9862	0.047179	*	0	--	--	GRMZM2G158091	0.5	2952_2975	-1	-0.945524	0.000140202	0.000465759	-1.33876	5.98e-07	2.45e-06	-0.771861	0.00131092	0.00341212
zma-siR001257-1	AGGGCGTGTTCGGCTGGCTACAAG	24	0	--	--	13.1017	0.00111293	**	0	--	--	GRMZM2G158091	0	2874_2897	-1	-0.945524	0.000140202	0.000465759	-1.33876	5.98e-07	2.45e-06	-0.771861	0.00131092	0.00341212
zma-siR003350-2	GACGACGACGGAGGCGATGGCGGC	24	0	--	--	11.9862	0.047179	*	12.1667	0.0303912	*	GRMZM2G110242	3	1126_1149	-1	-3.80561	7.86e-05	0.000274777	-9.68825	6.44e-13	4.69e-12	-3.40285	5.12e-05	0.000168113
zma-siR001403-1	ATCAATCCGGCAGAAACGAACAAG	24	12.103	0.0370984	*	11.9862	0.047179	*	0	--	--	GRMZM2G035928	4	1430_1453	-1	-0.248448	0.44522	0.525008	0.168073	0.583308	0.648432	1.3717	2.56e-08	1.28e-07
zma-siR000203-1-1	AATACTGTAGAAGCCGCAGCCGGA	24	-1.03366	0.00920552	**	-1.08329	0.00565829	**	-0.829738	0.0255561	--	GRMZM2G178102	1	47_70	-1	0.233882	0.289558	0.364766	1.39129	1.67e-14	1.54e-13	1.41504	2.77e-15	2.83e-14
zma-siR001139-1-2	AGCTGAGCGTTTGGCAGTCCGCAG	24	-14.5434	7.63e-10	**	-14.5434	2.27e-10	**	0.370501	0.31185	--	GRMZM2G125037	4	1279_1302	-1	1.93391	1.8e-06	8.06e-06	0.181838	0.74521	0.791997	0.123735	0.827844	0.866879
zma-siR001661-2-1	CCATGTGGATTGAGTGGGATTGAG	24	0	--	--	11.9862	0.047179	*	0	--	--	GRMZM2G119778	4	1671_1694	-1	-2.01676	1.91e-13	1.79e-12	-3.41583	1.57e-07	6.9e-07	-1.21464	3.05e-09	1.65e-08
zma-siR003979-2-1	GAGCAGCAGTCGGTTGGTGGAGGC	24	-0.131609	0.67088	--	-15.109	5.84e-15	**	0.789475	0.0040092	--	GRMZM2G173536	4	533_555	-1	3.79918	1.27e-57	2.8e-56	6.15135	0	0	5.00322	1.33e-156	4.27e-155
zma-siR002528-1	CCGACACAGTTAGCAGGCCGGCAT	24	0	--	--	12.5712	0.00946984	**	0	--	--	GRMZM2G108919	2.5	212_235	-1	-0.158258	0.206294	0.294269	-1.3542	0	0	-1.28475	0	0
zma-siR004582-1	GCCGCAGCCGGATTGCAGCCGCAG	24	0.770415	0.190939	--	-13.0695	0.000299374	**	0.0971985	0.918256	--	GRMZM2G010491	0	727_750	-1	8.8857	1.05e-07	5.46e-07	11.1874	6.33e-35	1.03e-33	11.2033	1.11e-35	1.89e-34
zma-siR002124-2-2	GGAGTGGATTGAGGGGGATTGGCC	24	-0.703515	0.29812	--	-1.0129	0.148057	--	-13.2215	0.000102804	**	GRMZM2G049077	4	1354_1378	-1	1.74132	7.53e-38	1.37e-36	2.51456	1.81e-99	4.74e-98	1.92452	5.93e-49	1.19e-47
zma-siR001329-1	AGGTTTCGTGCCGGGCTCGCGGGT	24	0	--	--	12.2086	0.0276236	*	13.1667	0.000779385	**	GRMZM2G099802	1.5	77_100	-1	-3.34136	1.85e-05	7.21e-05	-10.224	2.22e-16	2.28e-15	-10.224	2.22e-16	2.39e-15
zma-siR000181-1	AAGGGCTTGTTCGGTTATTCCCAA	24	-15.922	2.47e-24	**	-15.922	1.14e-25	**	0.391598	0.0765307	--	GRMZM2G368041	3.5	949_973	-1	1.80514	0.000302132	0.000949823	0.610588	0.32744	0.394807	0.650666	0.289118	0.358982
zma-siR001320-2	CGGACGGCCCGAATGTACACCTAT	24	0	--	--	12.9862	0.0019008	**	0	--	--	GRMZM2G065076	4	557_580	-1	-1.42682	1.59e-11	1.2e-10	-1.75096	2.31e-14	2.1e-13	-0.600302	0.00104343	0.0027446
zma-siR002070-1	CATGGATTGGATGGGATTGGAAAA	24	13.103	0.00121636	**	0	--	--	0	--	--	GRMZM2G394528	0	3115_3138	-1	-2.53228	0	0	-1.41833	9.86e-14	8.22e-13	-1.25986	6.68e-14	6.07e-13
zma-siR003807-2	TACATGGATTGAGAGCTAACCGGA	24	12.518	0.0118738	*	0	--	--	0	--	--	GRMZM2G394528	1	3195_3218	-1	-2.53228	0	0	-1.41833	9.86e-14	8.22e-13	-1.25986	6.68e-14	6.07e-13
zma-siR001616-2	GTGTGGGCCGGCACCACTGTTGGG	24	12.103	0.0370984	*	0	--	--	0	--	--	GRMZM2G125768	2	2504_2527	-1	-1.29233	1.23e-08	7.09e-08	-0.788855	0.00016944	0.000485299	-0.845516	5.38e-05	0.000175806
zma-siR002272-2	GTGGACCGGCACCACTGTTGGGCT	24	12.8399	0.00380038	**	0	--	--	0	--	--	GRMZM2G125768	1	2506_2529	-1	-1.29233	1.23e-08	7.09e-08	-0.788855	0.00016944	0.000485299	-0.845516	5.38e-05	0.000175806
zma-siR001000-2	TCCAAATGGGCTGGGTTGGGCTGG	24	13.103	0.00121636	**	0	--	--	13.1667	0.000779385	**	GRMZM2G026839	4	43_66	-1	-2.37346	9.2e-09	5.36e-08	-2.33164	7.04e-09	3.54e-08	-2.63495	6.24e-08	2.99e-07
zma-siR004384-2-1	GGACCGCGGACCGTCCGGCCTCAA	24	-12.8996	0.00109842	**	-12.8996	0.000722263	**	-0.0807992	0.86275	--	GRMZM2G310947	1	41_64	-1	2.83617	7.7e-55	1.67e-53	3.496	2.5e-103	6.65e-102	3.13262	4.19e-74	1.01e-72
zma-siR001668-1	CAATCCGACACAAACGAACAAGGC	24	0.0658712	0.89128	--	-14.359	3.19e-09	**	-14.359	2.15e-09	**	GRMZM2G127418	1	66_89	-1	11.6667	9.06e-49	1.86e-47	11.1997	3.19e-35	5.2e-34	13.0661	7.36e-128	2.22e-126
zma-siR004814-1	GGAGAATCTGGTTGTGGGGAGAAT	24	0	--	--	12.2086	0.0276236	*	0	--	--	GRMZM2G113652	3.5	2508_2531	-1	-1.56631	9.12e-08	4.78e-07	-3.79292	1.7e-05	5.77e-05	-1.68474	1.61e-08	8.21e-08
zma-siR000211-2-2	TACACATGGATTGGATGGGATTGG	24	1.80604	0.000184159	**	2.41921	1.46e-08	**	1.6474	0.000754023	**	GRMZM2G178517	3	1724_1747	-1	0.222438	0.0921832	0.153473	-1.87856	0	0	-1.35124	0	0
zma-siR003996-1	CTCCCGTCAGCAGTAGAGACGCAA	24	-14.0695	2.62e-07	**	-0.0244006	0.929201	--	-14.0695	7.81e-08	**	GRMZM2G400961	1	1558_1581	-1	9.15735	3.67e-09	2.22e-08	9.51175	1.98e-11	1.25e-10	10.1176	3.48e-17	3.89e-16
zma-siR004732-2	TCTATTTATAGGCACGGGACGCAG	24	14.2729	2.37e-07	**	0	--	--	0	--	--	GRMZM2G032218	4	1407_1429	-1	-0.736966	0.375506	0.456277	1.73171	0.00141693	0.00347449	2.34448	1.1e-06	4.54e-06
zma-siR004233-1	CTTTTGTCGGGCACTCGGCAAAGA	24	0.391002	0.301217	--	-0.498332	0.225451	--	-14.4846	3.57e-10	**	GRMZM2G125762	0	1883_1906	-1	1.59212	0.000221166	0.000705901	2.56144	1.87e-12	1.28e-11	2.36854	2.39e-10	1.43e-09
zma-siR004885-1	GGGGAACCGCTGCGGGAGATGAAA	24	2.20337	9.4e-07	**	1.94645	2.84e-05	**	0.990284	0.0740983	--	GRMZM2G074567	2	51_74	-1	-0.346716	0.150407	0.224496	-1.15802	3.68e-05	0.000118389	-0.454238	0.0640516	0.10778
zma-siR000181-1	AAGGGCTTGTTCGGTTATTCCCAA	24	-15.922	2.47e-24	**	-15.922	1.14e-25	**	0.391598	0.0765307	--	GRMZM2G163749	1	2857_2880	-1	2.89988	2.66e-21	3.6e-20	2.61952	5.83e-16	5.85e-15	2.44184	1.87e-13	1.57e-12
zma-siR001280-1	AGGGGGAACCGCTGCGGAAGATGA	24	0	--	--	0	--	--	12.1667	0.0303912	*	GRMZM2G179133	2	49_72	-1	-1.19226	3.88e-08	2.11e-07	-2.0572	2.19e-12	1.49e-11	-3.94807	3.74e-06	1.44e-05
zma-siR002051-2	GTGGGAACCGCTGCGGAAGATGAA	24	0	--	--	0	--	--	12.3594	0.0180079	*	GRMZM2G179133	4	50_73	-1	-1.19226	3.88e-08	2.11e-07	-2.0572	2.19e-12	1.49e-11	-3.94807	3.74e-06	1.44e-05
zma-siR000092-2	ACTAGGTGAGTGCCCGTGCGTTGC	24	0	--	--	12.8607	0.00324642	**	12.3594	0.0180079	*	GRMZM2G124524	3.5	1907_1930	-1	-2.90462	2.72e-13	2.47e-12	-4.03093	0	0	-3.42786	0	0
zma-siR001398-2	GTGCGTTGCAACGGGAACATATAA	24	0.940341	0.496123	--	2.20211	0.0276479	*	0.459769	0.807514	--	GRMZM2G163914	2.5	4094_4117	-1	-1.44257	7.58e-06	3.12e-05	-1.14009	0.000222642	0.000624955	-0.517653	0.0580916	0.0987914
zma-siR003158-2	TTTCTGTTGGATTGGTGGGTCGGA	24	0	--	--	13.3081	0.000381531	**	13.5293	9.61e-05	**	GRMZM2G448692	3	1983_2006	-1	-1.54186	0	0	-1.45525	2.44e-15	2.38e-14	-1.91306	0	0
zma-siR004918-2	TCGCCAATATGTCATCGGACCCAC	24	0.940341	0.00191807	--	-14.8065	2.78e-12	**	-14.8065	1.64e-12	**	GRMZM2G093405	3	1151_1174	-1	1.29323	1.4e-42	2.71e-41	1.7183	2.73e-84	6.62e-83	2.69114	7.85e-291	2.87e-289
zma-siR000089-1-3	AACGCACGGGCACATACCTAGTTT	24	12.3254	0.0209881	*	0	--	--	0	--	--	GRMZM2G163914	2.5	232_255	-1	-1.44257	7.58e-06	3.12e-05	-1.14009	0.000222642	0.000624955	-0.517653	0.0580916	0.0987914
zma-siR000093-1	AACGCACGGGCATATACCTAGTAA	24	12.3254	0.0209881	*	0	--	--	0	--	--	GRMZM2G163914	3.5	232_255	-1	-1.44257	7.58e-06	3.12e-05	-1.14009	0.000222642	0.000624955	-0.517653	0.0580916	0.0987914
zma-siR004077-1-2	CTCTCCCGTCAGCAGTAGAGGCAC	24	0.618412	0.129245	--	-14.1475	4.48e-08	**	-14.1475	3.18e-08	**	GRMZM2G400961	2	1556_1579	-1	9.15735	3.67e-09	2.22e-08	9.51175	1.98e-11	1.25e-10	10.1176	3.48e-17	3.89e-16
zma-siR002977-2-1	GTTTAGAGGACGTTGTTGGAGGGG	24	0	--	--	0	--	--	12.5293	0.0106703	*	GRMZM2G060216	1.5	866_889	-1	-1.09444	0.00176679	0.00480738	-1.54969	5.06e-05	0.000159427	-2.69474	6.53e-06	2.44e-05
zma-siR002977-2-2	GTTTAGAGGACGTTGTTGGAGGGA	24	0	--	--	0	--	--	14.1667	5.13e-07	**	GRMZM2G060216	1	866_889	-1	-1.09444	0.00176679	0.00480738	-1.54969	5.06e-05	0.000159427	-2.69474	6.53e-06	2.44e-05
zma-siR005042-1-1	GTTTAGAGGACGTTGCTGGAGAGA	24	0	--	--	0	--	--	14.3136	1.07e-07	**	GRMZM2G060216	1.5	866_889	-1	-1.09444	0.00176679	0.00480738	-1.54969	5.06e-05	0.000159427	-2.69474	6.53e-06	2.44e-05
zma-siR005042-1-2	GTTTAGAGGACGTTGCTGGAGAGC	24	0	--	--	0	--	--	13.1667	0.000779385	**	GRMZM2G060216	2.5	866_889	-1	-1.09444	0.00176679	0.00480738	-1.54969	5.06e-05	0.000159427	-2.69474	6.53e-06	2.44e-05
zma-siR003461-1	CGCTCCCGGGAGGGACCTCGTCGG	24	-12.7069	0.00252941	**	-12.7069	0.00174252	**	-12.7069	0.00151965	**	GRMZM2G122277	4	537_559	-1	0.857482	0.000186982	0.000603935	3.60165	4.81e-143	1.43e-141	3.44444	2.68e-125	8.03e-124
zma-siR002823-2	GGTCGGAACGATTCCTAGCCGGAT	24	12.103	0.0370984	*	0	--	--	11.9443	0.0512901	--	GRMZM2G011030	0.5	1513_1536	-1	-1.20013	1.86e-05	7.22e-05	-1.1981	2.22e-05	7.39e-05	-1.57701	1.22e-07	5.64e-07
zma-siR004582-1	GCCGCAGCCGGATTGCAGCCGCAG	24	0.770415	0.190939	--	-13.0695	0.000299374	**	0.0971985	0.918256	--	GRMZM2G178102	0	65_88	-1	0.233882	0.289558	0.364766	1.39129	1.67e-14	1.54e-13	1.41504	2.77e-15	2.83e-14
zma-siR000532-2	GGGCCGTTGTAGAGTGGACGGTGA	24	-13.2215	0.00020714	**	-13.2215	0.000124089	**	-13.2215	0.000102804	**	GRMZM2G361391	3	1625_1648	-1	0.757278	0.0308732	0.0608822	1.38409	1.17e-05	4.05e-05	0.389238	0.299794	0.370133
zma-siR003670-1-1	CGGCCTCAGGGCCGGACCGTCCGG	24	-16.2571	1.71e-30	**	-1.04853	2.19e-05	**	-1.54023	7.09e-09	**	GRMZM2G310947	1	56_79	-1	2.83617	7.7e-55	1.67e-53	3.496	2.5e-103	6.65e-102	3.13262	4.19e-74	1.01e-72
zma-siR001389-1	ATACTGTAGAAGCCGCAGCCGGAT	24	0	--	--	13.7936	1.54e-05	**	13.5293	9.61e-05	**	GRMZM2G158091	2	2952_2975	-1	-0.945524	0.000140202	0.000465759	-1.33876	5.98e-07	2.45e-06	-0.771861	0.00131092	0.00341212
zma-siR003803-1	CGGTGGTGCACCGGACAGTGTCCG	24	-13.0695	0.000476997	**	-13.0695	0.000299374	**	-13.0695	0.000252302	**	GRMZM2G035045	4	1047_1070	-1	3.30024	6.49e-48	1.33e-46	5.30364	3.27e-257	1.15e-255	6.08569	0	0
zma-siR004868-1	GGGAAGAATCTGGCTGTGTAGAGA	24	-14.1475	1.14e-07	**	-14.1475	4.48e-08	**	-0.264596	0.535589	--	GRMZM2G114131	2.5	1264_1287	-1	1.25865	0.0084417	0.0197237	2.4375	3.25e-10	1.86e-09	1.65896	0.000185004	0.000549752
zma-siR001194-1-1	AGGCACGTGGGCCAGCCCGACCCG	24	-13.0695	0.000476997	**	-2.66825	0.0076969	**	-1.71016	0.0404044	*	GRMZM2G103179	4	53_76	-1	1.28956	9.8e-10	6.26e-09	0.925812	4.24e-05	0.000135673	1.80379	6.95e-21	8.66e-20
zma-siR004864-2	TGTAGAAGCCGCAGCCGCAGCCGG	24	0	--	--	12.5712	0.00946984	**	11.9443	0.0512901	--	GRMZM2G107377	0	1785_1808	-1	-1.60662	0	0	-1.96508	3.44e-14	3.08e-13	-2.80881	2.24e-11	1.45e-10
zma-siR001441-1	ATCCGACAGAAACGAACAAGCCCT	24	0	--	--	14.2086	3.63e-07	**	14.1667	5.13e-07	**	GRMZM2G011030	3	1588_1611	-1	-1.20013	1.86e-05	7.22e-05	-1.1981	2.22e-05	7.39e-05	-1.57701	1.22e-07	5.64e-07
zma-siR001388-1-4	ATACTGTAGAAGCCGCAGCCGCAG	24	-0.902326	1e-25	--	-0.926347	8.03e-28	--	-1.59733	6.31e-65	**	GRMZM2G138425	0	77_100	-1	0.37177	0.17695	0.257782	1.65743	5.99e-14	5.18e-13	1.228	1.97e-07	8.93e-07
zma-siR002823-2	GGTCGGAACGATTCCTAGCCGGAT	24	12.103	0.0370984	*	0	--	--	11.9443	0.0512901	--	GRMZM2G448692	2	2000_2023	-1	-1.54186	0	0	-1.45525	2.44e-15	2.38e-14	-1.91306	0	0
zma-siR005076-2-2	TTTCTTTTTATTTGTCGCTGGATA	24	13.518	0.000124605	**	13.4887	0.000130795	**	13.2663	0.000461814	**	GRMZM2G333069	3	567_590	-1	-0.338814	0.0367672	0.0702744	-4.46911	5.6e-06	2.04e-05	-5.52356	5.12e-05	0.000168327
zma-siR002280-1-1	CCCACAAATCATAGACACAGACGG	24	1.65236	2.62e-07	**	1.86424	1.01e-09	**	1.92543	1.52e-10	**	GRMZM2G146346	0	1346_1369	-1	0.119691	0.669198	0.732981	-2.37358	1.79e-06	6.91e-06	-1.05308	0.00193302	0.00485204
zma-siR001414-2	TATGGATTGAGTGGGATTGGATGG	24	-13.359	9e-05	**	-13.359	5.14e-05	**	-13.359	4.19e-05	**	GRMZM2G457697	3	900_923	-1	1.30793	1.26e-31	2.13e-30	0.759328	8.36e-10	4.64e-09	0.357741	0.00648536	0.014468
zma-siR004586-2	GCTTCCATCTTCGGGTCGCGGCAG	24	0	--	--	11.9862	0.047179	*	0	--	--	GRMZM2G092604	4	1881_1903	-1	0.393566	0.242694	0.325736	-0.777608	0.0615224	0.101351	1.25847	1.27e-05	4.55e-05
zma-siR004049-2	GAGCGAGCCAGCGAGCCACGAGCA	24	0	--	--	12.8607	0.00324642	**	0	--	--	GRMZM2G095657	4	84_106	-1	-0.602518	2.9e-08	1.61e-07	-1.36309	1.14e-13	9.37e-13	-0.954628	4.53e-13	3.54e-12
zma-siR003990-2	CTGAAAATCTGGCTGTGGGGAGAA	24	0.733889	0.148652	--	-13.4846	2.13e-05	**	-13.4846	1.71e-05	**	GRMZM2G173309	4	1470_1493	-1	0.156468	0.63749	0.708711	1.40651	1.37e-07	6.05e-07	0.393983	0.21502	0.298784
zma-siR003461-1	CGCTCCCGGGAGGGACCTCGTCGG	24	-12.7069	0.00252941	**	-12.7069	0.00174252	**	-12.7069	0.00151965	**	GRMZM2G110145	4	702_724	-1	1.19051	7.08e-12	5.5e-11	3.30567	2.21e-167	6.85e-166	2.6508	5.04e-87	1.29e-85
zma-siR002802-1	CCGGATTGCAGCCGCAGCAAGCCG	24	-13.2215	0.00020714	**	-13.2215	0.000124089	**	-13.2215	0.000102804	**	GRMZM2G138425	0	101_124	-1	0.37177	0.17695	0.257782	1.65743	5.99e-14	5.18e-13	1.228	1.97e-07	8.93e-07
zma-siR004417-1	GATTGCAGCCGCAGCAAGCCGCAG	24	-12.4846	0.00582465	**	-12.4846	0.00420396	**	-12.4846	0.00372953	**	GRMZM2G138425	0	104_127	-1	0.37177	0.17695	0.257782	1.65743	5.99e-14	5.18e-13	1.228	1.97e-07	8.93e-07
zma-siR005053-1	TACTGTAGAAGCCGCAGCCGGATT	24	0	--	--	12.7232	0.00554464	**	12.1667	0.0303912	*	GRMZM2G107377	2.5	1782_1805	-1	-1.60662	0	0	-1.96508	3.44e-14	3.08e-13	-2.80881	2.24e-11	1.45e-10
zma-siR002802-1	CCGGATTGCAGCCGCAGCAAGCCG	24	-13.2215	0.00020714	**	-13.2215	0.000124089	**	-13.2215	0.000102804	**	GRMZM2G178102	0	72_95	-1	0.233882	0.289558	0.364766	1.39129	1.67e-14	1.54e-13	1.41504	2.77e-15	2.83e-14
zma-siR004417-1	GATTGCAGCCGCAGCAAGCCGCAG	24	-12.4846	0.00582465	**	-12.4846	0.00420396	**	-12.4846	0.00372953	**	GRMZM2G178102	0	75_98	-1	0.233882	0.289558	0.364766	1.39129	1.67e-14	1.54e-13	1.41504	2.77e-15	2.83e-14
zma-siR003581-1-1	CGGACGGTCCGCGCGTGCGTAGAA	24	-0.551513	0.422038	--	-0.34633	0.577648	--	-13.0695	0.000252302	**	GRMZM2G105364	3.5	1360_1383	-1	1.67875	1.02e-67	2.38e-66	1.44009	6.41e-46	1.18e-44	1.6205	2.98e-62	6.64e-61
zma-siR004119-2	TCTCTATGGATTGCAGCTGCAGCA	24	-14.8538	5.12e-12	**	-14.8538	1.15e-12	**	-14.8538	6.67e-13	**	GRMZM2G172357	2	399_422	-1	1.30425	2.61e-13	2.38e-12	0.993159	1.58e-07	6.91e-07	2.28564	1.67e-52	3.46e-51
zma-siR003067-2	GTGGCGGTGCCCTCTGCACAGGGG	24	-12.4846	0.00582465	**	-12.4846	0.00420396	**	-0.317838	0.65671	--	GRMZM2G105364	3	1251_1274	-1	1.67875	1.02e-67	2.38e-66	1.44009	6.41e-46	1.18e-44	1.6205	2.98e-62	6.64e-61
zma-siR000203-1-1	AATACTGTAGAAGCCGCAGCCGGA	24	-1.03366	0.00920552	**	-1.08329	0.00565829	**	-0.829738	0.0255561	--	GRMZM2G138425	1	76_99	-1	0.37177	0.17695	0.257782	1.65743	5.99e-14	5.18e-13	1.228	1.97e-07	8.93e-07
zma-siR004325-1-2	GACGGTCCGCGACCTGGCGCGAGG	24	12.9774	0.00215003	**	12.2086	0.0276236	*	10.3594	0.416078	--	GRMZM2G036921	3.5	419_443	-1	-1.03806	0	0	-1.37372	1.05e-12	7.44e-12	-1.03189	0	0
zma-siR002121-1	CCAATACACATGGATTGGATGGGA	24	-1.11855	0.0308869	*	-1.36083	0.0099651	**	-0.955268	0.0498529	--	GRMZM2G052562	0	1421_1444	-1	4.61543	5.1e-13	4.45e-12	5.44416	6.99e-24	9.07e-23	6.2935	7.22e-45	1.38e-43
zma-siR000211-2-2	TACACATGGATTGGATGGGATTGG	24	1.80604	0.000184159	**	2.41921	1.46e-08	**	1.6474	0.000754023	**	GRMZM2G024104	3.5	705_728	-1	0.234649	0.095838	0.158149	-1.23633	1.36e-11	8.67e-11	-0.471356	0.00293718	0.00711015
zma-siR003646-1	CGGATTGCAGCCGCAGCAAGCCGC	24	-0.96655	0.0494591	--	-0.803186	0.0848659	--	-1.23211	0.0136507	*	GRMZM2G178102	0	73_96	-1	0.233882	0.289558	0.364766	1.39129	1.67e-14	1.54e-13	1.41504	2.77e-15	2.83e-14
zma-siR003158-2	TTTCTGTTGGATTGGTGGGTCGGA	24	0	--	--	13.3081	0.000381531	**	13.5293	9.61e-05	**	GRMZM2G011030	4	1496_1519	-1	-1.20013	1.86e-05	7.22e-05	-1.1981	2.22e-05	7.39e-05	-1.57701	1.22e-07	5.64e-07
zma-siR000184-1	AAGGGGTAGACTGTCATTCCGTGT	24	-14.4846	1.76e-09	**	-14.4846	5.48e-10	**	-1.03773	0.0215703	*	GRMZM2G058900	3.5	672_696	-1	1.13096	3.96e-09	2.38e-08	2.9165	4.54e-95	1.16e-93	1.59024	2.65e-19	3.15e-18
zma-siR005004-2-1	TCTCCCTTCCCATAAGCACGACAG	24	-1.07347	0.0323341	*	-1.56872	0.00332107	**	-2.61062	3.64e-05	**	GRMZM2G038677	2.5	1425_1448	-1	0.349584	0.776992	0.82215	7.08112	1.12e-117	3.14e-116	6.21322	1.73e-63	3.9e-62
zma-siR003009-2	TCCCTTCCGTCAGCAGTAGAGGCG	24	0.525303	0.248695	--	-13.8996	6.29e-07	**	-13.8996	4.7e-07	**	GRMZM2G400961	1	1555_1578	-1	9.15735	3.67e-09	2.22e-08	9.51175	1.98e-11	1.25e-10	10.1176	3.48e-17	3.89e-16
zma-siR003576-1	CGGACGGTCCGCGCGCGCGCAGAG	24	-0.381587	0.540265	--	-1.0129	0.148057	--	-13.2215	0.000102804	**	GRMZM2G105364	3	1360_1383	-1	1.67875	1.02e-67	2.38e-66	1.44009	6.41e-46	1.18e-44	1.6205	2.98e-62	6.64e-61
zma-siR000034-1	AAATAAAAAGAAACGGAGGGAGTA	24	0	--	--	14.1561	6.19e-07	**	0	--	--	GRMZM2G039186	3.5	3055_3078	-1	-0.290735	0.231908	0.326353	-1.51576	6.31e-07	2.57e-06	-1.20016	2.53e-05	8.69e-05
[truncated: 491 more rows]
