# Supplementary material for: Endogenous small interfering RNAs associated with maize embryonic callus formation
Source: PLoS One. 2017 Jul 3;12(7):e0180567. doi: 10.1371/journal.pone.0180567 (PMC5495461; doi:10.1371/journal.pone.0180567)
Supplement: S2 Table — (XLSX) [file pone.0180567.s003.xlsx]

## Sheet: 工作表1
S2 Table. The correlation and P-value of siRNAs, and the expression levels and methylation levels of target genes.
siRNA	Target_gene	Correlation of siRNA and RNA of Target gene	P_value	Correlation of siRNA and Methylation of Target gene	P_value	Correlation of RNA and Methylation of Target gene	P_value
zma-siR001388-2-1	GRMZM2G434098	-0.999783	0.000217121
zma-siR004003-2	GRMZM2G400961	-0.99953	0.000470373
zma-siR001091-1-2	GRMZM2G349651	-0.998905	0.00109475
zma-siR003963-1-2	GRMZM2G136296	-0.998842	0.00115802
zma-siR001440-1-2	GRMZM2G448692	-0.998705	0.00129545
zma-siR000664-1	GRMZM2G105364	-0.998695	0.00130468
zma-siR002188-1	GRMZM2G030341	-0.997317	0.00268296
zma-siR000662-1	GRMZM2G105364	-0.997175	0.00282517
zma-siR005058-2	GRMZM2G150674	-0.996606	0.00339382
zma-siR001440-1-2	GRMZM2G011030	-0.996477	0.00352276	-0.786188	0.213812	-0.0127772	0.987223
zma-siR005076-2-2	GRMZM2G150674	-0.995467	0.0045331
zma-siR000699-1	GRMZM2G105364	-0.995288	0.00471208
zma-siR000990-2	GRMZM2G106427	-0.994986	0.00501382
zma-siR002984-2-3	GRMZM2G171469	-0.994327	0.00567337
zma-siR002902-2	GRMZM2G031837	-0.993485	0.00651488
zma-siR000870-1	GRMZM2G060451	-0.993191	0.00680919
zma-siR001446-1	GRMZM2G011030	-0.991718	0.00828205	-0.786188	0.213812	-0.0127772	0.987223
zma-siR003391-2-1	GRMZM2G359521	-0.991102	0.00889791
zma-siR001002-2	GRMZM2G124567	-0.990959	0.00904126
zma-siR002757-2-5	GRMZM2G105364	-0.990665	0.00933502
zma-siR001398-1	GRMZM2G134113	-0.990425	0.00957531
zma-siR000542-1	GRMZM2G105364	-0.989986	0.0100137
zma-siR001090-1-4	GRMZM2G076399	-0.989673	0.010327
zma-siR001090-1-1	GRMZM2G349651	-0.989108	0.0108923
zma-siR004919-1	GRMZM2G146346	-0.988953	0.0110465
zma-siR002121-1	GRMZM2G066067	-0.98869	0.0113095
zma-siR001091-1-1	GRMZM2G150674	-0.988324	0.0116763
zma-siR005018-2	GRMZM2G102923	-0.988295	0.0117046
zma-siR001661-2-3	GRMZM2G178517	-0.987449	0.0125514
zma-siR000870-1	GRMZM2G099074	-0.987441	0.0125587
zma-siR004570-1	GRMZM2G039385	-0.987075	0.0129249
zma-siR000870-2-1	GRMZM2G107377	-0.986535	0.0134646
zma-siR001446-1	GRMZM2G448692	-0.985739	0.0142607
zma-siR000003-2	GRMZM2G048680	-0.985479	0.0145212	-0.468825	0.531175	-0.577062	0.422938
zma-siR003821-2	GRMZM2G400961	-0.985424	0.0145762
zma-siR002278-2	GRMZM2G146346	-0.985409	0.0145909
zma-siR001400-1	GRMZM2G099074	-0.984912	0.0150876
zma-siR001218-2-7	GRMZM2G132857	-0.984593	0.0154072
zma-siR001419-2	GRMZM2G314692	-0.984485	0.0155146	-0.14581	0.85419	-0.333333	0.666667
zma-siR000200-1-1	GRMZM2G171022	-0.984054	0.0159462
zma-siR000200-1-2	GRMZM2G171022	-0.984054	0.0159462
zma-siR000200-1-4	GRMZM2G171022	-0.984054	0.0159462
zma-siR000200-1-3	GRMZM2G171022	-0.984054	0.0159462
zma-siR003934-1	GRMZM2G171022	-0.984054	0.0159462
zma-siR003963-1-2	GRMZM2G371316	-0.983885	0.016115
zma-siR001091-1-1	GRMZM2G349651	-0.983762	0.0162379
zma-siR001090-1-6	GRMZM2G333069	-0.983239	0.016761
zma-siR001388-2-1	GRMZM2G158091	-0.98242	0.0175798
zma-siR005076-2-2	GRMZM2G314692	-0.980946	0.0190541	0.355433	0.644567	-0.997792	0.00220788
zma-siR002829-2	GRMZM2G139535	-0.979837	0.0201633
zma-siR002774-1-2	GRMZM2G310947	-0.979331	0.0206691
zma-siR000728-1	GRMZM2G105364	-0.979207	0.0207928
zma-siR003058-2	GRMZM2G105364	-0.979207	0.0207928
zma-siR003231-1	GRMZM2G105364	-0.979207	0.0207928
zma-siR004194-2	GRMZM2G105364	-0.979207	0.0207928
zma-siR004294-1	GRMZM2G105364	-0.979207	0.0207928
zma-siR004940-1	GRMZM2G105364	-0.979207	0.0207928
zma-siR003516-2	GRMZM2G105364	-0.979207	0.0207928
zma-siR000663-1	GRMZM2G105364	-0.979207	0.0207928
zma-siR002746-2	GRMZM2G105364	-0.979207	0.0207928
zma-siR003033-2	GRMZM2G105364	-0.979207	0.0207928
zma-siR003204-1	GRMZM2G105364	-0.979207	0.0207928
zma-siR003751-1	GRMZM2G105364	-0.979207	0.0207928
zma-siR004627-2	GRMZM2G105364	-0.979207	0.0207928
zma-siR004644-2-3	GRMZM2G105364	-0.979207	0.0207928
zma-siR004473-1	GRMZM2G105364	-0.979207	0.0207928
zma-siR001886-2	GRMZM2G105364	-0.979207	0.0207928
zma-siR004170-2	GRMZM2G105364	-0.979207	0.0207928
zma-siR002196-1-2	GRMZM2G349651	-0.97919	0.0208102
zma-siR004498-2	GRMZM2G146346	-0.97918	0.02082
zma-siR004278-1	GRMZM2G011030	-0.978988	0.0210122
zma-siR005058-2	GRMZM2G314692	-0.977485	0.0225155	0.747566	0.252434	-0.577241	0.422759
zma-siR001091-1-2	GRMZM2G061728	-0.977326	0.0226743
zma-siR000787-1-2	GRMZM2G024005	-0.976787	0.0232135
zma-siR001442-1-2	GRMZM2G132857	-0.976487	0.0235126
zma-siR001310-1	GRMZM2G105364	-0.975667	0.0243329
zma-siR001400-1	GRMZM2G060451	-0.975065	0.024935
zma-siR000214-2	GRMZM2G016250	-0.974744	0.025256
zma-siR001415-2-1	GRMZM2G024104	-0.974603	0.0253967	0.937868	0.0621316	-0.580611	0.419389
zma-siR000664-1	GRMZM2G362298	-0.972575	0.027425
zma-siR001196-1	GRMZM2G127948	-0.972215	0.0277849
zma-siR004278-1	GRMZM2G448692	-0.972152	0.0278476
zma-siR002754-2	GRMZM2G105364	-0.972031	0.0279685
zma-siR002754-2	GRMZM2G362298	-0.971587	0.0284126
zma-siR001096-1-2	GRMZM2G362298	-0.971282	0.0287176
zma-siR002523-2-1	GRMZM2G007249	-0.971274	0.0287263
zma-siR001403-1	GRMZM2G132857	-0.971235	0.0287654
zma-siR001090-1-1	GRMZM2G076399	-0.970932	0.0290682
zma-siR004976-2	GRMZM2G400961	-0.968802	0.0311982
zma-siR000815-1-1	GRMZM2G400961	-0.968551	0.0314486
zma-siR002997-2	GRMZM2G102231	-0.968174	0.0318259
zma-siR000781-1	GRMZM2G024005	-0.968089	0.0319111
zma-siR003521-2-1	GRMZM2G471357	-0.967274	0.0327257
zma-siR003337-2	GRMZM2G084806	-0.966916	0.0330837
zma-siR005052-1-2	GRMZM2G076435	-0.966625	0.0333749
zma-siR002196-1-2	GRMZM2G150674	-0.966599	0.0334006
zma-siR005076-1	GRMZM2G143883	-0.966315	0.0336855
zma-siR001091-1-1	GRMZM2G314692	-0.966014	0.0339862	0.210711	0.789289	-0.597296	0.402704
zma-siR000319-1	GRMZM2G043887	-0.964594	0.0354059
zma-siR000086-2-2	GRMZM2G013465	-0.964016	0.0359843	-0.13165	0.86835	-0.333333	0.666667
zma-siR001419-2	GRMZM2G150674	-0.963742	0.0362578
zma-siR001415-2-1	GRMZM2G178517	-0.962916	0.0370838
zma-siR000242-1	GRMZM2G115939	-0.962464	0.0375362
zma-siR000034-1	GRMZM2G115939	-0.962464	0.0375362
zma-siR000036-2	GRMZM2G010196	-0.962204	0.0377964
zma-siR002464-2-3	GRMZM2G400961	-0.96202	0.0379801
zma-siR002092-2	GRMZM2G026523	-0.961295	0.0387051
zma-siR000034-1	GRMZM2G051771	-0.961041	0.0389592
zma-siR000242-1	GRMZM2G051771	-0.961041	0.0389592
zma-siR001770-1	GRMZM2G009661	-0.960182	0.0398181
zma-siR000444-1	GRMZM2G039385	-0.960135	0.039865
zma-siR002196-1-2	GRMZM2G314692	-0.959973	0.0400273	0.470641	0.529359	0.560372	0.439628
zma-siR000699-1	GRMZM2G362298	-0.959336	0.0406639
zma-siR005058-2	GRMZM2G349651	-0.959145	0.0408555
zma-siR001442-1-3	GRMZM2G132857	-0.958262	0.0417381
zma-siR000662-1	GRMZM2G362298	-0.957887	0.0421132
zma-siR003963-1-2	GRMZM2G459811	-0.95775	0.0422497
zma-siR001090-1-1	GRMZM2G150674	-0.957179	0.0428213
zma-siR003572-2-1	GRMZM2G174776	-0.956278	0.0437223
zma-siR004633-2-2	GRMZM2G105364	-0.956119	0.0438807
zma-siR003402-2	GRMZM2G105364	-0.955954	0.0440459
zma-siR002757-2-5	GRMZM2G362298	-0.955885	0.0441146
zma-siR001091-1-2	GRMZM2G150674	-0.954773	0.0452268
zma-siR000200-1-1	GRMZM2G054481	-0.954742	0.0452584
zma-siR000200-1-4	GRMZM2G054481	-0.954742	0.0452584
zma-siR003934-1	GRMZM2G054481	-0.954742	0.0452584
zma-siR000200-1-3	GRMZM2G054481	-0.954742	0.0452584
zma-siR000200-1-2	GRMZM2G054481	-0.954742	0.0452584
zma-siR003585-1-1	GRMZM2G310947	-0.954703	0.0452968
zma-siR000870-2-1	GRMZM2G132450	-0.954339	0.0456613
zma-siR001445-1	GRMZM2G448692	-0.953374	0.0466259
zma-siR001090-1-1	GRMZM2G061728	-0.952505	0.0474949
zma-siR001214-1	GRMZM2G448692	-0.952346	0.0476541
zma-siR004787-1-2	GRMZM2G130699	-0.952245	0.0477547
zma-siR002610-1	GRMZM2G076435	-0.951894	0.0481059
zma-siR001091-1-1	GRMZM2G061728	-0.950922	0.0490777
zma-siR001090-1-4	GRMZM2G314692	-0.949127	0.0508733	-0.377617	0.622383	1	1.11022e-16
zma-siR000207-1-1	GRMZM2G066067	-0.948306	0.0516936
zma-siR000207-1-2	GRMZM2G066067	-0.948306	0.0516936
zma-siR000207-1-3	GRMZM2G066067	-0.948306	0.0516936
zma-siR000870-2-1	GRMZM2G434098	-0.947115	0.0528848
zma-siR001398-1	GRMZM2G102923	-0.946812	0.0531876
zma-siR002081-1	AC210204.3_FG002	-0.946323	0.0536768
zma-siR002776-1-4	GRMZM2G310947	-0.946163	0.0538371
zma-siR003337-2	GRMZM2G310947	-0.945616	0.054384
zma-siR000967-1	GRMZM2G086614	-0.945429	0.0545709
zma-siR003580-2-1	GRMZM2G362298	-0.945123	0.0548769
zma-siR000225-1	GRMZM2G013465	-0.943345	0.0566547	-0.780059	0.219941	0.380294	0.619706
zma-siR001090-1-1	GRMZM2G314692	-0.943147	0.056853	0.212698	0.787302	0.589915	0.410085
zma-siR000211-2-3	GRMZM2G418689	-0.943	0.0569999
zma-siR001445-1	GRMZM2G011030	-0.940784	0.0592159	-0.125542	0.874458	0.747842	0.252158
zma-siR002984-2-3	GRMZM2G032003	-0.940572	0.059428
zma-siR002870-2	GRMZM2G142832	-0.939583	0.060417
zma-siR001346-2-2	GRMZM2G025854	-0.939225	0.0607747	0.0355392	0.964461	0.614771	0.385229
zma-siR001214-1	GRMZM2G011030	-0.938873	0.061127	-0.865335	0.134665	-0.0127772	0.987223
zma-siR004633-2-1	GRMZM2G105364	-0.93853	0.0614702
zma-siR003577-2-4	GRMZM2G105364	-0.938163	0.0618372
zma-siR003521-2-2	GRMZM2G471357	-0.937296	0.0627037
zma-siR000226-2-1	GRMZM2G132857	-0.936962	0.0630376	-0.955988	0.0440124	0.500469	0.499531
zma-siR002433-2	GRMZM2G102959	-0.934878	0.0651222
zma-siR001090-1-4	GRMZM2G150674	-0.934699	0.0653013
zma-siR004240-2	GRMZM2G082312	-0.934629	0.0653709
zma-siR001090-1-4	GRMZM2G349651	-0.932876	0.0671237
zma-siR002196-1-2	GRMZM2G061728	-0.932372	0.0676283
zma-siR004109-2	GRMZM2G105364	-0.932368	0.0676323
zma-siR002746-2	GRMZM2G362298	-0.928968	0.0710323
zma-siR003033-2	GRMZM2G362298	-0.928968	0.0710323
zma-siR004627-2	GRMZM2G362298	-0.928968	0.0710323
zma-siR003204-1	GRMZM2G362298	-0.928968	0.0710323
zma-siR003516-2	GRMZM2G362298	-0.928968	0.0710323
zma-siR003751-1	GRMZM2G362298	-0.928968	0.0710323
zma-siR000663-1	GRMZM2G362298	-0.928968	0.0710323
zma-siR001886-2	GRMZM2G362298	-0.928968	0.0710323
zma-siR004294-1	GRMZM2G362298	-0.928968	0.0710323
zma-siR005076-2-2	GRMZM2G349651	-0.928965	0.0710353
zma-siR001440-1-4	GRMZM2G132857	-0.928085	0.0719148
zma-siR001091-1-2	GRMZM2G314692	-0.927862	0.0721381	-0.379259	0.620741	1	1e-15
zma-siR003580-2-1	GRMZM2G105364	-0.926919	0.0730806
zma-siR002086-1	GRMZM2G078124	-0.926037	0.0739627
zma-siR002044-1	GRMZM2G078124	-0.926037	0.0739627
zma-siR001096-1-2	GRMZM2G105364	-0.925553	0.0744467
zma-siR001668-1	GRMZM2G106190	-0.924238	0.0757623
zma-siR002128-1	GRMZM2G087137	-0.924208	0.0757917
zma-siR001281-2	GRMZM2G116434	-0.924161	0.0758391
zma-siR000099-1	GRMZM2G066222	-0.921966	0.0780341
zma-siR004341-2	GRMZM2G310947	-0.921178	0.0788216
zma-siR001712-2	GRMZM2G310947	-0.921178	0.0788216
zma-siR004619-2	GRMZM2G310947	-0.921178	0.0788216
zma-siR004716-1	GRMZM2G310947	-0.921178	0.0788216
zma-siR001709-2	GRMZM2G310947	-0.921178	0.0788216
zma-siR002664-2-2	GRMZM2G310947	-0.921178	0.0788216
zma-siR003255-1	GRMZM2G474726	-0.920875	0.0791251
zma-siR004443-1	GRMZM2G105364	-0.920588	0.0794123
zma-siR005058-2	GRMZM2G061728	-0.919431	0.0805687
zma-siR001090-1-1	GRMZM2G458164	-0.917202	0.0827977
zma-siR005058-2	GRMZM2G100652	-0.916907	0.0830931
zma-siR001660-2	GRMZM2G132857	-0.916167	0.0838329	0.926406	0.0735935	-0.4354	0.5646
zma-siR000225-1	GRMZM2G132857	-0.915809	0.0841906
zma-siR004272-2	GRMZM2G011030	-0.915255	0.084745	-0.125542	0.874458	0.747842	0.252158
zma-siR005076-2-2	GRMZM2G358279	-0.914893	0.0851068	0.0398069	0.960193	0.725559	0.274441
zma-siR001440-1-1	GRMZM2G132857	-0.914099	0.0859012
zma-siR004885-2-5	GRMZM2G116434	-0.911213	0.088787
zma-siR003706-2	GRMZM2G040121	-0.910716	0.0892839
zma-siR002758-2	GRMZM2G105364	-0.910228	0.089772
zma-siR004759-1	GRMZM2G107377	-0.909355	0.0906446
zma-siR003131-1-1	GRMZM2G007249	-0.908705	0.0912946
zma-siR001234-1-1	GRMZM2G058078	-0.906865	0.0931354
zma-siR001234-1-2	GRMZM2G058078	-0.906865	0.0931354
zma-siR001421-1	GRMZM2G058078	-0.906865	0.0931354
zma-siR002076-2	GRMZM2G179677	-0.905388	0.0946125
zma-siR004239-2	GRMZM2G051043	-0.905308	0.0946919
zma-siR004456-2	GRMZM2G043887	-0.905147	0.0948525
zma-siR001642-2-1	GRMZM2G173063	-0.904866	0.0951335
zma-siR004746-2	GRMZM2G006119	-0.904647	0.0953528
zma-siR004755-2	GRMZM2G057281	-0.904313	0.0956867
zma-siR001892-2	GRMZM2G057281	-0.904313	0.0956867
zma-siR004210-2-1	GRMZM2G057281	-0.904313	0.0956867
zma-siR002497-2	GRMZM2G057281	-0.904313	0.0956867
zma-siR004341-2	GRMZM2G168474	-0.903046	0.0969541
zma-siR001593-1	GRMZM2G025646	-0.902917	0.0970832
zma-siR004278-2	GRMZM2G011030	-0.902395	0.0976047	-0.125542	0.874458	0.747842	0.252158
zma-siR000211-2-3	GRMZM2G444808	-0.901109	0.0988914
zma-siR000200-1-4	GRMZM2G014116	-0.900826	0.0991741
zma-siR000200-1-2	GRMZM2G014116	-0.900826	0.0991741
zma-siR001090-1-4	GRMZM2G333069	-0.900563	0.0994372
zma-siR004759-1	GRMZM2G132450	-0.899743	0.100257
zma-siR000815-1-1	GRMZM2G440968	-0.899392	0.100608
zma-siR004705-1	GRMZM2G105364	-0.899346	0.100654
zma-siR002081-1	GRMZM2G052562	-0.897935	0.102065
zma-siR004119-2	GRMZM2G300589	-0.897287	0.102713
zma-siR004947-2	GRMZM2G013465	-0.897038	0.102962	-0.180266	0.819734	0.520286	0.479714
zma-siR001155-1	GRMZM2G013465	-0.897038	0.102962	0.448054	0.551946	0.554034	0.445966
zma-siR002411-2	GRMZM2G013465	-0.897038	0.102962
zma-siR002703-2	GRMZM2G013465	-0.897038	0.102962
zma-siR001264-1	GRMZM2G013465	-0.897038	0.102962	-0.128156	0.871844	0.606479	0.393521
zma-siR002523-1-6	GRMZM2G007249	-0.896761	0.103239
zma-siR003708-2	GRMZM2G033680	-0.895788	0.104212
zma-siR001307-1	GRMZM2G163914	-0.895015	0.104985
zma-siR000816-1	GRMZM2G440968	-0.89495	0.10505
zma-siR004189-1	GRMZM2G440968	-0.89495	0.10505
zma-siR004210-2-1	GRMZM2G440968	-0.89495	0.10505
zma-siR004755-2	GRMZM2G440968	-0.89495	0.10505
zma-siR002840-1	GRMZM2G460383	-0.894942	0.105058
zma-siR004914-2-1	GRMZM2G014076	-0.894938	0.105062
zma-siR000004-2	GRMZM2G048680	-0.891254	0.108746	0.920932	0.0790682	-0.333333	0.666667
zma-siR000224-2	GRMZM2G011030	-0.891005	0.108995	-0.786188	0.213812	-0.0127772	0.987223
zma-siR003808-2	GRMZM2G157218	-0.890987	0.109013
zma-siR001440-1-1	GRMZM2G448692	-0.889985	0.110015
zma-siR004885-2-5	GRMZM2G076683	-0.889086	0.110914
zma-siR001388-2-1	GRMZM2G107377	-0.888645	0.111355
zma-siR002715-1-1	GRMZM2G310947	-0.887247	0.112753
zma-siR000089-2	GRMZM2G163914	-0.885088	0.114912
zma-siR004232-1	GRMZM2G036034	-0.883719	0.116281	0.279064	0.720936	0.306054	0.693946
zma-siR003169-2	GRMZM2G389285	-0.883647	0.116353
zma-siR000215-2	GRMZM2G081541	-0.883492	0.116508
zma-siR004195-2	GRMZM2G105364	-0.882761	0.117239
zma-siR005076-2-2	GRMZM2G061728	-0.881755	0.118245
zma-siR001442-1-3	GRMZM2G013465	-0.881524	0.118476
zma-siR004399-2	GRMZM2G106427	-0.880972	0.119028
zma-siR000211-2-2	GRMZM2G418689	-0.880088	0.119912
zma-siR001218-2-2	GRMZM2G011030	-0.879326	0.120674	-0.865335	0.134665	-0.0127772	0.987223
zma-siR005058-2	GRMZM2G358279	-0.878611	0.121389	0.41282	0.58718	-0.998839	0.00116059
zma-siR003350-2	GRMZM2G128617	-0.87856	0.12144
zma-siR001427-1	GRMZM2G000741	-0.877681	0.122319
zma-siR001858-2	GRMZM2G042552	-0.877669	0.122331
zma-siR004633-2-1	GRMZM2G362298	-0.877656	0.122344
zma-siR001388-1-2	GRMZM2G133396	-0.877301	0.122699
zma-siR003554-2-2	GRMZM2G362298	-0.876874	0.123126
zma-siR003359-1-2	GRMZM2G105364	-0.876594	0.123406
zma-siR004278-2	GRMZM2G132857	-0.876096	0.123904	-0.957872	0.0421278	0.666042	0.333958
zma-siR000847-2	GRMZM2G060896	-0.875987	0.124013	0.518156	0.481844	-1	2.22045e-16
zma-siR001187-1	GRMZM2G123371	-0.875346	0.124654	0.35091	0.64909	-0.577146	0.422854
zma-siR005052-1-3	GRMZM2G040121	-0.87472	0.12528
zma-siR001388-1-4	GRMZM2G076435	-0.873316	0.126684
zma-siR003691-2-2	GRMZM2G362298	-0.871885	0.128115
zma-siR004633-2-2	GRMZM2G362298	-0.871469	0.128531
zma-siR001719-2	GRMZM2G130109	-0.87103	0.12897
zma-siR000823-1-3	GRMZM2G039982	-0.870897	0.129103
zma-siR004755-2	GRMZM2G400961	-0.870893	0.129107
zma-siR002497-2	GRMZM2G400961	-0.870893	0.129107
zma-siR001892-2	GRMZM2G400961	-0.870893	0.129107
zma-siR004189-1	GRMZM2G400961	-0.870893	0.129107
zma-siR000816-1	GRMZM2G400961	-0.870893	0.129107
zma-siR004210-2-1	GRMZM2G400961	-0.870893	0.129107
zma-siR001388-1-1	GRMZM2G040121	-0.870466	0.129534
zma-siR001440-1-1	GRMZM2G011030	-0.870427	0.129573	0.472315	0.527685	-0.640529	0.359471
zma-siR003044-1	GRMZM2G105364	-0.870329	0.129671
zma-siR001389-1	GRMZM2G027439	-0.868099	0.131901
zma-siR002322-1-2	GRMZM2G180728	-0.865964	0.134036
zma-siR000816-1	GRMZM2G003988	-0.865329	0.134671
zma-siR003577-2-4	GRMZM2G362298	-0.864581	0.135419
zma-siR004502-2-2	GRMZM2G146346	-0.863419	0.136581
zma-siR002042-1	GRMZM2G371316	-0.863104	0.136896
zma-siR000820-1-3	GRMZM2G040121	-0.862789	0.137211
zma-siR002481-1	GRMZM2G310947	-0.862607	0.137393
zma-siR001400-1	GRMZM2G027439	-0.862107	0.137893
zma-siR001218-2-2	GRMZM2G448692	-0.860832	0.139168
zma-siR004770-2	GRMZM2G074567	-0.859165	0.140835
zma-siR002092-2	GRMZM2G177942	-0.858964	0.141036
zma-siR000089-2	GRMZM2G086669	-0.85878	0.14122
zma-siR000889-1	GRMZM2G033680	-0.858707	0.141293
zma-siR000665-2	GRMZM2G033680	-0.858707	0.141293
zma-siR001779-2	GRMZM2G033680	-0.858707	0.141293
zma-siR000230-2	GRMZM2G033680	-0.858707	0.141293
zma-siR001897-1	GRMZM2G033680	-0.858707	0.141293
zma-siR002798-1	GRMZM2G033680	-0.858707	0.141293
zma-siR004083-2	GRMZM2G033680	-0.858707	0.141293
zma-siR000315-1	GRMZM2G457697	-0.857173	0.142827
zma-siR000041-2	GRMZM2G048680	-0.856341	0.143659	0.965642	0.0343583	-0.333333	0.666667
zma-siR001386-1	GRMZM2G457697	-0.856031	0.143969
zma-siR001668-1	GRMZM2G106445	-0.855244	0.144756
zma-siR003113-2-2	GRMZM2G138995	-0.85432	0.14568
zma-siR001417-2	GRMZM2G314692	-0.853831	0.146169	-0.668799	0.331201	1	3.33067e-16
zma-siR000589-1	GRMZM2G701513	-0.853291	0.146709
zma-siR000768-2	GRMZM2G032003	-0.851369	0.148631
zma-siR005053-1	GRMZM2G027439	-0.850827	0.149173
zma-siR002955-2	GRMZM2G460383	-0.848214	0.151786
zma-siR001011-2	GRMZM2G460383	-0.848214	0.151786
zma-siR002417-1	GRMZM2G460383	-0.848214	0.151786
zma-siR003692-1	GRMZM2G460383	-0.848214	0.151786
zma-siR002629-2	GRMZM2G460383	-0.848214	0.151786
zma-siR003144-1	GRMZM2G460383	-0.848214	0.151786
zma-siR002838-1	GRMZM2G460383	-0.848214	0.151786
zma-siR003735-2	GRMZM2G460383	-0.848214	0.151786
zma-siR001440-2-1	GRMZM2G011030	-0.847964	0.152036	-0.803891	0.196109	-0.0127772	0.987223
zma-siR001445-1	GRMZM2G132857	-0.847507	0.152493
zma-siR001440-2-1	GRMZM2G448692	-0.845467	0.154533
zma-siR004864-2	GRMZM2G027439	-0.84474	0.15526
zma-siR000203-1-1	GRMZM2G040121	-0.842346	0.157654
zma-siR001388-2-1	GRMZM2G132450	-0.841779	0.158221
zma-siR003080-2-6	GRMZM2G400961	-0.841707	0.158293
zma-siR004003-2	GRMZM2G440968	-0.841287	0.158713
zma-siR003646-1	GRMZM2G076435	-0.840886	0.159114
zma-siR003117-2	GRMZM2G082312	-0.840691	0.159309
zma-siR005076-1	GRMZM2G061728	-0.839613	0.160387
zma-siR000211-2-2	GRMZM2G060311	-0.839043	0.160957	-0.834773	0.165227	0.522894	0.477106
zma-siR004806-1	GRMZM2G032003	-0.835314	0.164686
zma-siR000532-2	GRMZM2G127453	-0.834626	0.165374
zma-siR001346-1-2	GRMZM2G056431	-0.834384	0.165616
zma-siR001140-2	GRMZM2G132450	-0.833938	0.166062
zma-siR004799-2	GRMZM2G130699	-0.833575	0.166425
zma-siR004241-2-1	GRMZM2G082312	-0.833551	0.166449
zma-siR001241-2	GRMZM2G125762	-0.833365	0.166635
zma-siR002898-2-1	GRMZM2G125762	-0.833365	0.166635
zma-siR002898-2-2	GRMZM2G125762	-0.833365	0.166635
zma-siR004575-2	GRMZM2G125762	-0.833365	0.166635
zma-siR004980-2	GRMZM2G125762	-0.833365	0.166635
zma-siR002898-2-3	GRMZM2G125762	-0.833365	0.166635
zma-siR001375-2	GRMZM2G010909	-0.833349	0.166651
zma-siR003133-1-2	GRMZM2G007249	-0.831787	0.168213
zma-siR001417-2	GRMZM2G358279	-0.831001	0.168999	-0.668799	0.331201	1	1e-15
zma-siR000200-1-1	GRMZM2G016184	-0.83068	0.16932
zma-siR000200-1-2	GRMZM2G016184	-0.83068	0.16932
zma-siR000200-1-3	GRMZM2G016184	-0.83068	0.16932
zma-siR000200-1-4	GRMZM2G016184	-0.83068	0.16932
zma-siR003934-1	GRMZM2G016184	-0.83068	0.16932
zma-siR001419-2	GRMZM2G349651	-0.830622	0.169378
zma-siR002027-2	GRMZM2G011079	-0.828883	0.171117	0.3262	0.6738	0.468746	0.531254
zma-siR001425-2	GRMZM2G058560	-0.827522	0.172478
zma-siR002257-2	GRMZM2G058560	-0.827522	0.172478
zma-siR004110-2	GRMZM2G362298	-0.827229	0.172771
zma-siR004144-2	GRMZM2G389285	-0.826788	0.173212
zma-siR003041-1	GRMZM2G105364	-0.825516	0.174484
zma-siR000315-1	GRMZM2G066067	-0.825346	0.174654
zma-siR003554-2-2	GRMZM2G105364	-0.825166	0.174834
zma-siR002705-1	GRMZM2G310947	-0.825089	0.174911
zma-siR001695-1	GRMZM2G024104	-0.822203	0.177797	0.14335	0.85665	-0.585022	0.414978
zma-siR001661-2-1	GRMZM2G024104	-0.822203	0.177797
zma-siR001386-1	GRMZM2G066067	-0.820614	0.179386
zma-siR002617-2	GRMZM2G162688	-0.81862	0.18138
zma-siR002148-2	GRMZM2G162688	-0.81862	0.18138
zma-siR003283-2	GRMZM2G162688	-0.81862	0.18138
zma-siR001413-1	GRMZM2G474119	-0.818494	0.181506
zma-siR000233-1	GRMZM2G057475	-0.817999	0.182001
zma-siR003894-1	GRMZM2G029058	-0.816691	0.183309
zma-siR002307-2	GRMZM2G363908	-0.815781	0.184219
zma-siR002125-2	GRMZM2G363908	-0.815781	0.184219
zma-siR002196-1-2	GRMZM2G333069	-0.815443	0.184557
zma-siR002757-2-2	GRMZM2G105364	-0.814711	0.185289
zma-siR004109-2	GRMZM2G362298	-0.814709	0.185291
zma-siR004918-2	GRMZM2G106427	-0.814529	0.185471
zma-siR000144-1-2	GRMZM2G145213	-0.814405	0.185595
zma-siR001398-2	GRMZM2G086669	-0.812436	0.187564
zma-siR003356-1	GRMZM2G105364	-0.81168	0.18832
zma-siR004416-1	GRMZM2G154678	-0.810262	0.189738
zma-siR001214-1	GRMZM2G132857	-0.808664	0.191336	-0.271153	0.728847	0.859405	0.140595
zma-siR000870-1	GRMZM2G027439	-0.8058	0.1942
zma-siR002404-2	GRMZM2G132021	-0.805316	0.194684
zma-siR004644-2-4	GRMZM2G105364	-0.805237	0.194763
zma-siR003691-2-2	GRMZM2G105364	-0.804554	0.195446
zma-siR001091-1-2	GRMZM2G143883	-0.803892	0.196108
zma-siR004190-1-1	GRMZM2G400961	-0.803458	0.196542
zma-siR000981-1	GRMZM2G141288	-0.803247	0.196753
zma-siR000084-2	GRMZM2G145101	-0.802437	0.197563
zma-siR000200-1-1	GRMZM2G477063	-0.802147	0.197853
zma-siR003156-2	GRMZM2G477063	-0.802147	0.197853
zma-siR003934-1	GRMZM2G477063	-0.802147	0.197853
zma-siR000200-1-2	GRMZM2G477063	-0.802147	0.197853
zma-siR000200-1-4	GRMZM2G477063	-0.802147	0.197853
zma-siR000200-1-3	GRMZM2G477063	-0.802147	0.197853
zma-siR000099-1	GRMZM2G310947	-0.801938	0.198062
zma-siR001091-1-1	GRMZM2G143883	-0.801305	0.198695
zma-siR002761-1	GRMZM2G150841	-0.800827	0.199173
zma-siR004725-2-1	GRMZM2G460383	-0.799852	0.200148
zma-siR002368-2	GRMZM2G154505	-0.799357	0.200643
zma-siR004622-2	GRMZM2G154505	-0.799357	0.200643
zma-siR001677-2	GRMZM2G146346	-0.799135	0.200865
zma-siR003586-2	GRMZM2G155086	-0.798332	0.201668
zma-siR000200-1-4	GRMZM2G102231	-0.797266	0.202734
zma-siR000200-1-1	GRMZM2G102231	-0.797266	0.202734
zma-siR000200-1-2	GRMZM2G102231	-0.797266	0.202734
zma-siR000200-1-3	GRMZM2G102231	-0.797266	0.202734
zma-siR004484-2-1	GRMZM2G146346	-0.796712	0.203288
zma-siR005076-1	GRMZM2G349651	-0.796536	0.203464
zma-siR002196-1-2	GRMZM2G358279	-0.795592	0.204408	-0.668799	0.331201	1	1e-15
zma-siR001090-1-1	GRMZM2G333069	-0.795451	0.204549
zma-siR000200-1-4	GRMZM2G159535	-0.795102	0.204898
zma-siR001090-1-4	GRMZM2G358279	-0.793129	0.206871	0.312278	0.687722	0.568048	0.431952
zma-siR000815-1-1	GRMZM2G057281	-0.792736	0.207264
zma-siR004119-2	GRMZM2G007283	-0.791797	0.208203
zma-siR001442-1-2	GRMZM2G013465	-0.791002	0.208998
zma-siR002196-1-5	GRMZM2G333069	-0.790596	0.209404
zma-siR003115-2	GRMZM2G082312	-0.78826	0.21174
zma-siR005076-1	GRMZM2G150674	-0.787232	0.212768
zma-siR000173-1	GRMZM2G126062	-0.786125	0.213875
zma-siR003221-2-2	GRMZM2G076435	-0.785736	0.214264
zma-siR003934-1	GRMZM2G020766	-0.784611	0.215389
zma-siR000200-1-1	GRMZM2G020766	-0.784611	0.215389	0.154008	0.845992	-0.0479582	0.952042
zma-siR000200-1-3	GRMZM2G020766	-0.784611	0.215389	0.154008	0.845992	-0.0479582	0.952042
zma-siR000200-1-4	GRMZM2G020766	-0.784611	0.215389	0.154008	0.845992	-0.0479582	0.952042
zma-siR000200-1-2	GRMZM2G020766	-0.784611	0.215389	0.154008	0.845992	-0.0479582	0.952042
zma-siR003821-2	GRMZM2G440968	-0.784589	0.215411
zma-siR001281-2	GRMZM2G076683	-0.783572	0.216428
zma-siR002133-2	GRMZM2G124567	-0.782804	0.217196
zma-siR002499-2-3	GRMZM2G400961	-0.782784	0.217216
zma-siR004876-2	GRMZM2G160430	-0.782079	0.217921
zma-siR002081-1	GRMZM2G004180	-0.781626	0.218374
zma-siR001417-2	GRMZM2G150674	-0.781404	0.218596
zma-siR004060-2-1	GRMZM2G032003	-0.781113	0.218887
zma-siR000212-2	GRMZM2G004180	-0.780307	0.219693
zma-siR000315-1	GRMZM2G125552	-0.779992	0.220008
zma-siR002085-2	GRMZM2G146346	-0.778942	0.221058
zma-siR003351-2	GRMZM2G146346	-0.778942	0.221058
zma-siR004917-1	GRMZM2G146346	-0.778942	0.221058
zma-siR004973-2	GRMZM2G146346	-0.778942	0.221058
zma-siR001396-1-3	GRMZM2G171469	-0.777809	0.222191
zma-siR000229-2	GRMZM2G455687	-0.777806	0.222194	-0.535028	0.464972	0.998839	0.00116059
zma-siR001421-1	GRMZM2G455687	-0.777806	0.222194	-0.212698	0.787302	0.998839	0.00116059
zma-siR001440-2-1	GRMZM2G105822	-0.776455	0.223545
zma-siR002815-1	GRMZM2G105364	-0.776215	0.223785
zma-siR000286-1	GRMZM2G109865	-0.775172	0.224828
zma-siR001218-2-7	GRMZM2G448692	-0.771437	0.228563
zma-siR002078-2	GRMZM2G084195	-0.768906	0.231094
zma-siR001719-2	GRMZM2G091155	-0.768808	0.231192	-0.99327	0.00673008	0.438855	0.561145
zma-siR002086-1	GRMZM2G137029	-0.768284	0.231716
zma-siR002044-1	GRMZM2G137029	-0.768284	0.231716
zma-siR002614-2	GRMZM2G310947	-0.768254	0.231746
zma-siR000062-2	GRMZM2G380668	-0.768044	0.231956
zma-siR001673-1	GRMZM2G057475	-0.768032	0.231968
zma-siR004384-2-2	GRMZM2G105364	-0.767636	0.232364
zma-siR003032-2	GRMZM2G105364	-0.767194	0.232806
zma-siR000315-1	GRMZM2G147811	-0.764855	0.235145
zma-siR001386-1	GRMZM2G147811	-0.764452	0.235548
zma-siR001427-1	AC210204.3_FG002	-0.764411	0.235589
zma-siR001419-1	GRMZM2G314692	-0.763376	0.236624	-0.887211	0.112789	0.741881	0.258119
zma-siR002711-2	GRMZM2G130699	-0.763237	0.236763
zma-siR001090-1-1	GRMZM2G358279	-0.761505	0.238495	0.747566	0.252434	0.286232	0.713768
zma-siR004922-1-3	GRMZM2G146346	-0.761397	0.238603
zma-siR001215-2-4	GRMZM2G132857	-0.757611	0.242389
zma-siR004272-2	GRMZM2G132857	-0.757513	0.242487	0.881857	0.118143	-0.636852	0.363148
zma-siR003900-1	GRMZM2G301934	-0.756632	0.243368
zma-siR003580-2-9	GRMZM2G362298	-0.756285	0.243715
zma-siR000226-2-1	GRMZM2G011030	-0.754252	0.245748	-0.125542	0.874458	0.747842	0.252158
zma-siR001670-2	GRMZM2G104443	-0.753713	0.246287
zma-siR004641-2-2	GRMZM2G105364	-0.75306	0.24694
zma-siR002761-1	GRMZM2G310947	-0.751918	0.248082
zma-siR001427-1	GRMZM2G149520	-0.751574	0.248426
zma-siR002997-2	GRMZM2G171022	-0.751384	0.248616
zma-siR000122-1	GRMZM2G474119	-0.750089	0.249911
zma-siR003069-1	GRMZM2G025854	-0.749676	0.250324	0.295215	0.704785	-0.576723	0.423277
zma-siR000024-1	GRMZM2G025854	-0.749676	0.250324
zma-siR000162-1	GRMZM2G025854	-0.749676	0.250324
zma-siR000002-1	GRMZM2G025854	-0.749676	0.250324	0.295215	0.704785	-0.576723	0.423277
zma-siR001677-1-3	GRMZM2G106427	-0.747786	0.252214
zma-siR001218-2-7	GRMZM2G011030	-0.746618	0.253382	0.768284	0.231716	0.134334	0.865666
zma-siR004003-2	GRMZM2G057281	-0.746211	0.253789
zma-siR001090-1-6	GRMZM2G076399	-0.745678	0.254322
zma-siR001610-1	GRMZM2G160041	-0.744826	0.255174
zma-siR004668-1	GRMZM2G130699	-0.744066	0.255934
zma-siR001091-1-3	GRMZM2G143883	-0.743937	0.256063
zma-siR001419-2	GRMZM2G061728	-0.741442	0.258558
zma-siR000768-2	GRMZM2G171469	-0.740834	0.259166
zma-siR005018-2	GRMZM2G060868	-0.739746	0.260254	0.45363	0.54637	0.516171	0.483829
zma-siR000212-2	GRMZM2G014826	-0.739232	0.260768
zma-siR000207-1-1	GRMZM2G014826	-0.739232	0.260768
zma-siR000207-1-3	GRMZM2G014826	-0.739232	0.260768
zma-siR000207-1-2	GRMZM2G014826	-0.739232	0.260768
zma-siR001396-1-1	GRMZM2G171469	-0.737514	0.262486
zma-siR003769-1-2	GRMZM2G460383	-0.737028	0.262972
zma-siR003478-2-3	GRMZM2G460383	-0.736119	0.263881
zma-siR004879-1	GRMZM2G133396	-0.73604	0.26396
zma-siR000278-1	GRMZM2G060451	-0.735632	0.264368
zma-siR002464-2-3	GRMZM2G440968	-0.735252	0.264748
zma-siR000212-2	GRMZM2G050705	-0.7343	0.2657
zma-siR000207-1-1	GRMZM2G050705	-0.7343	0.2657
zma-siR000207-1-3	GRMZM2G050705	-0.7343	0.2657
zma-siR003279-1-2	GRMZM2G100391	-0.734021	0.265979
zma-siR003515-2	GRMZM2G322328	-0.733375	0.266625
zma-siR001414-2	GRMZM2G052562	-0.730887	0.269113
zma-siR000212-2	GRMZM2G052562	-0.730887	0.269113
zma-siR004093-2	GRMZM2G400961	-0.730566	0.269434
zma-siR001497-1	GRMZM2G400961	-0.730558	0.269442
zma-siR004610-2	GRMZM2G460383	-0.725947	0.274053
zma-siR001695-1	GRMZM2G150295	-0.72519	0.27481
zma-siR001090-2	GRMZM2G349651	-0.725183	0.274817
zma-siR003350-2	GRMZM2G066345	-0.723488	0.276512
zma-siR001774-1	GRMZM2G371316	-0.723331	0.276669
zma-siR004515-1-2	GRMZM2G106427	-0.722237	0.277763
zma-siR002774-1-6	GRMZM2G310947	-0.720741	0.279259
zma-siR004976-2	GRMZM2G440968	-0.7202	0.2798
zma-siR003584-1	GRMZM2G310947	-0.718373	0.281627
zma-siR002897-2	GRMZM2G075122	-0.718337	0.281663
zma-siR002714-1-3	GRMZM2G310947	-0.715069	0.284931
zma-siR001427-1	GRMZM2G375904	-0.714897	0.285103
zma-siR002624-1	GRMZM2G105364	-0.714466	0.285534
zma-siR002750-2-2	GRMZM2G105364	-0.714459	0.285541
zma-siR003044-1	GRMZM2G362298	-0.713992	0.286008
zma-siR003356-1	GRMZM2G362298	-0.713345	0.286655
zma-siR002499-2-3	GRMZM2G057281	-0.710829	0.289171
zma-siR002647-1-1	GRMZM2G460383	-0.710568	0.289432
zma-siR003572-2-3	GRMZM2G130699	-0.710401	0.289599
zma-siR001211-1	GRMZM2G013465	-0.709737	0.290263	-0.639953	0.360047	-0.333333	0.666667
zma-siR004743-2-1	GRMZM2G146346	-0.709702	0.290298
zma-siR003572-2-1	GRMZM2G130699	-0.709266	0.290734
zma-siR002196-1-2	GRMZM2G143883	-0.70628	0.29372
zma-siR005076-1	GRMZM2G314692	-0.705833	0.294167	-0.130728	0.869272	0.4201	0.5799
zma-siR000820-1-3	GRMZM2G076435	-0.704412	0.295588
zma-siR001140-2	GRMZM2G107377	-0.703755	0.296245
zma-siR001215-2-4	GRMZM2G448692	-0.703717	0.296283
zma-siR004761-1-1	GRMZM2G116079	-0.70333	0.29667
zma-siR004761-1-2	GRMZM2G116079	-0.70333	0.29667
zma-siR000651-2	GRMZM2G116079	-0.70333	0.29667
zma-siR000673-1	GRMZM2G116079	-0.70333	0.29667
zma-siR002436-1-2	GRMZM2G349791	-0.7021	0.2979
zma-siR000242-1	GRMZM2G358279	-0.701775	0.298225	-0.608657	0.391343	1	1e-15
zma-siR000034-1	GRMZM2G358279	-0.701775	0.298225	-0.873026	0.126974	0.613297	0.386703
zma-siR001418-2-2	GRMZM2G358279	-0.701775	0.298225
zma-siR005044-1	GRMZM2G358279	-0.701775	0.298225
zma-siR000207-1-3	GRMZM2G113990	-0.699948	0.300052
zma-siR001281-2	GRMZM2G014066	-0.699481	0.300519
zma-siR004119-2	GRMZM2G010491	-0.697905	0.302095
zma-siR000212-2	GRMZM2G104443	-0.697611	0.302389
zma-siR001414-2	GRMZM2G104443	-0.697611	0.302389
zma-siR002665-1	GRMZM2G105364	-0.697308	0.302692
zma-siR001091-1-1	GRMZM2G333069	-0.695988	0.304012
zma-siR003558-2-3	GRMZM2G105364	-0.695964	0.304036
zma-siR004428-2	GRMZM2G170161	-0.695862	0.304138	0.444728	0.555272	-0.996553	0.00344714
zma-siR001955-1	GRMZM2G036861	-0.694034	0.305966
zma-siR000034-1	GRMZM2G012874	-0.692732	0.307268
zma-siR000242-1	GRMZM2G012874	-0.692732	0.307268
zma-siR002839-1	GRMZM2G460383	-0.69185	0.30815
zma-siR003775-1	GRMZM2G138995	-0.691413	0.308587
zma-siR000229-2	GRMZM2G108457	-0.69114	0.30886
zma-siR001662-2	GRMZM2G104443	-0.691073	0.308927
zma-siR002802-1	GRMZM2G076435	-0.689678	0.310322
zma-siR004417-1	GRMZM2G076435	-0.689678	0.310322
zma-siR001521-1	GRMZM2G078924	-0.689192	0.310808
zma-siR004685-2	GRMZM2G019437	-0.689083	0.310917
zma-siR001427-1	GRMZM2G052562	-0.688767	0.311233
zma-siR002499-2-3	GRMZM2G440968	-0.688715	0.311285
zma-siR003580-2-9	GRMZM2G105364	-0.688162	0.311838
zma-siR000254-1	GRMZM2G150295	-0.688047	0.311953
zma-siR001440-2-1	GRMZM2G013465	-0.687607	0.312393	-0.13165	0.86835	-0.333333	0.666667
zma-siR001243-1	GRMZM2G021822	-0.686636	0.313364
zma-siR000221-1	GRMZM2G132857	-0.686437	0.313563
zma-siR003914-1	GRMZM2G132857	-0.686437	0.313563	0.409175	0.590825	-0.992587	0.00741264
zma-siR002289-2	GRMZM2G132857	-0.686437	0.313563	0.409175	0.590825	-0.992587	0.00741264
zma-siR000220-1	GRMZM2G132857	-0.686437	0.313563
zma-siR001315-1	GRMZM2G132857	-0.686437	0.313563	0.409175	0.590825	-0.992587	0.00741264
zma-siR001442-1-1	GRMZM2G132857	-0.686437	0.313563
zma-siR002143-1	GRMZM2G132857	-0.686437	0.313563
zma-siR002879-1	GRMZM2G098423	-0.685302	0.314698
zma-siR004042-1	GRMZM2G007249	-0.68459	0.31541	0.468004	0.531996	0.541383	0.458617
zma-siR002898-2-3	GRMZM2G007249	-0.68459	0.31541
zma-siR003271-2	GRMZM2G007249	-0.68459	0.31541
zma-siR001845-1	GRMZM2G007249	-0.68459	0.31541	0.333871	0.666129	-0.931968	0.0680322
zma-siR001241-2	GRMZM2G007249	-0.68459	0.31541
zma-siR003099-2	GRMZM2G007249	-0.68459	0.31541	0.333871	0.666129	-0.938635	0.0613653
zma-siR002386-2	GRMZM2G007249	-0.68459	0.31541	-0.599659	0.400341	-0.515139	0.484861
zma-siR003780-2	GRMZM2G007249	-0.68459	0.31541	0.444938	0.555062	-0.257703	0.742297
zma-siR003105-1	GRMZM2G007249	-0.68459	0.31541	-0.583172	0.416828	-0.248195	0.751805
zma-siR002898-2-2	GRMZM2G007249	-0.68459	0.31541
zma-siR004575-2	GRMZM2G007249	-0.68459	0.31541
zma-siR001864-2	GRMZM2G022499	-0.683398	0.316602
zma-siR001388-1-4	GRMZM2G040121	-0.683091	0.316909
zma-siR002433-2	GRMZM2G418343	-0.682601	0.317399
zma-siR001440-1-2	GRMZM2G132857	-0.682346	0.317654
zma-siR001846-2	GRMZM2G033680	-0.682314	0.317686
zma-siR004320-2	GRMZM2G130699	-0.680706	0.319294
zma-siR002044-1	GRMZM2G455122	-0.679784	0.320216
zma-siR002086-1	GRMZM2G455122	-0.679784	0.320216
zma-siR003334-1	GRMZM2G404126	-0.67867	0.32133
zma-siR004924-1-2	GRMZM2G146346	-0.678446	0.321554
zma-siR000278-1	GRMZM2G099074	-0.678357	0.321643
zma-siR001215-2-4	GRMZM2G011030	-0.67753	0.32247	-0.502106	0.497894	-0.0127772	0.987223
zma-siR002081-1	GRMZM2G130348	-0.677166	0.322834
zma-siR002043-1-1	GRMZM2G459811	-0.675903	0.324097
zma-siR001186-1	GRMZM2G028089	-0.675411	0.324589
zma-siR000563-1	GRMZM2G362298	-0.675267	0.324733
zma-siR001823-2	GRMZM2G066413	-0.674099	0.325901
zma-siR001419-1	GRMZM2G150674	-0.673359	0.326641
zma-siR003454-1	GRMZM2G160902	-0.670657	0.329343
zma-siR002124-2-2	GRMZM2G377539	-0.670479	0.329521	-0.651897	0.348103	-0.318537	0.681463
zma-siR001668-1	GRMZM2G035928	-0.670217	0.329783
zma-siR001508-1	GRMZM2G400961	-0.66952	0.33048
zma-siR001668-1	GRMZM2G157218	-0.669123	0.330877
zma-siR004759-1	GRMZM2G158091	-0.668742	0.331258
zma-siR004802-2	GRMZM2G362298	-0.668212	0.331788
zma-siR000222-1	GRMZM2G033356	-0.66814	0.33186
zma-siR001090-2	GRMZM2G314692	-0.665753	0.334247	-0.755433	0.244567	-0.333333	0.666667
zma-siR001440-2-1	GRMZM2G132857	-0.665741	0.334259	-0.610159	0.389841	0.66479	0.33521
zma-siR004085-2	GRMZM2G440968	-0.664677	0.335323
zma-siR000241-2	GRMZM2G314692	-0.663889	0.336111
zma-siR002121-1	GRMZM2G457697	-0.66362	0.33638
zma-siR002996-1	GRMZM2G096944	-0.663426	0.336574
zma-siR000319-1	GRMZM2G025854	-0.66289	0.33711	-0.403491	0.596509	-0.576723	0.423277
zma-siR002147-2	GRMZM2G310947	-0.662882	0.337118
zma-siR001090-2	GRMZM2G061728	-0.660846	0.339154
zma-siR003821-2	GRMZM2G057281	-0.659775	0.340225
zma-siR001417-2	GRMZM2G349651	-0.659003	0.340997
zma-siR001673-1	GRMZM2G301663	-0.65871	0.34129
zma-siR005052-1-3	GRMZM2G076435	-0.658324	0.341676
zma-siR000948-2	GRMZM2G167422	-0.658055	0.341945
zma-siR001661-2-1	GRMZM2G178517	-0.657386	0.342614
zma-siR002121-1	GRMZM2G147811	-0.657112	0.342888
zma-siR001520-1	GRMZM2G086669	-0.655496	0.344504
zma-siR001399-2	GRMZM2G086669	-0.655496	0.344504
zma-siR000086-1-3	GRMZM2G157218	-0.655333	0.344667
zma-siR002043-1-2	GRMZM2G459811	-0.652236	0.347764
zma-siR000173-1	GRMZM2G127418	-0.652112	0.347888
zma-siR000206-1	GRMZM2G418689	-0.650715	0.349285
zma-siR003041-1	GRMZM2G362298	-0.649374	0.350626
zma-siR002053-2	GRMZM2G056145	-0.649209	0.350791	-0.895332	0.104668	0.194208	0.805792
zma-siR000222-1	GRMZM2G011030	-0.648783	0.351217
zma-siR000227-1	GRMZM2G011030	-0.648776	0.351224
zma-siR002644-2	GRMZM2G018238	-0.648624	0.351376
zma-siR003957-2	GRMZM2G314692	-0.647775	0.352225	0.276033	0.723967	0.576645	0.423355
zma-siR004498-1	GRMZM2G106427	-0.646521	0.353479
zma-siR002166-1	GRMZM2G123122	-0.646491	0.353509
zma-siR000227-1	GRMZM2G448692	-0.645616	0.354384
zma-siR003080-2-6	GRMZM2G440968	-0.644926	0.355074
zma-siR003158-2	GRMZM2G011030	-0.644414	0.355586	-0.786188	0.213812	-0.0127772	0.987223
zma-siR000211-2-2	GRMZM2G024104	-0.644382	0.355618	0.857026	0.142974	-0.873938	0.126062
zma-siR002121-1	GRMZM2G017290	-0.644215	0.355785
zma-siR004110-2	GRMZM2G105364	-0.643755	0.356245
zma-siR004282-2	GRMZM2G173579	-0.641626	0.358374
zma-siR001427-1	GRMZM2G130348	-0.641326	0.358674
zma-siR004119-2	GRMZM2G178102	-0.640447	0.359553
zma-siR001714-2	GRMZM2G310947	-0.640275	0.359725
zma-siR001213-1	GRMZM2G011030	-0.638513	0.361487	-0.756701	0.243299	0.762974	0.237026
zma-siR004119-2	GRMZM2G138425	-0.638469	0.361531
zma-siR004049-2	GRMZM2G095657	-0.637541	0.362459	-0.890801	0.109199	0.263926	0.736074
zma-siR000179-2	GRMZM2G174092	-0.636656	0.363344
zma-siR001416-2-3	GRMZM2G105266	-0.63632	0.36368
zma-siR000207-1-1	GRMZM2G457697	-0.636	0.364
zma-siR000207-1-2	GRMZM2G457697	-0.636	0.364
zma-siR000207-1-3	GRMZM2G457697	-0.636	0.364
zma-siR002997-2	GRMZM2G054481	-0.635255	0.364745
zma-siR001090-2	GRMZM2G150674	-0.631227	0.368773
zma-siR001441-1	GRMZM2G011030	-0.630562	0.369438	-0.786188	0.213812	-0.0127772	0.987223
zma-siR001090-1-6	GRMZM2G314692	-0.630439	0.369561	-0.887211	0.112789	1	1e-15
zma-siR003706-2	GRMZM2G076435	-0.628095	0.371905
zma-siR002523-1-6	GRMZM2G125762	-0.627381	0.372619
zma-siR004879-1	GRMZM2G060451	-0.627086	0.372914
zma-siR004468-1	GRMZM2G109165	-0.626945	0.373055
zma-siR002757-2-2	GRMZM2G362298	-0.626879	0.373121
zma-siR000676-1	GRMZM2G066222	-0.62655	0.37345
zma-siR002833-1-2	GRMZM2G048192	-0.626442	0.373558
zma-siR005076-1	GRMZM2G358279	-0.625273	0.374727	-0.887211	0.112789	1	1e-15
zma-siR004976-2	GRMZM2G057281	-0.624523	0.375477
zma-siR004190-1-1	GRMZM2G151934	-0.623973	0.376027
zma-siR000092-2	GRMZM2G086497	-0.623336	0.376664
zma-siR001252-1	GRMZM2G171469	-0.62236	0.37764
zma-siR001291-1	GRMZM2G171469	-0.62236	0.37764
zma-siR002823-2	GRMZM2G011030	-0.622293	0.377707	-0.786188	0.213812	-0.0127772	0.987223
zma-siR000328-1	GRMZM2G011030	-0.621966	0.378034	-0.756701	0.243299	0.766545	0.233455
zma-siR002042-1	GRMZM2G459811	-0.621583	0.378417
zma-siR001936-1	GRMZM2G022514	-0.6185	0.3815
zma-siR001265-1	GRMZM2G132021	-0.617057	0.382943
zma-siR004085-2	GRMZM2G400961	-0.616988	0.383012
zma-siR000090-1-1	GRMZM2G124715	-0.616418	0.383582
zma-siR000958-1	GRMZM2G124715	-0.616418	0.383582
zma-siR001313-2	GRMZM2G124715	-0.616418	0.383582
zma-siR004802-2	GRMZM2G105364	-0.616016	0.383984
zma-siR004761-1-2	GRMZM2G167872	-0.611177	0.388823
zma-siR003808-2	GRMZM2G010936	-0.610127	0.389873
zma-siR003753-2-1	GRMZM2G150758	-0.609925	0.390075
zma-siR003753-2-2	GRMZM2G150758	-0.609925	0.390075
zma-siR004468-1	GRMZM2G150758	-0.609925	0.390075
zma-siR004060-2-1	GRMZM2G116079	-0.609856	0.390144
zma-siR004759-1	GRMZM2G434098	-0.609578	0.390422
zma-siR001213-1	GRMZM2G448692	-0.609204	0.390796
zma-siR002280-2-1	GRMZM2G146346	-0.607184	0.392816
zma-siR004502-2-1	GRMZM2G146346	-0.60546	0.39454
zma-siR000563-1	GRMZM2G105364	-0.60529	0.39471
zma-siR000200-1-1	GRMZM2G045294	-0.604804	0.395196
zma-siR000200-1-3	GRMZM2G045294	-0.604804	0.395196
zma-siR004341-2	GRMZM2G066222	-0.604767	0.395233
zma-siR000211-2-2	GRMZM2G444808	-0.602331	0.397669
zma-siR001441-1	GRMZM2G448692	-0.602272	0.397728
zma-siR001193-1	GRMZM2G460383	-0.60179	0.39821
zma-siR004814-1	GRMZM2G113652	-0.599522	0.400478	-0.964314	0.0356859	0.333333	0.666667
zma-siR001000-2	GRMZM2G026839	-0.598015	0.401985	0.395104	0.604896	-0.981857	0.0181432
zma-siR000089-1-5	GRMZM2G466265	-0.597893	0.402107
zma-siR000217-2-1	GRMZM2G394528	-0.596721	0.403279
zma-siR001426-1	GRMZM2G394528	-0.596721	0.403279
zma-siR000217-2-2	GRMZM2G394528	-0.596721	0.403279
zma-siR001666-2-1	GRMZM2G394528	-0.596721	0.403279
zma-siR004869-2	GRMZM2G394528	-0.596721	0.403279
zma-siR001529-1	GRMZM2G172900	-0.59644	0.40356
zma-siR003391-2-2	GRMZM2G359521	-0.596146	0.403854
zma-siR003131-1-1	GRMZM2G125762	-0.595879	0.404121
zma-siR000086-2-2	GRMZM2G127418	-0.595681	0.404319
zma-siR001774-1	GRMZM2G459811	-0.595487	0.404513
zma-siR001442-1-2	GRMZM2G035928	-0.593836	0.406164
zma-siR001090-1-6	GRMZM2G349651	-0.593804	0.406196
zma-siR002464-2-3	GRMZM2G057281	-0.593392	0.406608
zma-siR002528-1	GRMZM2G108919	-0.592209	0.407791	-0.430856	0.569144	-0.575652	0.424348
zma-siR004402-1-3	GRMZM2G033680	-0.591369	0.408631
zma-siR003113-2-2	GRMZM2G082312	-0.590402	0.409598
zma-siR003669-1	GRMZM2G105364	-0.590086	0.409914
zma-siR002710-1	GRMZM2G310947	-0.589921	0.410079
zma-siR000328-1	GRMZM2G448692	-0.588752	0.411248
zma-siR000501-2	GRMZM2G354295	-0.588655	0.411345
zma-siR001666-2-2	GRMZM2G004180	-0.588612	0.411388
zma-siR004979-2	GRMZM2G146346	-0.587665	0.412335
zma-siR005083-2	GRMZM2G116079	-0.587239	0.412761
zma-siR001092-1	GRMZM2G333069	-0.584373	0.415627
zma-siR001610-1	GRMZM2G333069	-0.584373	0.415627
zma-siR004660-1-2	GRMZM2G333069	-0.584373	0.415627
zma-siR005045-2	GRMZM2G333069	-0.584373	0.415627
zma-siR002883-2	GRMZM2G106445	-0.584313	0.415687
zma-siR004570-1	GRMZM2G068382	-0.583999	0.416001
zma-siR002196-1-5	GRMZM2G358279	-0.583635	0.416365	0.393288	0.606712	0.548875	0.451125
zma-siR003296-1	GRMZM2G078924	-0.581109	0.418891
zma-siR000241-2	GRMZM2G150674	-0.581007	0.418993
zma-siR003821-2	GRMZM2G038677	-0.580308	0.419692
zma-siR001440-1-4	GRMZM2G035928	-0.579803	0.420197
zma-siR004003-2	GRMZM2G038677	-0.579453	0.420547
zma-siR001388-1-1	GRMZM2G076435	-0.576641	0.423359
zma-siR000454-2	GRMZM2G069713	-0.576457	0.423543
zma-siR000206-1	GRMZM2G060311	-0.576422	0.423578	-0.834773	0.165227	0.522894	0.477106
zma-siR004456-2	GRMZM2G025854	-0.575151	0.424849	0.0355392	0.964461	0.614771	0.385229
zma-siR001090-1-4	GRMZM2G143883	-0.575102	0.424898
zma-siR001442-1-3	GRMZM2G035928	-0.574956	0.425044
zma-siR000254-1	GRMZM2G418689	-0.574565	0.425435
zma-siR001660-2	GRMZM2G035928	-0.574149	0.425851
zma-siR001346-2-2	GRMZM2G043887	-0.573535	0.426465
zma-siR004660-1-2	GRMZM2G062230	-0.57297	0.42703
zma-siR003261-1-2	GRMZM2G032505	-0.572306	0.427694
zma-siR003317-2	GRMZM2G173309	-0.572212	0.427788
zma-siR001661-2-3	GRMZM2G060311	-0.571054	0.428946
zma-siR003544-1	GRMZM2G023387	-0.570766	0.429234
zma-siR001696-1	GRMZM2G150295	-0.570395	0.429605
zma-siR000207-1-3	GRMZM2G017290	-0.569757	0.430243
zma-siR000207-1-1	GRMZM2G017290	-0.569757	0.430243
zma-siR000207-1-2	GRMZM2G017290	-0.569757	0.430243
zma-siR002464-2-3	GRMZM2G038677	-0.568769	0.431231
zma-siR000203-1-1	GRMZM2G076435	-0.568228	0.431772
zma-siR001664-2	GRMZM2G375904	-0.566688	0.433312
zma-siR000584-1	GRMZM2G474119	-0.566643	0.433357
zma-siR000241-2	GRMZM2G358279	-0.566243	0.433757
zma-siR001090-1-6	GRMZM2G150674	-0.564804	0.435196
zma-siR001774-1	GRMZM2G136296	-0.564002	0.435998
zma-siR001092-1	GRMZM2G061728	-0.563624	0.436376
zma-siR005059-2	GRMZM2G061728	-0.563624	0.436376
zma-siR004660-1-2	GRMZM2G061728	-0.563624	0.436376
zma-siR005045-2	GRMZM2G061728	-0.563624	0.436376
zma-siR003112-2	GRMZM2G082312	-0.562407	0.437593
zma-siR000212-2	GRMZM2G000741	-0.558487	0.441513
zma-siR000089-2	GRMZM2G138727	-0.556285	0.443715
zma-siR000278-1	GRMZM2G133396	-0.556074	0.443926
zma-siR000997-2	GRMZM2G153722	-0.553889	0.446111	-0.266836	0.733164	0.998767	0.00123305
zma-siR001661-2-2	GRMZM2G060311	-0.553797	0.446203
zma-siR004384-2-1	GRMZM2G105364	-0.553495	0.446505
zma-siR000034-1	GRMZM2G333069	-0.553467	0.446533
zma-siR000242-1	GRMZM2G333069	-0.553467	0.446533
zma-siR000209-2-1	GRMZM2G050693	-0.553358	0.446642
zma-siR001421-1	GRMZM2G050693	-0.553358	0.446642
zma-siR000209-2-3	GRMZM2G050693	-0.553358	0.446642
zma-siR000229-2	GRMZM2G050693	-0.553358	0.446642
zma-siR004885-2-5	GRMZM2G014066	-0.552908	0.447092
zma-siR003946-1-1	GRMZM2G704475	-0.552867	0.447133
zma-siR004911-2	GRMZM2G704475	-0.552867	0.447133
zma-siR003946-1-2	GRMZM2G704475	-0.552867	0.447133
zma-siR001140-2	GRMZM2G158091	-0.552859	0.447141
zma-siR002091-2	GRMZM2G025854	-0.551793	0.448207
zma-siR004278-1	GRMZM2G132857	-0.551196	0.448804
zma-siR002997-2	GRMZM2G046909	-0.550317	0.449683
zma-siR004924-2-2	GRMZM2G106427	-0.548845	0.451155
zma-siR005041-1-1	GRMZM2G032003	-0.54825	0.45175
zma-siR000212-2	GRMZM2G368041	-0.546338	0.453662
zma-siR001671-1	GRMZM2G011030	-0.546143	0.453857	-0.865335	0.134665	0.761664	0.238336
zma-siR000207-1-1	GRMZM2G144387	-0.546031	0.453969
zma-siR000207-1-2	GRMZM2G144387	-0.546031	0.453969
zma-siR000207-1-3	GRMZM2G144387	-0.546031	0.453969
zma-siR002687-2	GRMZM2G000608	-0.545925	0.454075
zma-siR000181-1	GRMZM2G032852	-0.545874	0.454126
zma-siR003350-2	GRMZM2G166218	-0.545045	0.454955
zma-siR000242-1	GRMZM2G045294	-0.544836	0.455164
zma-siR000034-1	GRMZM2G045294	-0.544836	0.455164
zma-siR001415-2-1	GRMZM2G060311	-0.544576	0.455424
zma-siR003957-2	GRMZM2G150674	-0.54445	0.45555
zma-siR003841-1	GRMZM2G059502	-0.543526	0.456474
zma-siR003133-1-3	GRMZM2G007249	-0.543061	0.456939
zma-siR003753-2-1	GRMZM2G010196	-0.542185	0.457815
zma-siR003753-2-2	GRMZM2G010196	-0.542185	0.457815
zma-siR001179-1	GRMZM2G435589	-0.541877	0.458123
zma-siR000241-2	GRMZM2G349651	-0.539283	0.460717
zma-siR003421-1	GRMZM2G140160	-0.537973	0.462027
zma-siR000089-1-5	GRMZM2G156565	-0.537864	0.462136
zma-siR004517-2-2	GRMZM2G146346	-0.536899	0.463101
zma-siR000011-2	GRMZM2G027439	-0.536365	0.463635
zma-siR001390-1	GRMZM2G027439	-0.536365	0.463635
zma-siR000201-1	GRMZM2G027439	-0.536365	0.463635
zma-siR000978-1	GRMZM2G027439	-0.536365	0.463635
zma-siR001257-1	GRMZM2G027439	-0.536365	0.463635
zma-siR001385-1	GRMZM2G027439	-0.536365	0.463635
zma-siR002497-2	GRMZM2G038677	-0.534184	0.465816
zma-siR004210-2-1	GRMZM2G038677	-0.534184	0.465816
zma-siR001388-1-2	GRMZM2G060451	-0.5332	0.4668
zma-siR001696-1	GRMZM2G418689	-0.530783	0.469217
zma-siR004119-2	GRMZM2G179802	-0.530739	0.469261
zma-siR002614-2	GRMZM2G084806	-0.52975	0.47025
zma-siR002119-1	GRMZM2G371316	-0.528983	0.471017
zma-siR004732-2	GRMZM2G371316	-0.528983	0.471017
zma-siR001092-1	GRMZM2G349651	-0.528353	0.471647
zma-siR001610-1	GRMZM2G349651	-0.528353	0.471647
zma-siR004660-1-2	GRMZM2G349651	-0.528353	0.471647
zma-siR005059-2	GRMZM2G349651	-0.528353	0.471647
zma-siR005045-2	GRMZM2G349651	-0.528353	0.471647
zma-siR002833-1-2	GRMZM2G362298	-0.528185	0.471815
zma-siR000211-2-1	GRMZM2G150295	-0.528052	0.471948
zma-siR002965-2	GRMZM2G460383	-0.527311	0.472689
zma-siR004085-2	GRMZM2G057281	-0.526809	0.473191
zma-siR002311-1	GRMZM2G014076	-0.526578	0.473422
zma-siR002385-2	GRMZM2G082312	-0.526337	0.473663
zma-siR001417-2	GRMZM2G061728	-0.5259	0.4741
zma-siR001671-1	GRMZM2G448692	-0.525195	0.474805
zma-siR000088-2	GRMZM2G055538	-0.524956	0.475044
zma-siR002196-1-5	GRMZM2G314692	-0.520728	0.479272	-0.887211	0.112789	1	3.33067e-16
zma-siR004585-2	GRMZM2G109165	-0.52014	0.47986
zma-siR003753-2-1	GRMZM2G704475	-0.519769	0.480231
zma-siR003753-2-2	GRMZM2G704475	-0.519769	0.480231
zma-siR003350-2	GRMZM2G377904	-0.518992	0.481008
zma-siR001446-1	GRMZM2G132857	-0.513236	0.486764
zma-siR003221-2-2	GRMZM2G040121	-0.512649	0.487351
zma-siR001398-2	GRMZM2G086497	-0.511829	0.488171
zma-siR000211-2-1	GRMZM2G418689	-0.511339	0.488661
zma-siR001419-1	GRMZM2G349651	-0.511161	0.488839
zma-siR000086-1-3	GRMZM2G035928	-0.511115	0.488885
zma-siR000034-1	GRMZM2G314692	-0.510981	0.489019	-0.755433	0.244567	0.196243	0.803757
zma-siR000754-2	GRMZM2G314692	-0.510981	0.489019	0.398289	0.601711	0.554034	0.445966
zma-siR001418-2-2	GRMZM2G314692	-0.510981	0.489019	-0.887211	0.112789	1	2.22045e-16
zma-siR005044-1	GRMZM2G314692	-0.510981	0.489019	-0.887211	0.112789	1	1.11022e-16
zma-siR005060-2	GRMZM2G314692	-0.510981	0.489019	-0.887211	0.112789	1	1.11022e-16
zma-siR000242-1	GRMZM2G314692	-0.510981	0.489019	-0.887211	0.112789	1	1e-15
zma-siR001418-2-1	GRMZM2G314692	-0.510981	0.489019	-0.887211	0.112789	1	1e-15
zma-siR000207-1-1	GRMZM2G147811	-0.510524	0.489476
zma-siR000207-1-2	GRMZM2G147811	-0.510524	0.489476
zma-siR000207-1-3	GRMZM2G147811	-0.510524	0.489476
zma-siR000782-2-2	GRMZM2G033680	-0.509813	0.490187
zma-siR002664-2-1	GRMZM2G310947	-0.508927	0.491073
zma-siR004129-2-2	GRMZM2G105364	-0.506561	0.493439
zma-siR001920-2	GRMZM2G079658	-0.506512	0.493488
zma-siR001660-2	GRMZM2G004878	-0.505947	0.494053	-0.535108	0.464892	-0.333333	0.666667
zma-siR004806-1	GRMZM2G701513	-0.50585	0.49415
zma-siR004001-2	GRMZM2G701513	-0.50585	0.49415
zma-siR000976-2-1	GRMZM2G701513	-0.50585	0.49415
zma-siR002950-1	GRMZM2G701513	-0.50585	0.49415
zma-siR004582-1	GRMZM2G133396	-0.505824	0.494176
zma-siR004129-2-2	GRMZM2G362298	-0.505435	0.494565
zma-siR000206-1	GRMZM2G010085	-0.504308	0.495692
zma-siR001660-2	GRMZM2G105822	-0.504218	0.495782
zma-siR000649-2	GRMZM2G480607	-0.502774	0.497226
zma-siR003753-2-1	GRMZM2G480607	-0.502774	0.497226
zma-siR003753-2-2	GRMZM2G480607	-0.502774	0.497226
zma-siR001791-2	GRMZM2G107199	-0.502136	0.497864
zma-siR003438-2-2	GRMZM2G148277	-0.501876	0.498124
zma-siR002043-1-2	GRMZM2G136296	-0.499994	0.500006
zma-siR004854-1	GRMZM2G136296	-0.499826	0.500174
zma-siR002043-1-1	GRMZM2G136296	-0.499678	0.500322
zma-siR004363-1	GRMZM2G367438	-0.499174	0.500826
zma-siR004190-1-1	GRMZM2G440968	-0.498293	0.501707
zma-siR004430-2	GRMZM2G172369	-0.496354	0.503646
zma-siR001936-1	GRMZM2G053514	-0.496316	0.503684
zma-siR001592-2	GRMZM2G026523	-0.495524	0.504476
zma-siR000212-2	GRMZM2G152390	-0.495252	0.504748
zma-siR000207-1-1	GRMZM2G152390	-0.495252	0.504748
zma-siR000207-1-2	GRMZM2G152390	-0.495252	0.504748
zma-siR000207-1-3	GRMZM2G152390	-0.495252	0.504748
zma-siR001775-2	GRMZM2G418258	-0.495156	0.504844
zma-siR000990-2	GRMZM2G091715	-0.494211	0.505789
zma-siR001258-1	GRMZM2G044862	-0.493344	0.506656	-0.598641	0.401359	1	1e-15
zma-siR000228-2	GRMZM2G044862	-0.493344	0.506656
zma-siR000927-1	GRMZM2G124335	-0.492819	0.507181
zma-siR001429-1	GRMZM2G021822	-0.492787	0.507213
zma-siR000896-2-2	GRMZM2G168690	-0.492691	0.507309
zma-siR000460-1	GRMZM2G039982	-0.492293	0.507707
zma-siR000089-2	GRMZM2G156565	-0.49085	0.50915	-0.535108	0.464892	-0.333333	0.666667
zma-siR000034-1	GRMZM2G095552	-0.490064	0.509936
zma-siR000242-1	GRMZM2G095552	-0.490064	0.509936
zma-siR001744-2	GRMZM2G127591	-0.489749	0.510251	-0.895951	0.104049	0.166237	0.833763
zma-siR000383-1	GRMZM2G014076	-0.488446	0.511554
zma-siR000217-2-1	GRMZM2G375904	-0.485771	0.514229
zma-siR000217-2-2	GRMZM2G375904	-0.485771	0.514229
zma-siR001666-2-1	GRMZM2G375904	-0.485771	0.514229
zma-siR001426-1	GRMZM2G375904	-0.485771	0.514229
zma-siR002840-1	GRMZM2G348512	-0.485496	0.514504
zma-siR001279-1	GRMZM2G393671	-0.484954	0.515046
zma-siR005081-2	GRMZM2G393671	-0.484954	0.515046
zma-siR004779-2	GRMZM2G032505	-0.484782	0.515218
zma-siR000034-1	GRMZM2G076399	-0.481263	0.518737
zma-siR000242-1	GRMZM2G076399	-0.481263	0.518737
zma-siR003822-2	GRMZM2G400961	-0.481031	0.518969
zma-siR000672-2	GRMZM2G701513	-0.479267	0.520733
zma-siR004805-1	GRMZM2G701513	-0.479267	0.520733
zma-siR002983-2-2	GRMZM2G701513	-0.479267	0.520733
zma-siR003279-1-1	GRMZM2G700973	-0.477129	0.522871
zma-siR001415-2-2	GRMZM2G444808	-0.4768	0.5232	-0.26072	0.73928	-0.0874585	0.912542
zma-siR001697-2	GRMZM2G444808	-0.4768	0.5232	-0.26072	0.73928	-0.0874585	0.912542
zma-siR000209-2-3	GRMZM2G444808	-0.4768	0.5232	-0.26072	0.73928	-0.0874585	0.912542
zma-siR001262-1-2	GRMZM2G444808	-0.4768	0.5232
zma-siR001262-1-1	GRMZM2G444808	-0.4768	0.5232
zma-siR000209-2-1	GRMZM2G444808	-0.4768	0.5232	0.0581606	0.941839	-0.834286	0.165714
zma-siR001421-1	GRMZM2G444808	-0.4768	0.5232
zma-siR002144-1	GRMZM2G011030	-0.476614	0.523386
zma-siR000219-1	GRMZM2G011030	-0.476614	0.523386
zma-siR001154-1	GRMZM2G011030	-0.476614	0.523386
zma-siR001701-1	GRMZM2G011030	-0.476614	0.523386
zma-siR001669-1	GRMZM2G011030	-0.476614	0.523386
zma-siR001700-1	GRMZM2G011030	-0.476614	0.523386
zma-siR000209-2-1	GRMZM2G178517	-0.476329	0.523671
zma-siR000209-2-3	GRMZM2G178517	-0.476329	0.523671
zma-siR001415-2-2	GRMZM2G178517	-0.476329	0.523671
zma-siR001421-1	GRMZM2G178517	-0.476329	0.523671
zma-siR001697-2	GRMZM2G178517	-0.476329	0.523671
zma-siR000211-2-1	GRMZM2G444808	-0.474179	0.525821
zma-siR001695-1	GRMZM2G032944	-0.474016	0.525984
zma-siR003807-2	GRMZM2G444808	-0.473839	0.526161
zma-siR004869-2	GRMZM2G444808	-0.473839	0.526161
zma-siR002070-1	GRMZM2G444808	-0.473839	0.526161
zma-siR001403-1	GRMZM2G448692	-0.473375	0.526625
zma-siR001483-1	GRMZM2G324643	-0.473212	0.526788
zma-siR003080-2-6	GRMZM2G057281	-0.471981	0.528019
zma-siR001442-1-3	GRMZM2G448692	-0.471663	0.528337
zma-siR001706-2-2	GRMZM2G310947	-0.471662	0.528338
zma-siR001442-1-2	GRMZM2G448692	-0.471656	0.528344
zma-siR001051-1	GRMZM2G027439	-0.468125	0.531875
zma-siR000233-1	GRMZM2G301663	-0.46745	0.53255
zma-siR001427-1	GRMZM2G004180	-0.46713	0.53287
zma-siR004502-1-3	GRMZM2G106427	-0.466523	0.533477
zma-siR001389-1	GRMZM2G099074	-0.464793	0.535207
zma-siR003775-1	GRMZM2G082312	-0.464233	0.535767
zma-siR002648-2-2	GRMZM2G347488	-0.463186	0.536814
zma-siR001664-2	GRMZM2G023289	-0.463133	0.536867	-0.9653	0.0346996	0.0990269	0.900973
zma-siR004190-1-1	GRMZM2G038677	-0.462193	0.537807
zma-siR000958-1	GRMZM2G466265	-0.461903	0.538097
zma-siR001313-2	GRMZM2G466265	-0.461903	0.538097
zma-siR001696-1	GRMZM2G444808	-0.461674	0.538326
zma-siR001090-1-6	GRMZM2G358279	-0.460021	0.539979	0.470641	0.529359	-0.999221	0.000778598
zma-siR004578-1	GRMZM2G108149	-0.459171	0.540829	0.840503	0.159497	-0.198254	0.801746
zma-siR001746-2-1	GRMZM2G310947	-0.45809	0.54191
zma-siR002661-2	GRMZM2G130699	-0.455563	0.544437
zma-siR004743-1-1	GRMZM2G106427	-0.454782	0.545218
zma-siR000200-1-1	GRMZM2G046909	-0.454322	0.545678
zma-siR000200-1-3	GRMZM2G046909	-0.454322	0.545678
zma-siR000200-1-2	GRMZM2G046909	-0.454322	0.545678
zma-siR003934-1	GRMZM2G046909	-0.454322	0.545678
zma-siR000200-1-4	GRMZM2G046909	-0.454322	0.545678
zma-siR002196-1-5	GRMZM2G046909	-0.454228	0.545772
zma-siR004885-1	GRMZM2G179133	-0.453719	0.546281	-0.342505	0.657495	-0.333333	0.666667
zma-siR000200-1-2	GRMZM2G034622	-0.452459	0.547541
zma-siR000209-2-1	GRMZM2G153887	-0.451844	0.548156
zma-siR000209-2-3	GRMZM2G153887	-0.451844	0.548156
zma-siR001315-1	GRMZM2G035928	-0.450931	0.549069
zma-siR000220-1	GRMZM2G035928	-0.450931	0.549069
zma-siR000221-1	GRMZM2G035928	-0.450931	0.549069
zma-siR001442-1-1	GRMZM2G035928	-0.450931	0.549069
zma-siR000454-2	GRMZM2G111760	-0.449269	0.550731
zma-siR000219-1	GRMZM2G448692	-0.446311	0.553689
zma-siR001154-1	GRMZM2G448692	-0.446311	0.553689
zma-siR001700-1	GRMZM2G448692	-0.446311	0.553689
zma-siR001701-1	GRMZM2G448692	-0.446311	0.553689
zma-siR002144-1	GRMZM2G448692	-0.446311	0.553689
zma-siR001669-1	GRMZM2G448692	-0.446311	0.553689
zma-siR004702-1	GRMZM2G130699	-0.444807	0.555193
zma-siR003203-2	GRMZM2G130699	-0.444807	0.555193
zma-siR002997-2	GRMZM2G020766	-0.443426	0.556574
zma-siR000985-1	GRMZM2G332838	-0.443078	0.556922
zma-siR001661-2-1	GRMZM2G104443	-0.442957	0.557043
zma-siR001442-1-3	GRMZM2G011030	-0.442377	0.557623	-0.865335	0.134665	0.761664	0.238336
zma-siR001403-1	GRMZM2G011030	-0.441944	0.558056
zma-siR002713-2-2	GRMZM2G130699	-0.441499	0.558501
zma-siR002987-1	GRMZM2G130699	-0.441499	0.558501
zma-siR000048-1	GRMZM2G092137	-0.438783	0.561217
zma-siR001442-1-2	GRMZM2G011030	-0.438455	0.561545	-0.853911	0.146089	0.115773	0.884227
zma-siR001421-1	GRMZM2G162739	-0.437338	0.562662
zma-siR005053-1	GRMZM2G099074	-0.437322	0.562678
zma-siR002178-2	GRMZM2G130699	-0.436756	0.563244
zma-siR000709-2	GRMZM2G130699	-0.436756	0.563244
zma-siR002713-2-1	GRMZM2G130699	-0.436756	0.563244
zma-siR004678-2	GRMZM2G130699	-0.436756	0.563244
zma-siR005104-2	GRMZM2G130699	-0.436756	0.563244
zma-siR001885-2	GRMZM2G130699	-0.436756	0.563244
zma-siR002755-2	GRMZM2G130699	-0.436756	0.563244
zma-siR003068-2	GRMZM2G130699	-0.436756	0.563244
zma-siR004590-2	GRMZM2G130699	-0.436756	0.563244
zma-siR004643-2	GRMZM2G130699	-0.436756	0.563244
zma-siR002833-1-2	GRMZM2G105364	-0.434774	0.565226
zma-siR000225-1	GRMZM2G011030	-0.434377	0.565623
zma-siR001746-2-2	GRMZM2G310947	-0.433012	0.566988
zma-siR002610-1	GRMZM2G133396	-0.431871	0.568129
zma-siR004401-2	GRMZM2G125557	-0.431545	0.568455
zma-siR000383-1	GRMZM2G005310	-0.431469	0.568531
zma-siR001440-1-4	GRMZM2G448692	-0.430871	0.569129
zma-siR004864-2	GRMZM2G099074	-0.429959	0.570041
zma-siR004093-2	GRMZM2G440968	-0.429495	0.570505
zma-siR001497-1	GRMZM2G440968	-0.429481	0.570519
zma-siR003971-2	GRMZM2G480074	-0.429148	0.570852
zma-siR004836-2	GRMZM2G460383	-0.428756	0.571244
zma-siR002883-2	GRMZM2G157218	-0.427737	0.572263
zma-siR005052-1-2	GRMZM2G040121	-0.427533	0.572467
zma-siR004273-2	GRMZM2G132857	-0.426362	0.573638	-0.916647	0.0833532	0.666555	0.333445
zma-siR003160-2	GRMZM2G132857	-0.426362	0.573638	-0.271153	0.728847	0.979904	0.0200957
zma-siR001155-1	GRMZM2G132857	-0.426362	0.573638
zma-siR004947-2	GRMZM2G132857	-0.426362	0.573638
zma-siR001264-1	GRMZM2G132857	-0.426362	0.573638	0.990774	0.00922602	-0.578322	0.421678
zma-siR004274-2-2	GRMZM2G132857	-0.426362	0.573638	0.687667	0.312333	-0.487129	0.512871
zma-siR002539-2	GRMZM2G132857	-0.426362	0.573638	-0.863805	0.136195	0.351901	0.648099
zma-siR004274-2-1	GRMZM2G132857	-0.426362	0.573638	-0.863805	0.136195	0.351901	0.648099
zma-siR004280-2	GRMZM2G132857	-0.426362	0.573638	-0.795924	0.204076	0.495045	0.504955
zma-siR001090-2	GRMZM2G358279	-0.426069	0.573931	0.398289	0.601711	0.555415	0.444585
zma-siR002967-1	GRMZM2G010196	-0.425016	0.574984
zma-siR004791-2	GRMZM2G310947	-0.42495	0.57505
zma-siR004485-1	GRMZM2G106427	-0.424943	0.575057
zma-siR000092-2	GRMZM2G086669	-0.424604	0.575396
zma-siR000454-2	GRMZM2G136513	-0.424192	0.575808	0.504362	0.495638	0.136675	0.863325
zma-siR000200-1-3	GRMZM2G095552	-0.423085	0.576915
zma-siR000200-1-2	GRMZM2G095552	-0.423085	0.576915
zma-siR000200-1-1	GRMZM2G095552	-0.423085	0.576915
zma-siR000200-1-4	GRMZM2G095552	-0.423085	0.576915
zma-siR004262-1	GRMZM2G367438	-0.422051	0.577949
zma-siR003680-1	GRMZM2G136296	-0.420781	0.579219
zma-siR004732-2	GRMZM2G136296	-0.420781	0.579219
zma-siR000039-2	GRMZM2G014427	-0.42002	0.57998	-0.444076	0.555924	-0.0441863	0.955814
zma-siR000005-2	GRMZM2G014427	-0.42002	0.57998	-0.444076	0.555924	-0.0441863	0.955814
zma-siR000209-2-1	GRMZM2G049525	-0.419945	0.580055
zma-siR000209-2-3	GRMZM2G049525	-0.419945	0.580055
zma-siR002609-2	GRMZM2G025646	-0.419685	0.580315
zma-siR001095-1	GRMZM2G104704	-0.419613	0.580387
zma-siR001695-1	GRMZM2G418689	-0.419341	0.580659
zma-siR004660-1-1	GRMZM2G061728	-0.419013	0.580987
zma-siR004660-1-1	GRMZM2G133653	-0.419005	0.580995
zma-siR003915-1	GRMZM2G002178	-0.415916	0.584084
zma-siR001421-1	GRMZM2G434425	-0.41564	0.58436
zma-siR001891-2-2	GRMZM2G004468	-0.415301	0.584699
zma-siR002983-2-4	GRMZM2G701513	-0.414879	0.585121
zma-siR001398-1	GRMZM2G131099	-0.414877	0.585123
zma-siR000338-2-1	GRMZM2G310947	-0.414727	0.585273
zma-siR001520-1	GRMZM2G163914	-0.414389	0.585611
zma-siR000241-2	GRMZM2G061728	-0.413747	0.586253
zma-siR001417-2	GRMZM2G100652	-0.412721	0.587279
zma-siR004660-1-1	GRMZM2G477063	-0.412413	0.587587
zma-siR000090-1-2	GRMZM2G156565	-0.409779	0.590221
zma-siR000090-1-1	GRMZM2G156565	-0.409779	0.590221
zma-siR001313-2	GRMZM2G156565	-0.409779	0.590221
zma-siR002196-1-5	GRMZM2G150674	-0.406342	0.593658
zma-siR003922-1-1	GRMZM2G701513	-0.406067	0.593933
zma-siR001924-1	GRMZM2G076435	-0.405685	0.594315
zma-siR000619-1-1	GRMZM2G036861	-0.40377	0.59623
zma-siR000211-2-2	GRMZM2G150295	-0.403138	0.596862
zma-siR005042-1-1	GRMZM2G116079	-0.403123	0.596877
zma-siR000254-1	GRMZM2G444808	-0.402914	0.597086
zma-siR005060-2	GRMZM2G150674	-0.402445	0.597555
zma-siR001418-2-2	GRMZM2G150674	-0.402445	0.597555
zma-siR000872-1	GRMZM2G150674	-0.402445	0.597555
zma-siR000034-1	GRMZM2G150674	-0.402445	0.597555
zma-siR000242-1	GRMZM2G150674	-0.402445	0.597555
zma-siR000754-2	GRMZM2G150674	-0.402445	0.597555
zma-siR001418-2-1	GRMZM2G150674	-0.402445	0.597555
zma-siR005044-1	GRMZM2G150674	-0.402445	0.597555
zma-siR002984-2-3	GRMZM2G116079	-0.402153	0.597847
zma-siR004093-2	GRMZM2G057281	-0.401783	0.598217
zma-siR001497-1	GRMZM2G057281	-0.401768	0.598232
