# Supplementary material for: Endogenous small interfering RNAs associated with maize embryonic callus formation
Source: PLoS One. 2017 Jul 3;12(7):e0180567. doi: 10.1371/journal.pone.0180567 (PMC5495461; doi:10.1371/journal.pone.0180567)
Supplement: S3 Table — (XLSX) [file pone.0180567.s004.xlsx]

## Sheet: 工作表1
S3 Table. The primers used for real-time qPCR of the siRNAs and target genes.
Gene	Primer-F	Primer-R
zma-siR001849-2	GACCGGTGACGTAGAGTGCA
zma-siR001952-2	CCGCCGAGGTCCTGTAGCTGGC
zma-siR001071-1	AGCCTCTGCGCCGATTCGACGA
zma-siR003715-1-1	CGGGACGGCCGCAATCAGCAGC
zma-siR004720-2	TCCGACGACGAGGACGCCGCCA
zma-siR002558-2	GCGGCACACTCACTCGTCGGCT
zma-siR000403-2	AGGGGCGTCGCCAGCGGGGTGC
zma-siR002521-1	CCGACAAAAGGCACTCGGCAA
zma-siR004119-2	TCTCTATGGATTGCAGCTGCAGCA
PLT5-like (GRMZM2G086573)	CAAGGGCCGCCAAGTATATTTG	TCTCATACTCAGCAACCGGAAAG
GRMZM2G149051	CAACCGCCATCTCGTCGTCA	CATATAGGCGGCGGCAACCA
GRMZM2G463493	CAACCTCAGCTTCTTTGACCTGAGC	ATTGCCGTGGAGGTCGACGAA
ARF15 (GRMZM2G081406)	GACACAGTCCGACGCCAACA	CCCGGTAGATGTGGCGGAAC
SAUR-like (GRMZM2G442000)	GCGGAGGAGGAGTACGGGTT	TGACGAAGCGGGAGGAGGAC
FAS1-like (GRMZM2G096458)	CAAATGAAGATGGTGGCCGCAATC	TGCAGAGGTTTAGGGTTACTAGCAC
FEA3 (GRMZM2G166524)	GTTCGCGTCGTGGGACAACC	CTGCAGGTCCTTGCACACCA
SCL5-like (GRMZM2G431309)	GTAATGCTGGGGACGTCTGAGA	GGCATGCTCACCATGTGCTC
WOX2A (GRMZM2G108933)	GGACTCGGATGGCCTGGAGA	GGAGGACTGGAGCCCGAAGA
HB25 (GRMZM2G178102)	GAATCGACTCCACAGTCCTTCTG	GTTGTTCGCATCCCTTTGTGGA
GRMZM2G013465	TTCTGAGATGGATGGTGACCAT	TTCGCTTCTAGCGACACAAGTC
